# Supplementary material for: The conserved protein Seb1 drives transcription termination by binding RNA polymerase II and nascent RNA
Source: Nat Commun. 2017 Apr 3;8:14861. doi: 10.1038/ncomms14861 (PMC5382271; doi:10.1038/ncomms14861)
Supplement: Supplementary Data 1 — List of genes with read-through levels in Seb1 mutants, binding of Seb1 by PAR-CLIP and ChIP-Seq, and binding of Pcf11. [file ncomms14861-s2.xlsx]

## Sheet: Description
column position	column name	description
A	transcript	Transcript ID according to annotations from Eser et al (2016), Mol Syst Biol 12: 857–857.
B	seqnames	chromosome
C	start	start of transcript
D	end	end of transcript
E	strand	strand of transcript
F	type	ORF or non-coding according to Eser et al (2016), Mol Syst Biol 12: 857–857.
G	systematic_name	systematic name from PomBase
H	exp_WT	mean gene expression in WT cells as determined by HTSeq (3 replicates)
I	lengthcorr_exp_WT	gene expression normalised to gene length (counts per nt)
J	mean_read-through.WT	mean read-through in WT cells (counts in 50 nt region after pA site as determined by HTSeq)
K	Y64K/WT	read-through as in J for 3 replicates of Y64K divided by WT
L	tm/WT	read-through as in J for 3 replicates of S22D-K25E-K124E divided by WT
M	dm/WT	read-through as in J for 2 replicates of S22D-K25E divided by WT
N	F445A/WT	read-through as in J for 3 replicates of F445A divided by WT
O	S492A/WT	read-through as in J for 2 replicates of S492A divided by WT
P	p_WT_Y64K	p-value for significance between J and K, Kruskal-Wallis test
Q	p_WT_tm	p-value for significance between J and L, Kruskal-Wallis test
R	p_WT_dm	p-value for significance between J and M, Kruskal-Wallis test
S	p_WT_F445A	p-value for significance between J and N, Kruskal-Wallis test
T	p_WT_S492A	p-value for significance between J and O, Kruskal-Wallis test
U	PARCLIP_pA	Seb1 PAR-CLIP crosslinks per nucleotide, normalised to gene expression, around the pA site (± 250 nt)
V	PARCLIP_TSS	Seb1 PAR-CLIP crosslinks per nucleotide, normalised to gene expression, around the TSS site (10 nt upstream to 250 nt downstream)
W	ChIP_pA	Seb1 ChIP peak counts (as determined by MACS2) around the pA site (± 250 nt)
X	ChIP_TSS	Seb1 ChIP peak counts (as determined by MACS2) around the TSS (10 nt upstream to 250 nt downstream)
Y	motif_pA	Number of UGUA motifs around the pA site (± 250 nt)
Z	motif_TSS	Number of UGUA motifs around the TSS (10 nt upstream to 250 nt downstream)
AA	Pcf11ChIP_TSS	Pcf11 ChIP peak counts (as determined by MACS2) around the pA site (± 250 nt)
AB	Pcf11ChIP_pA	Pcf11 ChIP peak counts (as determined by MACS2) around the TSS (10 nt upstream to 250 nt downstream)

## Sheet: all_data_combined
transcript	seqnames	start	end	strand	type	systematic_name	exp_WT	lengthcorr_exp_WT	mean_read-through.WT	Y64K/WT	tm/WT	dm/WT	F445A/WT	S492A/WT	p_WT_Y64K	p_WT_tm	p_WT_dm	p_WT_F445A	p_WT_S492A	PARCLIP_pA	PARCLIP_TSS	ChIP_pA	ChIP_TSS	motif_pA	motif_TSS	Pcf11ChIP_TSS	Pcf11ChIP_pA
TU.0013	chrI	29770	31016	+	ORF-TU	gene:SPAC977.01	30.344	0.0243336	0.144041	1.4716	1.05189	0.641496	0.416183	0.401672	0.275234	0.824778	0.563703	0.12663	0.248213	0	0	0.00432016	0	4	4	0	0
TU.0014	chrI	34341	35007	+	ORF-TU	gene:SPAC977.04	7.77533	0.0116572	0.34652	0.767897	0.757596	0.843952	0.683674	0.483705	0.827259	0.824778	1	0.512691	0.248213	0	0	0	0	0	4	0	0
TU.0017	chrI	51999	53847	+	ORF-TU	gene:SPAC977.10	3325.14	1.79834	0.00869504	2.33615	2.2011	2.09504	3.02165	1.23615	0.0495346	0.0463016	0.0832645	0.0495346	0.563703	0	0.0359195	0	0	28	4	0	0
TU.0018	chrI	54969	56229	+	ORF-TU	gene:SPAC977.11	217.385	0.172391	0	NA	NA	NA	NA	NA	NA	NA	NA	NA	NA	0	0	0.0170699	0	16	4	0	0
TU.0019	chrI	56460	57775	+	ORF-TU	gene:SPAC977.12	4129.11	3.13762	0.0551875	3.34132	4.10682	1.00468	4.35637	1.04567	0.0495346	0.0463016	1	0.0495346	0.563703	0.000695473	0	0.00442824	0	4	0	0	0
TU.0021	chrI	62975	63803	+	ORF-TU	gene:SPAC977.15	478.575	0.577292	0.0330338	2.16525	2.00208	0.897233	2.02968	0.917797	0.0495346	0.0463016	1	0.0495346	0.248213	0	0	0	0	0	0	0	0
TU.0022	chrI	66239	69648	+	ORF-TU	gene:SPAC977.17	4628.82	1.35743	0.0051186	0.339736	1.50941	0.1058	0.45994	0.152951	0.0495346	0.268286	0.0832645	0.12663	0.0832645	0.226214	0	0	0	20	6	0	0
TU.0025	chrI	91913	93844	+	nc-TU		1261.7	0.653056	0.0574012	1.55267	1.715	0.929159	2.13848	0.491871	0.0495346	0.0463016	0.563703	0.0495346	0.0832645	0	0	0	0	8	0	0	0
TU.0027	chrI	100071	101199	+	ORF-TU	gene:SPAC1F8.06	1119.02	0.991164	0.061827	1.44912	1.30381	1.16052	1.18423	1.12825	0.12663	0.506555	0.248213	0.275234	0.563703	0	0	0	0	4	0	0	0
TU.0028	chrI	102071	102391	+	novel nc-TU		130.625	0.406933	0.333173	1.49365	1.32502	1.30749	1.07688	1.04931	0.0495346	0.0463016	0.0832645	0.512691	0.248213	0	0	0	0.00753797	12	8	0	0
TU.0029	chrI	103026	103278	+	novel nc-TU		162.259	0.641341	0.397828	1.1216	1.09358	0.954254	0.913169	0.936689	0.275234	0.268286	1	0.275234	1	0	0	0	0	8	4	0	0
TU.0031	chrI	106965	107252	+	ORF-TU	gene:SPAC11D3.19	88.946	0.30884	0.222877	0.71021	0.957037	0.799253	0.786184	0.606763	0.12663	0.824778	0.248213	0.12663	0.0832645	0	0	0	0	16	4	0	0
TU.0035	chrI	114020	115818	+	ORF-TU	gene:SPAC11D3.05	1205.24	0.669948	0.0422638	0.917201	1.41864	0.807762	1.41788	0.539886	0.827259	0.506555	0.563703	0.12663	0.0832645	0.00676613	0	0.00925162	0	16	0	0	0
TU.0036	chrI	116395	118154	+	ORF-TU	gene:SPAC11D3.06	709.017	0.40285	0.0630667	1.2085	1.33179	0.963497	1.3133	0.927757	0.275234	0.0463016	0.563703	0.12663	0.563703	0.0036291	0	0	0	12	0	0	0
TU.0037	chrI	122154	124100	+	ORF-TU	gene:SPAC11D3.09	136.587	0.0701527	0.0347392	1.20282	1.23566	1.09849	1.85401	0.883836	0.275234	0.506555	1	0.0495346	0.563703	0	0	0	0	16	4	0	0
TU.0038	chrI	125582	126928	+	ORF-TU	gene:SPAC11D3.10	633.511	0.470312	0.0905097	1.02526	1.06782	0.990559	0.970729	0.90811	0.827259	0.824778	1	0.827259	1	0	0	0	0	12	4	0	0
TU.0039	chrI	127284	127544	+	novel nc-TU		87.508	0.33528	0.492515	0.951317	0.852381	1.0943	0.957366	0.884374	0.512691	0.268286	0.563703	0.512691	0.248213	0	0	0	0	4	4	0	0
TU.0041	chrI	130220	134326	+	multicistronic	gene:SPAC11D3.13;gene:SPNCRNA.609	NA	NA	NA	NA	NA	NA	NA	NA	NA	NA	NA	NA	NA	NA	0	0.00438373	0	24	0	0	0
TU.0043	chrI	136127	140329	+	ORF-TU	gene:SPAC11D3.15	3881.75	0.923567	0.00180823	2.33741	3.14517	1.28527	2.92505	0.584786	0.0495346	0.0463016	0.563703	0.0495346	0.0832645	0	0	0.0130192	0	20	4	0	0
TU.0044	chrI	141772	142171	+	novel nc-TU		158.207	0.395517	0.262145	1.80319	1.84632	1.52701	2.15614	1.16155	0.0495346	0.0463016	0.0832645	0.0495346	0.248213	0	0	0	0	0	0	0	0
TU.0045	chrI	142383	144695	+	ORF-TU	gene:SPAC11D3.17	457.891	0.197964	0.0985575	0.918286	0.919531	1.10183	1.01853	0.794935	0.827259	0.824778	0.563703	0.827259	0.0832645	0	0	0	0	8	4	0	0
TU.0046	chrI	145667	146239	+	nc-TU		139.837	0.244043	0.255406	1.18487	1.03266	1.03029	1.01982	1.0011	0.275234	0.506555	0.563703	0.827259	0.563703	0	0	0	0	8	12	0	0
TU.0047	chrI	147157	147950	+	ORF-TU	gene:SPAC5H10.01	319.294	0.402134	0.20801	1.27939	1.31225	1.00539	1.55251	1.04817	0.12663	0.0463016	0.563703	0.0495346	0.563703	0	0	0	0	8	0	0	0
TU.0049	chrI	151785	152887	+	ORF-TU	gene:SPAC5H10.03	23309.3	21.1326	0.00588048	10.255	11.4017	1.54898	4.99772	0.74855	0.0495346	0.0463016	0.0832645	0.0495346	0.0832645	0.000140911	0.0450755	0.0149091	0	8	0	0	0
TU.0050	chrI	154841	155284	+	novel nc-TU		251.211	0.56579	0.450165	0.815546	0.864805	0.892965	0.934718	1.21498	0.0495346	0.0463016	0.0832645	0.0495346	0.0832645	0	0	0	0	8	0	0	0
TU.0051	chrI	161090	161772	+	nc-TU		373.417	0.546731	0.142534	1.55423	1.80494	1.21862	1.87857	0.796112	0.0495346	0.0463016	0.0832645	0.0463016	0.248213	0	0.0364897	0	0	16	4	0	0
TU.0053	chrI	162471	164370	+	ORF-TU	gene:SPAC5H10.10	2455.32	1.29228	0.0150593	5.03307	5.58111	1.72869	5.96803	0.863202	0.0495346	0.0463016	0.0832645	0.0495346	0.563703	0	0	0	0	16	12	0	0
TU.0055	chrI	170275	170810	+	novel nc-TU		345.405	0.644413	0.184482	1.72712	1.62876	1.3904	1.71654	1.11388	0.0495346	0.0463016	0.0832645	0.0495346	0.0832645	0	0	0	0.0270857	12	0	0	0
TU.0059	chrI	176069	176284	+	nc-TU		88.542	0.409917	0.434836	0.933831	1.07943	0.921471	1.00244	0.67123	0.275234	0.506555	0.563703	0.827259	0.0832645	0.0086783	0	0.0113609	0.0116622	8	8	0	0
TU.0060	chrI	176859	179964	+	ORF-TU	gene:SPAC13G6.03	2714.3	0.87389	0.00994814	1.20155	1.52367	0.54706	1.1339	0.402512	0.512691	0.0463016	0.248213	0.827259	0.0832645	0	0	0.00801842	0	12	8	0	0
TU.0061	chrI	180367	181503	+	ORF-TU	gene:SPAC13G6.04	1347.92	1.18551	0.0154168	12.2006	11.6821	1.46043	17.1301	0.551681	0.0495346	0.0463016	0.248213	0.0495346	0.248213	0	0.0383142	0.0143942	0	20	4	0	0
TU.0062	chrI	190249	191910	+	ORF-TU	gene:SPAC13G6.09	2548.43	1.53335	0.0163252	2.29556	2.40259	0.573427	1.1284	0.594471	0.0495346	0.0463016	0.0832645	0.275234	0.0832645	0	0	0.0300661	0	12	0	0	0.0225743
TU.0063	chrI	200046	201465	+	ORF-TU	gene:SPAC13G6.14	3783.03	2.66411	0.0116919	10.4731	9.76987	2.37022	1.78591	0.775301	0.0495346	0.0463016	0.0832645	0.0495346	0.563703	0	0	0.0144163	0	4	0	0	0
TU.0064	chrI	204406	206212	+	ORF-TU	gene:SPAC24B11.05	1726.82	0.955626	0.00340275	2.5353	3.11411	1.11926	1.37414	0.474136	0.0495346	0.121183	1	0.275234	0.248213	0	0.0129879	0.0249918	0	12	4	0	0
TU.0065	chrI	206834	207491	+	nc-TU		34.2347	0.0520284	0.394444	0.630925	0.70952	0.614177	0.661696	0.63691	0.12663	0.506555	0.248213	0.275234	0.248213	0	0	0	0	12	0	0	0
TU.0066	chrI	208358	208856	+	nc-TU		312.555	0.626363	0.206295	1.24948	1.32203	1.23504	1.41036	1.12734	0.0495346	0.0463016	0.0832645	0.0495346	0.0832645	0	0	0.0131305	0	12	4	0	0
TU.0067	chrI	215263	218107	+	ORF-TU	gene:SPAC24B11.09	6504.62	2.28634	0.00410505	9.25293	8.50507	2.99715	9.1434	0.647618	0.0495346	0.0463016	0.0832645	0.0495346	0.0832645	0.02333	0	0.0238045	0	16	8	0	0
TU.0069	chrI	231223	233056	+	ORF-TU	gene:SPAC24B11.13	7300.85	3.98083	0.00453787	3.92523	3.96409	1.89355	2.37836	0.316147	0.0495346	0.0463016	0.0832645	0.0495346	0.0832645	0	0	0.00984214	0	8	4	0	0
TU.0073	chrI	244478	246455	+	ORF-TU	gene:SPAC806.05	1200.44	0.606898	0.0215043	4.24568	4.60939	3.44364	4.27615	0.760499	0.0495346	0.0463016	0.0832645	0.0495346	0.563703	0	0	0.00504028	0	4	0	0	0
TU.0074	chrI	247896	248614	+	ORF-TU	gene:SPAC806.07	3329.33	4.6305	0.0232057	5.34355	5.45009	1.27274	10.2634	1.89335	0.0495346	0.0463016	0.0832645	0.0495346	0.0832645	0.0048683	0	0.0102216	0	12	4	0	0
TU.0077	chrI	259602	270959	+	ORF-TU	gene:SPAC1F5.11c	12676.7	1.11611	0.00271328	2.98329	3.92425	1.33656	4.85961	0.750671	0.0495346	0.0463016	0.0832645	0.0495346	0.0832645	0	0	0.00893729	0	12	8	0	0
TU.0079	chrI	273366	276662	+	multicistronic	gene:SPAC1F5.08c;gene:SPAC1F5.09c	NA	NA	NA	NA	NA	NA	NA	NA	NA	NA	NA	NA	NA	NA	0	0.0124788	0	24	0	0	0
TU.0080	chrI	276859	278561	+	ORF-TU	gene:SPAC1F5.07c	3054.68	1.7937	0.000994539	11.6286	10.2745	2.38269	7.57433	1.10113	0.0495346	0.0463016	0.563703	0.0495346	1	0	0	0	0.0239535	8	8	0	0
TU.0081	chrI	281856	282732	+	ORF-TU	gene:SPAC1F5.05c	1909.52	2.17733	0.0052166	1.3373	1.16373	4.43258	5.67344	4.80529	0.275234	0.506555	0.0832645	0.0495346	0.0832645	0	0	0.00412369	0	12	4	0	0
TU.0082	chrI	283353	289152	+	ORF-TU	gene:SPAC1F5.04c	7059.52	1.21716	0.00437986	1.71303	2.49566	0.547814	1.57533	0.382052	0.0495346	0.0463016	0.0832645	0.12663	0.0832645	0	0.0153257	0.0115717	0	16	0	0	0
TU.0083	chrI	289823	291810	+	ORF-TU	gene:SPAC1F5.03c	7165.31	3.60428	0.00472511	13.7822	14.7631	3.39208	13.3113	0.36347	0.0495346	0.0463016	0.0832645	0.0495346	0.0832645	0	0	0.0247602	0	16	4	0	0
TU.0084	chrI	300755	301380	+	nc-TU	gene:SPNCRNA.635	23.7347	0.0379148	0.0512092	1.9382	2.98632	2.09451	1.59757	0.780497	0.0495346	0.0463016	0.248213	0.275234	0.767097	0	0	0	0	4	8	0	0
TU.0085	chrI	303032	304105	+	ORF-TU	gene:SPAC18B11.09c	574.009	0.534459	0.0240901	2.99708	3.5339	1.17285	0.827843	0.668354	0.0495346	0.0463016	0.563703	0.275234	0.0832645	0	0	0	0	12	4	0	0
TU.0086	chrI	304409	305085	+	ORF-TU	gene:SPAC18B11.08c	183.305	0.27076	0.120551	3.8254	4.56608	0.720174	7.36233	0.173932	0.0495346	0.0463016	0.563703	0.0495346	0.0832645	0.0187126	0	0.00753455	0	20	4	0	0
TU.0087	chrI	305614	306760	+	ORF-TU	gene:SPAC18B11.07c	1182.56	1.03101	0.0180211	14.8899	19.3936	3.98331	8.60371	0.615593	0.0495346	0.0463016	0.0832645	0.0495346	0.0832645	0	0	0.0146585	0	16	4	0	0
TU.0088	chrI	311935	313683	+	ORF-TU	gene:SPAC18B11.03c	1222.75	0.699113	0.0226594	1.43649	1.69576	0.963505	1.83111	0.809736	0.12663	0.121183	1	0.0495346	0.563703	0	0.0356411	0	0.0189121	8	4	0	0
TU.0089	chrI	313952	315301	+	ORF-TU	gene:SPAC18B11.02c	3694.66	2.73679	0.00296266	11.6102	11.8685	4.80123	13.8486	1.47798	0.0495346	0.0463016	0.0832645	0.0495346	0.248213	0.00277224	0	0.00409527	0	4	0	0	0
TU.0090	chrI	315630	317505	+	ORF-TU	gene:SPAC12G12.16c	1095.8	0.584115	0.0408704	2.2083	2.14105	1.24412	1.43499	0.548365	0.0495346	0.0463016	0.248213	0.0495346	0.0832645	0	0	0	0	8	0	0	0
TU.0092	chrI	319834	324058	+	multicistronic	gene:SPAC12G12.14c;gene:SPAC12G12.13c	NA	NA	NA	NA	NA	NA	NA	NA	NA	NA	NA	NA	NA	NA	0	0.0209732	0	12	0	0	0
TU.0093	chrI	326576	328119	+	ORF-TU	gene:SPAC12G12.11c	1800.02	1.16582	0.0005043	15.9404	21.6872	1.73274	26.8859	0.798288	0.0495346	0.0463016	0.0832645	0.0495346	1	0	0	0.0127543	0	4	0	0	0
TU.0094	chrI	332979	333727	+	ORF-TU	gene:SPAC12G12.17	372.843	0.497788	0.0972656	2.20866	2.15374	1.74334	2.88306	1.34407	0.0495346	0.0463016	0.0832645	0.0495346	0.0832645	0	0	0	0	24	4	0	0
TU.0096	chrI	334612	336134	+	ORF-TU	gene:SPAC12G12.07c	9428.94	6.19103	0.000148507	25.2205	37.2694	2.73053	20.0431	0.759424	0.0495346	0.0463016	0.248213	0.0495346	0.563703	0	0	0.00427786	0	12	4	0	0
TU.0097	chrI	336328	338006	+	ORF-TU	gene:SPAC12G12.06c	7823.74	4.65976	0.000611379	7.38091	10.4973	2.12462	4.02885	1.24233	0.0495346	0.0463016	0.0832645	0.0495346	0.563703	0.0499002	0	0	0	28	4	0	0
TU.0098	chrI	338316	339358	+	ORF-TU	gene:SPAC12G12.05c	1427.34	1.3685	0.0154653	10.2133	10.3912	6.20483	10.8687	3.12205	0.0495346	0.0463016	0.0832645	0.0495346	0.0832645	0	0.0406031	0.014855	0	20	0	0	0.0281164
TU.0100	chrI	346810	350077	+	ORF-TU	gene:SPAC12G12.01c	5797.28	1.77395	0.00429102	6.06187	6.4926	1.32231	7.31579	0.862971	0.0495346	0.0463016	0.0832645	0.0495346	0.248213	0.0173566	0	0.0116572	0	12	8	0	0
TU.0101	chrI	350413	352242	+	ORF-TU	gene:SPAC630.03	5461.89	2.98464	0.00744831	8.95436	9.80328	3.63986	4.31778	1.57739	0.0495346	0.0463016	0.0832645	0.0495346	0.0832645	0	0	0.017669	0	8	8	0	0
TU.0102	chrI	353792	356503	+	ORF-TU	gene:SPAC630.05	2043.58	0.753532	0.0305093	1.30926	1.44091	1.09385	1.40404	1.10837	0.0495346	0.0463016	0.248213	0.0495346	0.563703	0	0	0.0083704	0	19	4	0	0
TU.0103	chrI	358613	359084	+	nc-TU	gene:SPNCRNA.641	125.247	0.265353	0.383519	1.03964	1.21395	1.08886	0.891128	1.0078	0.827259	0.0463016	0.0832645	0.512691	1	0.00633653	0	0	0	12	0	0	0
TU.0105	chrI	365464	366438	+	ORF-TU	gene:SPAC630.10	1819.53	1.86618	0.0128098	0.880346	0.927471	0.606486	1.35368	1.00253	0.512691	0.506555	0.563703	0.275234	1	0	0	0	0	16	4	0	0
TU.0106	chrI	366753	367876	+	ORF-TU	gene:SPAC630.11	728.572	0.648196	0.00603174	24.3827	29.7347	2.04703	54.657	1.02996	0.0495346	0.0463016	0.248213	0.0495346	0.563703	0	0	0.00868419	0	8	0	0	0
TU.0107	chrI	368070	369840	+	ORF-TU	gene:SPAC630.12	2383.82	1.34603	0.00376516	5.06437	7.31924	0.877378	6.52489	0.719352	0.0495346	0.0463016	0.563703	0.0495346	0.0832645	0	0	0.00392697	0.0166697	4	0	0	0
TU.0115	chrI	384035	385406	+	ORF-TU	gene:SPAC1751.04	775.489	0.565225	0.013186	27.1805	29.3559	7.32995	20.9416	0.510624	0.0495346	0.0463016	0.0832645	0.0495346	0.0832645	0	0	0.0106482	0	4	0	0	0
TU.0116	chrI	386278	387899	+	ORF-TU	gene:SPAC1751.03	23304.1	14.3675	0.00442297	10.9953	12.1781	1.3402	12.1974	1.28577	0.0495346	0.0463016	0.0832645	0.0495346	0.0832645	0	0.153257	0.0101962	0	16	8	0	0
TU.0117	chrI	388266	389227	+	ORF-TU	gene:SPAC31A2.02	1015.01	1.05511	0.0127465	8.22129	10.3788	1.67021	10.1931	0.276813	0.0495346	0.0463016	0.0832645	0.0495346	0.0832645	0.0107892	0.0153257	0.00372645	0	12	8	0	0
TU.0118	chrI	389434	390509	+	ORF-TU	gene:SPAC31A2.03	2293.42	2.13143	0.0295656	5.43057	5.11875	2.17014	3.3333	1.02999	0.0495346	0.0463016	0.0832645	0.0495346	0.563703	0	0	0.00537309	0.0147064	8	4	0	0
TU.0119	chrI	397547	399435	+	ORF-TU	gene:SPAC31A2.06	3668.01	1.94177	0.01868	2.74888	3.66564	1.43724	2.25958	0.401933	0.0495346	0.0463016	0.0832645	0.0495346	0.0832645	0	0	0.0126292	0	12	0	0	0
TU.0120	chrI	402892	403799	+	ORF-TU	gene:SPAC31A2.08	1706.44	1.87934	0.0360782	4.1704	4.50192	1.9537	4.85159	1.31102	0.0495346	0.0463016	0.0832645	0.0495346	0.0832645	0.00782749	0	0	0	16	4	0	0
TU.0121	chrI	405739	407548	+	ORF-TU	gene:SPAC31A2.10	1476.32	0.815646	0.0156616	3.38804	3.39976	1.41471	2.46671	1.05036	0.0495346	0.0463016	0.0832645	0.0495346	1	0	0.164203	0.00885834	0	8	0	0	0
TU.0122	chrI	411815	414253	+	ORF-TU	gene:SPAC31A2.12	2795.99	1.14637	0.0103601	2.41134	2.68714	1.10236	2.98446	0.56006	0.0495346	0.0463016	1	0.0495346	0.0832645	0.00300906	0	0.00489896	0	12	8	0	0
TU.0123	chrI	414979	418431	+	ORF-TU	gene:SPAC31A2.14	4237.05	1.22706	0.0123457	2.92279	3.18879	1.7686	1.88776	0.937604	0.0495346	0.0463016	0.0832645	0.0495346	1	0	0.0547345	0.00818024	0	16	4	0	0
TU.0124	chrI	419955	423990	+	ORF-TU	gene:SPAC31A2.16	4259.35	1.05534	0.000259126	4.86811	5.44098	0.462835	3.2713	0.749199	0.375825	0.0463016	0.767097	0.0495346	0.767097	0	0	0.0151558	0	12	12	0	0
TU.0125	chrI	425881	431010	+	multicistronic	gene:SPAC13C5.02;gene:SPAC13C5.03;gene:SPAC13C5.04	NA	NA	NA	NA	NA	NA	NA	NA	NA	NA	NA	NA	NA	NA	0.0383142	0	0	8	12	0	0
TU.0126	chrI	431157	431775	+	nc-TU	gene:SPSNORNA.01	336.079	0.542938	0.416208	1.18967	1.24072	1.06067	1.36463	0.645074	0.0495346	0.0463016	0.248213	0.0495346	0.0832645	0.0129927	0	0.021859	0	20	0	0	0.0102823
TU.0127	chrI	436202	439789	+	ORF-TU	gene:SPAC13C5.07	2438.79	0.679708	0.028051	2.5227	2.98382	0.887506	1.28771	0.306376	0.0495346	0.0463016	0.563703	0.275234	0.0832645	0.0261842	0	0	0	12	4	0	0
TU.0128	chrI	441218	441502	+	novel nc-TU		55.0813	0.193268	0.431417	0.758532	0.888448	0.833163	0.546373	0.753862	0.275234	0.506555	0.248213	0.12663	0.248213	0	0	0	0	0	0	0	0
TU.0129	chrI	441716	445585	+	ORF-TU	gene:SPAC23E2.01	6736.54	1.74071	0.0107179	2.04161	2.70363	1.14165	1.23156	0.504362	0.0495346	0.0463016	0.248213	0.275234	0.0832645	0.0998004	0	0.0101176	0	16	0	0	0
TU.0130	chrI	446723	450670	+	ORF-TU	gene:SPAC23E2.02	3708.79	0.939409	0.0120404	3.76053	4.01107	1.14514	4.48006	0.687602	0.0495346	0.0463016	0.563703	0.0495346	0.0832645	0.0798403	0	0.0124287	0	16	4	0	0
TU.0134	chrI	461726	463442	+	ORF-TU	gene:SPAC24H6.12c	3543.87	2.06399	0.0177198	1.29178	1.67097	0.605645	0.96641	0.434682	0.12663	0.0463016	0.0832645	0.827259	0.0832645	0.0102359	0	0	0	8	12	0	0
TU.0135	chrI	464545	468318	+	ORF-TU	gene:SPAC24H6.11c	3361.2	0.89062	0.00223487	0.794197	1.3262	0.34164	1.09192	0.440362	0.512691	0.268286	0.248213	0.827259	0.248213	0	0.0218938	0	0	8	8	0	0
TU.0136	chrI	468700	469903	+	ORF-TU	gene:SPAC24H6.10c	25442.5	21.1317	0.003268	21.291	25.896	2.87581	25.8963	1.23251	0.0495346	0.0463016	0.0832645	0.0495346	0.248213	0	0	0.0168678	0.00867716	12	4	0	0
TU.0137	chrI	476634	476991	+	novel nc-TU		327.387	0.91449	0.504157	0.911893	0.957956	0.923846	0.906613	0.896044	0.0495346	0.268286	0.0832645	0.0495346	0.0832645	0	0	0.00489896	0.0136001	12	8	0	0
TU.0139	chrI	486052	486371	+	nc-TU		48.9147	0.152858	0.414443	1.14085	1.19613	1.17512	1.08734	1.17906	0.512691	0.506555	0.563703	0.512691	0.563703	0	0	0	0	8	8	0	0
TU.0140	chrI	488743	489405	+	ORF-TU	gene:SPAC24H6.02c	463.475	0.699057	0.0212552	1.92352	2.2158	1.29758	1.74695	0.757569	0.0495346	0.0463016	0.563703	0.0495346	0.563703	0.013296	0.0957854	0	0	8	4	0	0
TU.0141	chrI	489988	492066	+	ORF-TU	gene:SPAC24H6.01c	972.875	0.467953	0.00760331	5.02975	6.02363	0.967598	5.37336	0.5203	0.0495346	0.0463016	1	0.0495346	0.0832645	0	0	0	0	12	0	0	0
TU.0142	chrI	492389	497895	+	ORF-TU	gene:SPAPB21F2.02	8409.47	1.52705	0.00276517	6.26405	7.87681	1.91526	4.55423	0.480313	0.0495346	0.0463016	0.0832645	0.0495346	0.0832645	0.172092	0.0236849	0.0106078	0	20	4	0	0
TU.0143	chrI	498069	498898	+	ORF-TU	gene:SPAPB21F2.03	1466.08	1.76636	0.0457373	1.89647	2.46716	1.12681	1.58598	0.832534	0.0495346	0.0463016	0.248213	0.0495346	0.0832645	0.0193031	0.0851425	0.0144239	0	8	0	0	0
TU.0144	chrI	500748	501372	+	novel nc-TU		116.967	0.187147	0.224964	1.29012	1.28983	0.977636	1.37253	0.725043	0.0495346	0.0463016	0.563703	0.12663	0.248213	0.0909082	0.124873	0.00593212	0	12	0	0	0
TU.0145	chrI	503354	503795	+	nc-TU		560.791	1.26876	0.352366	1.00676	1.012	1.14707	1.16422	1.15992	0.827259	0.824778	0.0832645	0.0495346	0.0832645	0	0	0	0	12	8	0	0
TU.0146	chrI	504854	505655	+	ORF-TU	gene:SPAC227.04	576.828	0.719237	0.0547457	1.80279	2.16924	0.80257	1.98222	0.489947	0.0495346	0.0463016	0.563703	0.0495346	0.0832645	0.00321936	0	0	0	8	9	0	0
TU.0147	chrI	505898	507558	+	multicistronic	gene:SPAC227.05;gene:SPAC227.06	NA	NA	NA	NA	NA	NA	NA	NA	NA	NA	NA	NA	NA	NA	0	0.0174138	0	4	0	0	0
TU.0148	chrI	510461	511120	+	nc-TU	gene:SPNCRNA.657	283.455	0.429478	0.0723703	2.08997	1.93488	1.04289	0.830016	0.545757	0.0495346	0.0463016	1	0.512691	0.0832645	0	0.0093449	0	0	12	4	0	0
TU.0149	chrI	511687	513362	+	ORF-TU	gene:SPAC227.09	2899.65	1.7301	0.00576444	6.46575	7.58756	1.87745	8.83923	1.13999	0.0495346	0.0463016	0.0832645	0.0495346	0.563703	0	0	0	0	0	8	0	0
TU.0150	chrI	513811	515052	+	ORF-TU	gene:SPAC227.10	1827.07	1.47107	0.0265471	5.61912	5.78977	1.555	5.68938	0.605903	0.0495346	0.0463016	0.0832645	0.0495346	0.0832645	0	0	0	0	16	4	0	0
TU.0151	chrI	515795	517424	+	ORF-TU	gene:SPAC227.12	1666.26	1.02225	0.0236895	1.71642	2.44838	1.09174	2.37072	0.967122	0.0495346	0.0463016	0.563703	0.0495346	1	0	0	0.0248955	0	8	0	0	0.0117926
TU.0153	chrI	520640	522686	+	ORF-TU	gene:SPAC227.14	1697.7	0.82936	0.0199392	2.5084	2.4045	1.06434	0.667924	0.642374	0.0495346	0.0463016	0.248213	0.0495346	0.0832645	0	0	0	0	8	8	0	0
TU.0154	chrI	523056	526408	+	ORF-TU	gene:SPAC227.15	4347.41	1.29657	0.00355023	3.61973	4.74154	0.974776	2.53829	0.742003	0.0495346	0.0463016	1	0.0495346	0.248213	0.164116	0	0	0	20	8	0	0
TU.0155	chrI	526652	527820	+	multicistronic	gene:SPSNORNA.02;gene:SPSNORNA.03;gene:SPSNORNA.04;gene:SPSNORNA.05;gene:SPSNORNA.06	NA	NA	NA	NA	NA	NA	NA	NA	NA	NA	NA	NA	NA	NA	0.411079	0.0310973	0	12	4	0	0.0193999
TU.0156	chrI	527913	528439	+	nc-TU		384.305	0.729232	0.252146	1.12894	1.11196	1.12977	1.28893	1.02138	0.0495346	0.121183	0.0832645	0.0495346	1	0.143825	0	0	0.0596925	12	0	0.0372389	0
TU.0157	chrI	530293	531880	+	ORF-TU	gene:SPAC227.18	19714.7	12.4148	0.00663473	4.59467	5.01422	1.12949	3.3445	0.898956	0.0495346	0.0463016	0.563703	0.0495346	0.563703	0	0	0.00883958	0	8	4	0	0
TU.0158	chrI	536629	536981	+	novel nc-TU		1.74	0.00492918	0.222222	2.07353	2.45604	1.125	1.68927	NA	0.506555	0.261155	1	0.506555	0.563703	0	0	0	0	12	4	0	0
TU.0159	chrI	537932	539875	+	ORF-TU	gene:SPAC2F7.04	2619.94	1.3477	0.0345579	1.17765	1.08772	0.406291	0.675483	0.480023	0.512691	0.824778	0.0832645	0.0495346	0.0832645	0	0	0.0239114	0	8	8	0	0.0123695
TU.0160	chrI	541885	543512	+	multicistronic	gene:SPNCRNA.552;gene:SPNCRNA.660	NA	NA	NA	NA	NA	NA	NA	NA	NA	NA	NA	NA	NA	NA	0	0.00889733	0	20	4	0	0
TU.0161	chrI	548571	548987	+	nc-TU		137.301	0.329258	0.296714	1.32973	1.32347	1.13657	1.12272	0.707453	0.0495346	0.0463016	0.248213	0.0495346	0.0832645	0.0415918	0.20552	0.0049602	0	16	0	0	0
TU.0162	chrI	550847	553485	+	ORF-TU	gene:SPAC2F7.10	2752.83	1.04313	0.0325533	2.44901	2.74466	1.01214	1.87252	0.432994	0.0495346	0.0463016	0.563703	0.0495346	0.0832645	0.0665335	0.0247188	0.0112056	0	20	16	0	0
TU.0163	chrI	555293	555750	+	nc-TU		281.334	0.614266	0.0643357	1.05789	1.4357	1.41148	1.31998	1.55151	0.827259	0.121183	0.0832645	0.12663	0.0832645	0	0	0	0	8	4	0	0
TU.0164	chrI	556083	559047	+	ORF-TU	gene:SPAC2F7.11	5934.84	2.00163	0.0098052	4.4452	4.34804	2.79469	3.64907	1.18203	0.0495346	0.0463016	0.0832645	0.0495346	0.248213	0.00354321	0	0.0167246	0	24	0	0	0
TU.0165	chrI	563940	565064	+	ORF-TU	gene:SPAC2F7.15	2167.03	1.92625	0.0128329	5.58089	6.70943	2.10257	6.86403	0.898219	0.0495346	0.0463016	0.0832645	0.0495346	0.563703	0	0	0.0149459	0	8	4	0	0
TU.0166	chrI	570193	571855	+	ORF-TU	gene:SPAC2F7.17	1834.79	1.1033	0.0257465	2.84797	3.29955	2.1403	4.40102	1.38589	0.0495346	0.0463016	0.0832645	0.0495346	0.0832645	0	0	0.00755457	0	0	0	0	0
TU.0167	chrI	578463	579717	+	ORF-TU	gene:SPAC13A11.03	4190.07	3.3387	0.0096229	1.074	0.937521	0.976257	0.387949	0.861246	0.827259	0.506555	0.563703	0.0495346	0.563703	0.0653039	0	0.0147874	0	12	4	0	0
TU.0169	chrI	582274	584361	+	ORF-TU	gene:SPAC13A11.05	10978.1	5.2577	0.000767796	10.8244	12.819	2.94151	6.88772	1.93939	0.0495346	0.0463016	0.0832645	0.0495346	0.248213	0.0190096	0.0696621	0.00372339	0	24	4	0	0
TU.0171	chrI	587889	590660	+	ORF-TU	gene:SPAC3H8.02	8945.87	3.22723	0.00525409	7.99807	10.4292	3.3923	5.1326	0.731808	0.0495346	0.0463016	0.0832645	0.0495346	0.248213	0.0299401	0	0.00922257	0	4	4	0	0
TU.0172	chrI	591003	591953	+	ORF-TU	gene:SPAC3H8.03	1105.29	1.16224	0.0654493	2.3176	2.63681	1.16708	2.09295	0.71029	0.0495346	0.0463016	0.563703	0.0495346	0.248213	0	0	0	0	12	4	0	0
TU.0173	chrI	592287	593864	+	ORF-TU	gene:SPAC3H8.04	2290.71	1.45166	0.0310693	1.76147	1.84679	1.02775	1.25436	0.687727	0.0495346	0.0463016	0.563703	0.512691	0.0832645	0	0	0.0123261	0	12	4	0	0
TU.0174	chrI	598462	600714	+	ORF-TU	gene:SPAC3H8.06	5621.16	2.49497	0.00383578	2.56555	3.2568	0.722204	1.80348	0.38449	0.0495346	0.0463016	0.563703	0.0495346	0.0832645	0.00329918	0.229885	0.00861154	0	20	8	0	0
TU.0175	chrI	604489	605399	+	nc-TU		353.903	0.388478	0.144199	1.19688	1.31684	1.11338	1.3699	1.18873	0.0495346	0.0463016	0.248213	0.0495346	0.248213	0	0	0	0	16	8	0	0
TU.0177	chrI	608775	610667	+	ORF-TU	gene:SPAC3H8.10	10132.1	5.35241	0.001857	11.2297	12.802	0.86028	2.31194	0.336115	0.0495346	0.0463016	1	0.0495346	0.0832645	0	0	0.0118496	0	12	8	0	0
TU.0178	chrI	610860	613320	+	ORF-TU	gene:SPAC1F3.01	5331.76	2.1665	0.000361903	5.77886	6.04644	1.36389	18.4783	0.816518	0.0495346	0.0463016	0.563703	0.0495346	0.563703	0	0	0.0152951	0.0110703	20	0	0	0
TU.0179	chrI	617836	621091	+	ORF-TU	gene:SPAC1F3.03	3158.73	0.970126	0.014846	2.13811	2.62472	1.46468	1.93046	0.78873	0.0495346	0.0463016	0.0832645	0.0495346	0.248213	0	0	0	0	4	4	0	0
TU.0181	chrI	623113	625292	+	ORF-TU	gene:SPAC1F3.05	3768.64	1.72873	0.0161199	1.59037	2.03597	0.683249	1.35237	0.719398	0.12663	0.121183	0.248213	0.275234	0.563703	0.00160968	0	0	0	12	0	0	0
TU.0182	chrI	632590	633256	+	nc-TU	gene:SPNCRNA.668	541.727	0.812184	0.0377312	1.18387	0.623529	0.810445	2.04995	0.475675	0.512691	0.506555	0.563703	0.12663	0.248213	0	0	0	0	12	4	0	0
TU.0183	chrI	634741	637917	+	ORF-TU	gene:SPAC1F3.09	5464.53	1.72003	0.0143014	3.70548	3.2864	2.43449	3.49552	1.5248	0.0495346	0.0463016	0.0832645	0.0495346	0.0832645	0	0.109469	0	0	12	4	0	0
TU.0184	chrI	639398	641222	+	ORF-TU	gene:SPAC1D4.01	1442.97	0.790666	0.0162451	5.29648	5.62951	1.9836	2.85471	0.840974	0.0495346	0.0463016	0.0832645	0.0495346	0.563703	0	0	0	0	12	0	0	0
TU.0185	chrI	644668	646515	+	ORF-TU	gene:SPAC1D4.04	15132.9	8.18879	0.00230168	23.8925	25.5236	3.6654	35.984	2.02986	0.0495346	0.0463016	0.0832645	0.0495346	0.0832645	0.0048683	0.00323326	0.00507992	0	20	4	0	0
TU.0186	chrI	650481	652245	+	ORF-TU	gene:SPAC1D4.08	5996.76	3.3976	0.000706261	10.1972	10.7084	1.49122	4.12072	0.50065	0.0495346	0.0463016	0.0832645	0.0495346	0.0832645	0	0	0.0144684	0	12	12	0	0
TU.0187	chrI	653516	656508	+	ORF-TU	gene:SPAC1D4.10	2363.65	0.789728	0.0250917	2.25043	2.38757	0.816853	3.06999	0.721564	0.0495346	0.0463016	0.0832645	0.0495346	0.0832645	0	0	0	0	12	4	0	0
TU.0189	chrI	661666	662147	+	nc-TU		436.857	0.906343	0.125928	1.50534	1.4837	1.09812	1.33733	1.05329	0.0495346	0.0463016	0.563703	0.0495346	0.563703	0.0142985	0	0	0	12	4	0	0
TU.0190	chrI	663021	663300	+	nc-TU		252.852	0.903043	0.504597	0.97965	0.865279	0.918933	0.917214	0.934498	0.512691	0.0463016	0.0832645	0.12663	0.563703	0.0277224	0	0	0	8	4	0	0
TU.0192	chrI	664352	667496	+	ORF-TU	gene:SPAC1D4.12	3420.21	1.08751	0.0119913	3.30619	3.48841	1.12833	2.76693	0.57373	0.0495346	0.0463016	0.563703	0.0495346	0.0832645	0	0	0.00211387	0	16	8	0	0
TU.0193	chrI	667882	669477	+	ORF-TU	gene:SPAC1D4.13	1922.43	1.20453	0.027707	2.53172	3.29308	1.29512	1.98918	0.649871	0.0495346	0.0463016	0.0832645	0.0495346	0.0832645	0	0	0	0	8	12	0	0
TU.0194	chrI	670224	675427	+	ORF-TU	gene:SPAC1D4.14	7452.54	1.43208	0.00693068	3.68463	4.36682	2.56867	4.84073	1.58002	0.0495346	0.0463016	0.0832645	0.0495346	0.0832645	0.0245949	0	0.00382671	0	12	8	0	0
TU.0199	chrI	682785	683683	+	ORF-TU	gene:SPAC22F3.11c	627.055	0.697503	0.0582512	3.78736	3.31685	1.38576	2.09272	0.970575	0.0495346	0.0463016	0.0832645	0.0495346	1	0.0112982	0	0.00448723	0	0	0	0	0
TU.0200	chrI	683849	686339	+	ORF-TU	gene:SPAC22F3.10c	12663.1	5.08354	0.00054996	36.3756	44.574	2.98201	15.1944	0.655381	0.0495346	0.0463016	0.0832645	0.0495346	0.563703	0	0.00214046	0.00548096	0.00861341	17	8	0	0
TU.0201	chrI	686549	689133	+	ORF-TU	gene:SPAC22F3.09c	1283.11	0.496366	0.00411312	5.97273	8.12389	2.11863	3.3131	0.494967	0.0495346	0.0463016	0.0832645	0.0495346	0.0832645	0	0	0	0.0105209	12	4	0	0
TU.0202	chrI	689385	691055	+	ORF-TU	gene:SPAC22F3.08c	3668.83	2.19559	0.0143856	2.44283	3.15643	1.08793	3.51941	0.802148	0.0495346	0.0463016	0.248213	0.0495346	0.0832645	0.0460617	0.127714	0.00943737	0	8	8	0	0
TU.0203	chrI	691486	692129	+	ORF-TU	gene:SPAC22F3.07c	2518.12	3.91013	0.0223906	6.76067	5.97187	1.27064	12.7572	0.841169	0.0495346	0.0463016	0.248213	0.0495346	0.563703	0.0584545	0	0	0	16	8	0	0
TU.0204	chrI	692444	693398	+	ORF-TU	gene:SPAC22F3.15	628.563	0.658182	0.0642692	0.946816	1.0569	0.364499	0.685127	0.384714	0.512691	0.824778	0.0832645	0.12663	0.0832645	0	0	0	0	12	8	0	0
TU.0205	chrI	693746	697138	+	ORF-TU	gene:SPAC22F3.06c	19036.7	5.61058	0.000291579	2.39259	4.39906	1.13576	4.55756	0.363447	0.275234	0.0463016	1	0.0495346	0.248213	0	0	0.0121518	0	16	4	0	0
TU.0206	chrI	697293	702892	+	ORF-TU	gene:SPAC22F3.05c	3324.17	0.593602	0.0141991	1.89059	2.24788	1.42375	2.05263	0.850967	0.0495346	0.0463016	0.0832645	0.0495346	0.563703	0	0	0.00976629	0.0233259	20	8	0	0
TU.0207	chrI	703725	707475	+	ORF-TU	gene:SPAC22F3.03c	810.141	0.21598	0.0188889	1.10265	1.72086	0.733537	2.99851	1.271	0.827259	0.268286	0.563703	0.0495346	0.563703	0.0139256	0	0.00428311	0	12	4	0	0
TU.0208	chrI	711220	712263	+	ORF-TU	gene:SPAC1296.02	5330.73	5.10607	0.00470586	10.1037	12.4494	1.56449	14.8802	0.75549	0.0495346	0.0463016	0.0832645	0.0495346	0.563703	0	0	0.0101151	0	20	4	0	0
TU.0209	chrI	715423	716850	+	ORF-TU	gene:SPAC1296.04	845.713	0.592236	0.130542	1.09673	1.05231	0.829696	0.99721	0.76347	0.275234	0.506555	0.0832645	0.827259	0.0832645	0.00559629	0	0.00372645	0	16	0	0	0
TU.0210	chrI	719387	721430	+	ORF-TU	gene:SPAC1296.06	1148.39	0.561833	0.030102	4.35153	4.33081	2.66715	4.54158	1.8865	0.0495346	0.0463016	0.0832645	0.0495346	0.0832645	0.00950479	0	0	0	4	8	0	0
TU.0211	chrI	724260	725940	+	ORF-TU	gene:SPAPJ696.02	7095.75	4.22115	0.00269821	5.02581	6.76142	0.899254	7.27511	0.826721	0.0495346	0.0463016	0.563703	0.0495346	0.563703	0	0.127714	0.01391	0	16	8	0	0
TU.0212	chrI	728353	731809	+	ORF-TU	gene:SPAC22G7.02	3711.33	1.07357	0.0137136	3.17096	3.44192	1.41599	2.7856	0.922012	0.0495346	0.0463016	0.248213	0.0495346	0.563703	0.0423126	0.383142	0.0110778	0	12	8	0	0
TU.0213	chrI	731946	732712	+	ORF-TU	gene:SPAC22G7.03	245.499	0.320076	0.0258838	2.96574	2.60485	1.47827	1.94288	0.47115	0.0495346	0.0463016	0.0832645	0.0495346	0.248213	0.0130955	0.00421034	0	0.0212644	4	0	0	0
TU.0214	chrI	732826	736527	+	ORF-TU	gene:SPAC22G7.04	5061.11	1.36713	0.00317451	3.38	4.18512	1.43175	1.62637	0.729049	0.0495346	0.0463016	0.248213	0.0495346	0.248213	0	0	0	0	4	8	0	0
TU.0215	chrI	736769	738781	+	ORF-TU	gene:SPAC22G7.05	4940.44	2.45427	0.000392707	80.2279	103.726	4.93382	108.029	1.21032	0.0495346	0.0463016	0.0832645	0.0495346	0.563703	0	0	0.0259867	0	8	0	0	0
TU.0216	chrI	744230	744596	+	novel nc-TU		12.82	0.0349319	0.334097	0.947566	1.74893	1.26377	NA	0.581999	0.827259	0.17753	0.0832645	0.0832645	0.0832645	0	0	0	0	4	0	0	0
TU.0217	chrI	744983	745183	+	novel nc-TU		8.48533	0.0422156	0.608586	0.616117	0.707469	0.739419	0.785062	1.43776	0.512691	0.506555	0.563703	0.512691	0.248213	0	0	0	0	4	0	0	0
TU.0218	chrI	749177	751836	+	ORF-TU	gene:SPAC22G7.08	671.784	0.25255	0.013674	2.98617	2.6191	1.67105	1.88329	0.503658	0.0495346	0.0463016	0.0832645	0.0495346	0.0832645	0.011593	0	0.00352996	0	12	0	0	0
TU.0219	chrI	753663	755774	+	ORF-TU	gene:SPAC22G7.10	5694.95	2.69647	0.00677694	8.89527	9.71912	1.99021	10.1768	1.01704	0.0495346	0.0463016	0.0832645	0.0495346	0.563703	0.0374038	0	0.00713519	0	16	4	0	0
TU.0224	chrI	765697	766529	+	nc-TU		565.341	0.67868	0.0907427	0.959092	1.12721	0.594778	0.972429	0.751054	0.827259	0.0463016	0.0832645	0.275234	0.0832645	0.199601	0	0	0	16	0	0	0
TU.0225	chrI	767505	770204	+	ORF-TU	gene:SPAC4G8.04	3969.51	1.47019	0.0124201	1.91548	2.27433	0.988081	1.5121	0.72785	0.0495346	0.0463016	1	0.0495346	0.0832645	0	0	0	0	16	8	0	0
TU.0226	chrI	770549	772619	+	ORF-TU	gene:SPAC4G8.05	3114.3	1.50376	0.00899682	4.54875	5.12915	1.27134	1.79454	0.397211	0.0495346	0.0463016	0.0832645	0.0495346	0.0832645	0	0	0.0161735	0	16	8	0	0
TU.0228	chrI	776394	781275	+	multicistronic	gene:SPAC4G8.08;gene:SPAC4G8.09;gene:SPNCRNA.159;gene:SPNCRNA.681	NA	NA	NA	NA	NA	NA	NA	NA	NA	NA	NA	NA	NA	NA	0.0112689	0.00312491	0	0	0	0	0
TU.0229	chrI	781373	782725	+	ORF-TU	gene:SPAC4G8.10	1098.74	0.812075	0.028772	2.34669	2.58924	1.68961	1.15273	0.811164	0.0495346	0.0463016	0.0832645	0.512691	0.563703	0	0	0	0.00599839	20	0	0	0
TU.0230	chrI	783987	784235	+	novel nc-TU		52.1553	0.209459	0.808678	0.913833	0.856406	1.04316	1.09281	1.22386	0.512691	0.506555	0.563703	0.512691	0.563703	0.036291	0.0696621	0	0	8	8	0	0
TU.0231	chrI	790442	790657	+	nc-TU		50.69	0.234676	0.312482	1.69183	1.33408	1.02383	1.79539	0.760985	0.0495346	0.121183	1	0.0495346	0.248213	0	0	0	0	28	8	0	0
TU.0233	chrI	794992	796774	+	ORF-TU	gene:SPAC16C9.03	10302	5.77791	0.0034488	18.0214	22.2756	1.90073	26.354	0.392178	0.0495346	0.0463016	0.0832645	0.0495346	0.0832645	0.012097	0.0129879	0.0151108	0	8	12	0	0
TU.0234	chrI	799383	801024	+	ORF-TU	gene:SPAC16C9.05	2865.56	1.74516	0.00984174	3.9375	5.53664	1.10514	4.38223	0.372142	0.0495346	0.0463016	1	0.0495346	0.0832645	0	0	0.00512202	0	16	0	0	0
TU.0235	chrI	804661	807654	+	ORF-TU	gene:SPAC16C9.07	4589.89	1.53303	0.0133577	2.29771	2.77089	0.840098	1.71295	0.427151	0.0495346	0.0463016	0.248213	0.0495346	0.0832645	0.0665335	0	0	0	16	4	0	0
TU.0236	chrI	807935	812151	+	ORF-TU	gene:SPAC2G11.02	7624.58	1.80806	0.00553645	2.41745	2.79399	0.970659	2.80716	0.807105	0.0495346	0.0463016	1	0.0495346	0.248213	0	0.0212857	0.00916868	0.00773042	8	4	0	0
TU.0237	chrI	814256	815360	+	ORF-TU	gene:SPAC2G11.04	732.119	0.662551	0.0549832	1.47496	1.96629	1.29367	1.89521	0.750363	0.0495346	0.0463016	0.0832645	0.0495346	0.248213	0.00950479	0	0.00311854	0	20	8	0	0
TU.0238	chrI	818004	819727	+	ORF-TU	gene:SPAC2G11.06	2584.29	1.49901	0.00595163	12.372	10.156	4.53494	9.7354	2.42676	0.0495346	0.0463016	0.0832645	0.0495346	0.0832645	0	0	0.0109122	0	8	11	0	0
TU.0239	chrI	823531	826387	+	ORF-TU	gene:SPAC2G11.09	5858.45	2.05056	0.000738601	11.7576	14.7294	1.98472	30.6647	0.456529	0.0495346	0.0463016	0.0832645	0.0495346	0.248213	0.036291	0	0.0123517	0	8	4	0	0
TU.0240	chrI	831943	836057	+	ORF-TU	gene:SPAC2G11.12	4713.09	1.14534	0.0101798	2.87879	2.74506	1.10245	2.52321	0.43291	0.0495346	0.0463016	0.248213	0.0495346	0.0832645	0.00814697	0	0	0	8	0	0	0
TU.0241	chrI	836306	838090	+	ORF-TU	gene:SPAC2G11.13	1280.29	0.71725	0.0542801	1.41534	1.54772	0.87276	1.51944	0.807204	0.0495346	0.0463016	0.248213	0.0495346	0.248213	0	0	0	0	12	8	0	0
TU.0242	chrI	838245	841531	+	ORF-TU	gene:SPAC2G11.14	4034.19	1.22732	0.00347303	10.2647	12.3009	3.14613	2.92682	0.378453	0.0495346	0.0463016	0.0832645	0.0495346	0.0832645	0	0	0.0110018	0	8	12	0	0
TU.0243	chrI	843294	844106	+	ORF-TU	gene:SPAC521.02	2019.11	2.48354	0.00651818	6.66155	8.4602	0.642282	12.1192	0.105033	0.0495346	0.0463016	0.248213	0.0495346	0.0832645	0	0	0.00744242	0	12	4	0	0
TU.0244	chrI	844730	846471	+	ORF-TU	gene:SPAC521.03	5563.42	3.1937	0.00516492	24.0605	24.69	7.57326	17.0765	0.656136	0.0495346	0.0463016	0.0832645	0.0495346	0.0832645	0.0285312	0	0.0198349	0	20	0	0	0
TU.0245	chrI	849452	850244	+	ORF-TU	gene:SPAC521.05	73852.3	93.1303	0.00166206	56.4545	64.9996	2.70142	111.215	0.604247	0.0495346	0.0463016	0.0832645	0.0495346	0.0832645	0.0287787	0.00101093	0.027413	0	20	0	0	0.0130073
TU.0246	chrI	850571	854465	+	ORF-TU	gene:SPAC23G3.01	19591.2	5.02983	0.00163905	4.35699	5.31319	2.19408	2.96002	1.13274	0.0495346	0.0463016	0.0832645	0.0495346	0.563703	0.00277224	0.0159643	0.0166131	0	8	4	0	0
TU.0252	chrI	870231	872751	+	ORF-TU	gene:SPAC23G3.03	1285.17	0.509784	0.005447	6.76338	7.09603	2.4821	2.967	0.538275	0.0495346	0.0463016	0.0832645	0.0495346	0.0832645	0	0	0	0	8	4	0	0
TU.0253	chrI	872922	874195	+	ORF-TU	gene:SPAC23G3.04	1409.86	1.10664	0.0420866	1.96626	2.67469	0.500617	2.45232	0.519177	0.0495346	0.0463016	0.0832645	0.0495346	0.0832645	0	0	0.0208552	0	12	0	0	0
TU.0254	chrI	876893	878955	+	ORF-TU	gene:SPAC23G3.06	33692.3	16.3317	0.00169209	22.9858	32.4144	2.21001	16.7681	0.224164	0.0495346	0.0463016	0.0832645	0.0495346	0.0832645	0.0174117	0	0.0246001	0	16	12	0	0.00969078
TU.0255	chrI	884385	885843	+	ORF-TU	gene:SPAC23G3.09	3235.77	2.2178	0.0114104	6.08365	7.61246	3.2182	5.46576	1.06152	0.0495346	0.0463016	0.0832645	0.0495346	0.563703	0.0117412	0.383142	0.016921	0	16	8	0	0
TU.0256	chrI	887645	889087	+	ORF-TU	gene:SPAC23G3.11	6699.58	4.64281	0.0186322	4.72746	5.27663	2.88893	5.58658	1.27832	0.0495346	0.0463016	0.0832645	0.0495346	0.0832645	0	0.0119732	0.0111757	0	8	8	0	0
TU.0260	chrI	894027	896534	+	ORF-TU	gene:SPAC22H12.02	4181.51	1.66727	0.00158961	4.78368	4.91105	0.685003	4.96576	0.226025	0.0495346	0.0463016	0.248213	0.0495346	0.0832645	0	0	0	0	20	0	0	0
TU.0261	chrI	896785	897776	+	ORF-TU	gene:SPAC22H12.03	591.731	0.596503	0.0149758	10.5453	8.54806	3.84153	10.7989	1.65208	0.0495346	0.0463016	0.0832645	0.0495346	0.0832645	0	0	0.0271184	0	16	0	0	0.0179822
TU.0262	chrI	903034	903873	+	ORF-TU	gene:SPAC1687.01	1555.1	1.85131	0.00600499	13.3847	19.1847	1.98749	27.396	0.339982	0.0495346	0.0463016	0.0832645	0.0495346	0.0832645	0	0	0.00362619	0	12	8	0	0
TU.0263	chrI	904087	905952	+	ORF-TU	gene:SPAC1687.02	1069.13	0.572951	0.0560281	1.76846	1.768	1.30321	1.56856	0.921671	0.0495346	0.0463016	0.0832645	0.0495346	0.563703	0	0	0	0.0131928	12	0	0	0
TU.0264	chrI	906842	908545	+	ORF-TU	gene:SPAC1687.04	738.539	0.433415	0.0185674	0.817425	0.909676	0.705517	0.998211	0.450606	0.275234	0.824778	0.248213	0.827259	0.0832645	0.0399202	0	0	0	4	0	0	0
TU.0265	chrI	908659	911143	+	ORF-TU	gene:SPAC1687.05	4172.42	1.67904	0.0118302	4.88421	5.30702	2.51552	3.05016	0.550395	0.0495346	0.0463016	0.0832645	0.0495346	0.0832645	0	0.0766284	0.0276473	0	0	8	0	0.0133246
TU.0266	chrI	913274	914660	+	multicistronic	gene:SPAC1687.07;gene:SPAC1687.08	NA	NA	NA	NA	NA	NA	NA	NA	NA	NA	NA	NA	NA	NA	0	0.00479158	0	16	0	0	0
TU.0267	chrI	914964	919665	+	ORF-TU	gene:SPAC1687.09	7720.66	1.642	0.00218925	2.44613	4.29682	1.16064	2.54912	0.737444	0.0495346	0.0463016	0.563703	0.0495346	0.563703	0.00849365	0	0.00545527	0.00846341	4	4	0	0
TU.0268	chrI	919933	922026	+	ORF-TU	gene:SPAC1687.10	1983.13	0.947054	0.00386959	1.94524	1.95927	1.95045	2.80803	2.00247	0.0495346	0.121183	0.0832645	0.0495346	0.0832645	0	0	0	0.00992115	28	0	0	0
TU.0269	chrI	922288	925076	+	ORF-TU	gene:SPAC1687.11	11054	3.96341	0.00585388	2.73201	3.30589	3.51127	5.95867	1.20293	0.0495346	0.0463016	0.0832645	0.0495346	0.248213	0.00376605	0.0127714	0.0108614	0.00728793	0	4	0	0
TU.0270	chrI	929831	932062	+	ORF-TU	gene:SPAC1687.15	4307.08	1.9297	0.00769851	3.52279	4.15209	1.46333	3.20116	0.377554	0.0495346	0.0463016	0.0832645	0.0495346	0.0832645	0.0133067	0.00722908	0.00898996	0	4	8	0	0
TU.0271	chrI	941960	943295	+	ORF-TU	gene:SPAC1687.21	2707.62	2.02667	0.00297425	5.45166	8.89716	0.994816	3.47373	0.552725	0.0495346	0.0463016	0.563703	0.0495346	0.563703	0	0	0.00995932	0	2	4	0	0
TU.0272	chrI	948808	949146	+	nc-TU		306.153	0.903107	0.438251	0.869898	1.02464	0.867346	0.985948	0.910776	0.12663	0.506555	0.248213	0.827259	0.248213	0	0	0	0	17	4	0	0
TU.0273	chrI	949486	950134	+	ORF-TU	gene:SPAC222.19	618.087	0.952369	0.0370001	6.61997	6.69365	1.04849	6.95272	0.568392	0.0495346	0.0463016	0.563703	0.0495346	0.0832645	0	0	0	0	16	0	0	0
TU.0274	chrI	953104	954206	+	ORF-TU	gene:SPAC222.06	3012.43	2.73113	0.00971618	4.33319	6.41375	2.08756	4.13281	1.74812	0.0495346	0.0463016	0.0832645	0.0495346	0.0832645	0	0	0.00364491	0	8	8	0	0
TU.0275	chrI	959896	962259	+	ORF-TU	gene:SPAC222.09	6456.1	2.73101	0.0122947	12.7225	17.2502	1.07254	12.8142	0.825765	0.0495346	0.0463016	1	0.0495346	0.0832645	0.154193	2.74724	0.0256544	0	24	4	0	0
TU.0277	chrI	966155	967589	+	ORF-TU	gene:SPAC222.11	13340.7	9.29663	0.00107765	5.26903	9.55915	1.01068	6.81317	0.371424	0.0495346	0.0463016	1	0.0495346	0.0832645	0.00562255	0	0.00743597	0	4	8	0	0
TU.0279	chrI	978806	979559	+	ORF-TU	gene:SPAC222.18	448.35	0.594629	0.03374	5.00708	6.19108	1.38106	6.79514	0.760854	0.0495346	0.0463016	0.248213	0.0495346	0.563703	0	0	0.00417756	0	16	8	0	0
TU.0282	chrI	988364	989903	+	ORF-TU	gene:SPAC821.05	20712.2	13.4495	0.00431028	10.3393	13.7071	2.12224	11.47	0.661638	0.0495346	0.0463016	0.0832645	0.0495346	0.0832645	0	0.0478927	0.0123737	0.00728793	12	12	0	0
TU.0283	chrI	990213	991751	+	ORF-TU	gene:SPAC821.06	1827.46	1.18744	0.0339842	3.57418	4.30298	1.42899	2.99265	0.758666	0.0495346	0.0463016	0.248213	0.0495346	0.563703	0	0	0.0148684	0	12	4	0	0
TU.0284	chrI	993952	994981	+	nc-TU	gene:SPNCRNA.703	393.658	0.382192	0.0844885	1.23764	1.47097	0.703365	1.24406	0.654596	0.0495346	0.0463016	0.0832645	0.12663	0.0832645	0	0	0.0225771	0	4	4	0	0
TU.0285	chrI	998644	1002330	+	ORF-TU	gene:SPAC821.09	28253.3	7.66296	0.000442113	7.44292	8.6812	1.01865	7.49521	0.385242	0.0495346	0.0463016	1	0.0495346	0.0832645	0.0284537	0.201523	0	0	4	8	0	0
TU.0286	chrI	1006275	1007910	+	ORF-TU	gene:SPAC821.11	7220.61	4.41357	0.0114326	9.36931	10.0866	3.75141	10.5884	0.963293	0.0495346	0.0463016	0.0832645	0.0495346	0.563703	0.0748503	0	0.0115863	0	4	8	0	0
TU.0287	chrI	1008299	1010308	+	ORF-TU	gene:SPAC821.12	3347.22	1.66528	0.00188037	8.1105	9.31685	1.06712	13.3237	0.349219	0.0495346	0.0463016	0.563703	0.0495346	0.0832645	0.266135	0	0.0158554	0	12	8	0	0
TU.0288	chrI	1021675	1024104	+	ORF-TU	gene:SPAC139.03	1735.19	0.71407	0.0109046	7.91294	6.70319	1.63766	5.05795	0.372917	0.0495346	0.0463016	0.0832645	0.0495346	0.0832645	0.00518443	0	0.00874673	0	16	4	0	0
TU.0289	chrI	1028234	1029950	+	ORF-TU	gene:SPAC139.05	123.829	0.0721196	0.0290528	2.56758	3.80676	1.13588	3.54934	0.130824	0.0495346	0.0463016	0.0832645	0.0495346	0.0832645	0.0221778	0	0	0	20	4	0	0
TU.0290	chrI	1030204	1031860	+	ORF-TU	gene:SPAC139.06	1785.78	1.07772	0.0160706	0.994068	1.55527	0.468877	0.62078	0.37259	0.827259	0.268286	0.248213	0.512691	0.248213	0	0	0	0	4	8	0	0
TU.0291	chrI	1032090	1035980	+	multicistronic	gene:SPAC23C4.02;gene:SPAC23C4.03	NA	NA	NA	NA	NA	NA	NA	NA	NA	NA	NA	NA	NA	NA	0	0.00752499	0	20	0	0	0
TU.0292	chrI	1036140	1036644	+	ORF-TU	gene:SPAC23C4.04c	93.7153	0.185575	0.213611	1.01026	1.35455	1.24364	1.1434	1.55694	0.512691	0.121183	0.563703	0.512691	0.248213	0.00144116	0	0.00840469	0.0144445	12	4	0	0
TU.0293	chrI	1039903	1040905	+	ORF-TU	gene:SPAC23C4.07	196.804	0.196215	0.192161	1.18562	1.24303	0.853322	0.872169	0.387155	0.0495346	0.0463016	0.0832645	0.275234	0.0832645	0.0332669	0	0	0	12	4	0	0
TU.0294	chrI	1041454	1043084	+	ORF-TU	gene:SPAC23C4.08	2627.33	1.61087	0.00733206	15.46	16.3937	2.49964	17.8326	0.699912	0.0495346	0.0463016	0.0832645	0.0495346	0.248213	0.0239521	0	0.013349	0	28	4	0	0
TU.0295	chrI	1044954	1046698	+	ORF-TU	gene:SPAC23C4.10	1741.65	0.998083	0.0133435	2.06396	2.26906	1.03755	2.06869	0.779645	0.0495346	0.0463016	0.563703	0.0495346	0.563703	0	0	0	0	20	4	0	0
TU.0296	chrI	1047271	1047713	+	ORF-TU	gene:SPAC23C4.11	295.161	0.666278	0.093276	4.6795	3.51437	0.649985	6.3223	0.607648	0.0495346	0.0463016	0.563703	0.0495346	0.248213	0.0129478	0.115274	0.00563134	0	32	12	0	0
TU.0297	chrI	1049009	1051095	+	ORF-TU	gene:SPAC23C4.12	2394.95	1.14756	0.03245	2.6549	3.06158	1.50436	3.19066	0.546208	0.0495346	0.0463016	0.0832645	0.0495346	0.0832645	0	0.383142	0.00349689	0	16	0	0	0
TU.0298	chrI	1051646	1052686	+	ORF-TU	gene:SPAC23C4.13	1019.57	0.979411	0.00968615	1.93784	2.11611	0.503982	0.815853	0.475055	0.0495346	0.0463016	0.0832645	0.827259	0.0832645	0	0	0.0148448	0	16	8	0	0
TU.0299	chrI	1052858	1055857	+	multicistronic	gene:SPAC23C4.14;gene:SPAC23C4.15	NA	NA	NA	NA	NA	NA	NA	NA	NA	NA	NA	NA	NA	NA	0	0.0135159	0.0210534	4	8	0	0
TU.0301	chrI	1058359	1061124	+	ORF-TU	gene:SPAC23C4.17	3755.46	1.35772	0.0134474	4.8598	4.50571	2.77156	6.5109	1.72687	0.0495346	0.0463016	0.0832645	0.0495346	0.0832645	0.0105053	0.0425713	0	0	24	12	0	0
TU.0302	chrI	1063747	1066940	+	ORF-TU	gene:SPAC23C4.19	9370.78	2.93387	0.00403227	4.69297	4.74896	2.5744	3.12813	2.56573	0.0495346	0.0463016	0.0832645	0.0495346	0.0832645	0	0	0.0111375	0	16	0	0	0
TU.0303	chrI	1068722	1069898	+	ORF-TU	gene:SPAC1A6.02	2884.12	2.4504	0.0231569	4.44962	3.83424	1.42097	1.01388	0.654878	0.0495346	0.0463016	0.0832645	0.827259	0.0832645	0	0	0.00437812	0	4	4	0	0
TU.0304	chrI	1075062	1075278	+	novel nc-TU		16.5913	0.0764578	0.492413	1.03996	1.09797	0.538474	1.02724	1.0831	0.827259	0.506555	0.248213	0.827259	0.767097	0	0	0	0	5	4	0	0
TU.0305	chrI	1084095	1086318	+	ORF-TU	gene:SPAC1A6.07	4157.19	1.86924	0.0194863	2.2368	2.57602	1.76166	2.64058	1.61461	0.0495346	0.0463016	0.0832645	0.0495346	0.0832645	0	0	0.00976224	0	8	0	0	0
TU.0306	chrI	1090715	1092251	+	ORF-TU	gene:SPAC1A6.10	6616.58	4.30487	0.00317472	2.61837	3.32792	1.41393	2.10438	1.56213	0.0495346	0.0463016	0.0832645	0.0495346	0.0832645	0	0	0	0	12	8	0	0
TU.0307	chrI	1092424	1094210	+	ORF-TU	gene:SPAC30D11.14c	5283.61	2.95669	0.0118539	1.41812	2.45321	1.01123	1.75474	1.05188	0.12663	0.121183	1	0.0495346	0.563703	0.125044	0	0.00801874	0	12	0	0	0
TU.0308	chrI	1101785	1103720	+	nc-TU	gene:SPNCRNA.712	741.359	0.382934	0.0285768	2.42984	2.78722	1.48066	2.55444	0.872836	0.0495346	0.0463016	0.0832645	0.0495346	0.563703	0	0	0	0	8	0	0	0
TU.0309	chrI	1104780	1106599	+	ORF-TU	gene:SPAC30D11.08c	3599.49	1.97774	0.00174612	22.4274	29.2633	1.61857	31.0601	0.911203	0.0495346	0.0463016	0.0832645	0.0495346	1	0.0399202	0.00497586	0.00598968	0	20	0	0	0
TU.0310	chrI	1108453	1110582	+	ORF-TU	gene:SPAC30D11.06c	2220.46	1.04247	0.0215608	3.77355	4.20985	1.53093	4.37675	0.739785	0.0495346	0.0463016	0.0832645	0.0495346	0.0832645	0.0297856	0	0	0	16	4	0	0
TU.0311	chrI	1112186	1115861	+	ORF-TU	gene:SPAC30D11.04c	8064.88	2.19393	0.00212381	9.22863	9.60151	3.86034	12.8573	1.06655	0.0495346	0.0463016	0.0832645	0.0495346	0.563703	0	0.191571	0.00964479	0	8	4	0	0
TU.0314	chrI	1124073	1128978	+	ORF-TU	gene:SPAC56F8.02	5138.89	1.04747	0.00203248	1.45247	1.95856	0.577598	1.09434	0.741737	0.12663	0.268286	0.0832645	0.827259	0.248213	0.0181455	0.00823962	0	0	4	4	0	0
TU.0315	chrI	1129526	1132925	+	ORF-TU	gene:SPAC56F8.03	28187.2	8.29035	0.000850627	5.93159	10.4967	1.04005	7.47153	0.745477	0.0495346	0.0463016	0.563703	0.0495346	0.563703	0.0731629	0	0.00538687	0	12	0	0	0
TU.0318	chrI	1138621	1140386	+	multicistronic	gene:SPAC56F8.07;gene:SPAC56F8.08	NA	NA	NA	NA	NA	NA	NA	NA	NA	NA	NA	NA	NA	NA	0	0.00410814	0	12	4	0	0
TU.0319	chrI	1140611	1141970	+	ORF-TU	gene:SPAC56F8.09	2251.56	1.65556	0.00679923	7.28976	9.56558	1.64979	6.31156	1.34165	0.0495346	0.0463016	0.0832645	0.0495346	0.563703	0	0	0.00490459	0	8	4	0	0
TU.0320	chrI	1143071	1145143	+	ORF-TU	gene:SPAC56F8.10	5978.9	2.88418	0.00151825	0.643317	1.39092	0.441208	1.34858	0.636768	0.512691	0.506555	0.0832645	0.275234	0.248213	0	0	0	0	4	1	0	0
TU.0321	chrI	1145443	1146781	+	ORF-TU	gene:SPAC56F8.11	1782.74	1.33139	0.0137455	7.55103	7.01296	4.33497	9.34418	0.581591	0.0495346	0.0463016	0.0832645	0.0495346	0.248213	0.0252277	0	0.00437812	0.00860383	12	8	0	0
TU.0322	chrI	1149155	1150607	+	ORF-TU	gene:SPAC56F8.13	179.035	0.123218	0.0333037	2.15014	2.95966	1.26075	1.34555	1.17386	0.0495346	0.0463016	0.248213	0.12663	0.248213	0	0	0	0	12	8	0	0
TU.0323	chrI	1152949	1153154	+	novel nc-TU		71.9847	0.34944	0.626269	0.903323	0.90529	0.962356	0.798837	1.00665	0.275234	0.506555	1	0.12663	0.563703	0	0	0	0	0	0	0	0
TU.0324	chrI	1153264	1156392	+	ORF-TU	gene:SPAC56F8.16	2669.97	0.853299	0.00542737	1.59264	2.66294	0.60328	1.56204	0.389572	0.12663	0.268286	0.0832645	0.12663	0.0832645	0	0	0.00753623	0	8	4	0	0
TU.0325	chrI	1156476	1156700	+	novel nc-TU		52.5447	0.233532	0.521028	0.954486	0.948907	0.868695	0.797258	0.832824	0.275234	0.121183	0.0832645	0.0495346	0.0832645	0	0	0.0176404	0.0144661	16	4	0	0
TU.0326	chrI	1163054	1163668	+	ORF-TU	gene:SPAC22A12.05	2049.58	3.33266	0.00351241	2.90085	2.42444	3.19266	2.81557	2.76713	0.0495346	0.0463016	0.0832645	0.0495346	0.0832645	0	0	0.0100391	0	11	8	0	0
TU.0328	chrI	1174526	1178903	+	multicistronic	gene:SPAC22A12.10;gene:SPAC22A12.11	NA	NA	NA	NA	NA	NA	NA	NA	NA	NA	NA	NA	NA	NA	0	0.0191559	0	28	0	0	0
TU.0329	chrI	1180219	1181089	+	ORF-TU	gene:SPAC22A12.13	1132.21	1.29989	0.0780813	2.69949	2.96682	1.66382	2.4483	0.537741	0.0495346	0.0463016	0.0832645	0.0495346	0.0832645	0	0.0510854	0.00813737	0	8	4	0	0
TU.0331	chrI	1186250	1187934	+	ORF-TU	gene:SPAC22A12.16	32845.2	19.4927	0.000813698	42.0813	38.4665	2.52722	58.2872	0.643322	0.0495346	0.0463016	0.0832645	0.0495346	0.0832645	0.000611802	0	0.0221215	0	20	0	0	0
TU.0334	chrI	1191494	1191753	+	nc-TU		130.263	0.501013	0.49695	0.986761	0.949637	1.10437	1.05252	0.957446	0.827259	0.268286	0.248213	0.512691	0.563703	0	0	0	0	4	0	0	0
TU.0335	chrI	1192171	1193701	+	ORF-TU	gene:SPAC4C5.01	1536.92	1.00387	0.0088707	9.07782	10.9958	2.78938	9.91806	0.672679	0.0495346	0.0463016	0.0832645	0.0495346	0.563703	0	0.0264236	0	0	8	12	0	0
TU.0336	chrI	1196718	1198229	+	ORF-TU	gene:SPAC4C5.03	3748.51	2.47917	0.0142085	6.84127	6.82715	1.59905	3.49561	0.533189	0.0495346	0.0463016	0.0832645	0.0495346	0.0832645	0.0166334	0	0.0123009	0	12	0	0	0
TU.0337	chrI	1198422	1199801	+	ORF-TU	gene:SPAC4C5.04	770.843	0.558582	0.0533911	1.0648	1.34443	0.800388	0.724911	0.951031	0.827259	0.268286	0.248213	0.12663	0.563703	0.62098	0.0319285	0	0.0236121	16	4	0	0
TU.0338	chrI	1200141	1200782	+	multicistronic	gene:SPNCRNA.723;gene:SPSNORNA.07;gene:SPSNORNA.08;gene:SPSNORNA.09	NA	NA	NA	NA	NA	NA	NA	NA	NA	NA	NA	NA	NA	NA	0.240688	0.0245292	0	8	8	0	0.0127522
TU.0339	chrI	1206466	1210264	+	nc-TU	gene:SPNCRNA.724	2068.06	0.544369	0.0331473	0.757827	0.865574	1.09683	0.905371	0.809163	0.0495346	0.0463016	0.248213	0.0495346	0.0832645	0	0	0	0	0	12	0	0
TU.0342	chrI	1213596	1214830	+	ORF-TU	gene:SPAC10F6.04	1158.12	0.937746	0.0327008	3.14664	3.29559	2.19111	3.89178	0.772036	0.0495346	0.0463016	0.0832645	0.0495346	0.0832645	0	0	0	0	4	4	0	0
TU.0344	chrI	1216726	1218306	+	ORF-TU	gene:SPAC10F6.06	15436.8	9.76393	0.00218049	56.1462	57.968	3.99018	62.8302	0.661731	0.0495346	0.0463016	0.0832645	0.0495346	0.248213	0.00810695	0	0.0205982	0	16	8	0	0
TU.0345	chrI	1225525	1228649	+	ORF-TU	gene:SPAC10F6.10	2517.85	0.805713	0.0182283	3.4721	3.78953	2.6241	3.4584	1.07835	0.0495346	0.0463016	0.0832645	0.0495346	0.248213	0	0	0	0	16	4	0	0
TU.0347	chrI	1234454	1235112	+	multicistronic	gene:SPNCRNA.727;gene:SPNCRNA.82;gene:SPSNORNA.10	NA	NA	NA	NA	NA	NA	NA	NA	NA	NA	NA	NA	NA	NA	0.00125803	0.0329762	0	12	4	0	0.0242325
TU.0351	chrI	1238924	1240188	+	ORF-TU	gene:SPAC10F6.16	4844.87	3.82994	0.00887458	8.10876	8.48369	2.33725	4.77829	0.800048	0.0495346	0.0463016	0.0832645	0.0495346	0.0832645	0.00199601	0	0.014558	0	12	8	0	0
TU.0353	chrI	1243329	1243580	+	novel nc-TU		75.9387	0.301344	0.388439	1.06973	1.13673	1.05757	0.960262	0.864365	0.275234	0.0463016	0.563703	0.512691	0.248213	0	0	0	0	12	4	0	0
TU.0354	chrI	1243884	1245721	+	ORF-TU	gene:SPAC56E4.03	14696.1	7.9957	0.00208148	13.709	17.2966	2.37683	14.7913	0.881188	0.0495346	0.0463016	0.0832645	0.0495346	0.563703	0.0105942	0.00351506	0.0195193	0	12	11	0	0
TU.0355	chrI	1246116	1246331	+	novel nc-TU		24.8367	0.114985	0.605784	1.00846	0.998815	0.932058	1.04172	0.86468	0.512691	0.824778	0.138641	0.827259	0.138641	0	0	0	0	4	4	0	0
TU.0357	chrI	1255537	1256406	+	ORF-TU	gene:SPAC56E4.05	2201.72	2.53071	0.0211506	2.7181	3.05798	1.98069	0.803865	0.67137	0.0495346	0.0463016	0.0832645	0.0495346	0.0832645	0.00391373	0	0.00518018	0	12	0	0	0
TU.0360	chrI	1258690	1260265	+	ORF-TU	gene:SPAC56E4.07	2618.98	1.66179	0.00105853	4.22946	2.74139	0.286065	3.94379	0.166733	0.0495346	0.0463016	0.0832645	0.0495346	0.0832645	0	0	0.014224	0	12	4	0	0
TU.0363	chrI	1266208	1267781	+	ORF-TU	gene:SPAC1420.03	1833.88	1.16511	0	NA	NA	NA	NA	NA	NA	NA	NA	NA	NA	0	0	0.0212553	0.00980038	12	16	0	0
TU.0365	chrI	1270047	1271735	+	ORF-TU	gene:SPAPB17E12.02	4.30467	0.00254865	5.37778	2.47107	1.79339	1.23967	2.35537	2.41736	0.0495346	0.0463016	0.563703	0.0495346	0.0832645	0	0	0	0	0	8	0	0
TU.0366	chrI	1271860	1273841	+	ORF-TU	gene:SPAPB17E12.03	1579.2	0.79677	0.0238972	4.64953	4.72802	1.68797	3.80574	0.545531	0.0495346	0.0463016	0.0832645	0.0495346	0.0832645	0	0	0	0	4	0	0	0
TU.0367	chrI	1275473	1275964	+	ORF-TU	gene:SPAPB17E12.05	31948.4	64.9357	0.00419827	26.5996	29.8186	1.1178	96.3966	0.855176	0.0495346	0.0463016	0.563703	0.0495346	0.248213	0.0411204	0.000193672	0.028107	0	20	0	0	0.0108388
TU.0368	chrI	1276600	1278777	+	ORF-TU	gene:SPAPB17E12.06	585.534	0.26884	0.0935791	1.56438	1.53607	1.11266	1.79333	0.802954	0.0495346	0.0463016	0.248213	0.0495346	0.0832645	0	0	0	0	8	0	0	0
TU.0369	chrI	1279199	1280525	+	ORF-TU	gene:SPAPB17E12.08	808.795	0.609491	0.0447373	1.82632	1.81294	0.99411	2.22744	0.600999	0.0495346	0.0463016	1	0.0495346	0.248213	0	0	0	0	4	8	0	0
TU.0370	chrI	1283105	1284451	+	ORF-TU	gene:SPAPB17E12.11	1733.94	1.28726	0.0254584	6.32128	6.5712	2.66998	7.22825	0.722228	0.0495346	0.0463016	0.0832645	0.0495346	0.248213	0.0475474	0.0109469	0.0150918	0	24	4	0	0
TU.0371	chrI	1285617	1286356	+	ORF-TU	gene:SPAPB17E12.13	69783.9	94.3025	0.000394083	358.194	394.756	3.54265	478.432	0.88022	0.0495346	0.0463016	0.0832645	0.0495346	0.563703	0.0782058	0.255428	0.030167	0	16	8	0	0.0227283
TU.0372	chrI	1290946	1293623	+	ORF-TU	gene:SPAC1565.01	7451.11	2.78234	0.00809293	6.1794	6.67755	3.85327	4.16018	0.990037	0.0495346	0.0463016	0.0832645	0.0495346	0.563703	0.00887114	0	0.00931291	0	20	0	0	0
TU.0375	chrI	1297173	1299783	+	ORF-TU	gene:SPAC1565.05	11498.4	4.40382	0.00565481	9.07882	10.3489	2.34307	10.0883	0.981319	0.0495346	0.0463016	0.0832645	0.0495346	1	0	0	0.00795419	0	4	8	0	0
TU.0376	chrI	1306279	1309316	+	ORF-TU	gene:SPAC1565.08	62003	20.4092	0.0012042	42.2549	44.5289	5.96343	50.3889	0.434287	0.0495346	0.0463016	0.0832645	0.0495346	0.0832645	0.284342	0.0319285	0.0267487	0	20	12	0	0.0153034
TU.0377	chrI	1309683	1313064	+	ORF-TU	gene:SPAC6F12.02	4123.53	1.21926	0.00951812	3.33829	3.44539	1.87764	0.874458	0.405494	0.0495346	0.0463016	0.0832645	0.12663	0.0832645	0	0	0.00845367	0	4	4	0	0
TU.0378	chrI	1316032	1316901	+	multicistronic	gene:SPAC6F12.04;gene:SPSNORNA.53	NA	NA	NA	NA	NA	NA	NA	NA	NA	NA	NA	NA	NA	NA	0.0789646	0.0204784	0	20	0	0	0
TU.0379	chrI	1319614	1320998	+	ORF-TU	gene:SPAC6F12.06	5661.56	4.08777	0.00795608	7.57871	9.15886	2.0636	8.54805	0.85006	0.0495346	0.0463016	0.0832645	0.0495346	0.0832645	0	0	0	0	4	0	0	0
TU.0380	chrI	1321288	1322356	+	ORF-TU	gene:SPAC6F12.07	2542.38	2.37828	0.0116325	10.1292	13.936	2.71272	5.73341	0.555493	0.0495346	0.0463016	0.0832645	0.0495346	0.0832645	0.0191703	0.0144582	0.0121168	0	12	4	0	0
TU.0381	chrI	1324785	1328921	+	ORF-TU	gene:SPAC6F12.09	3971.5	0.959995	0.0129859	3.48913	3.63624	1.24741	3.39545	0.562419	0.0495346	0.0463016	0.0832645	0.0495346	0.0832645	0	0.0509186	0.0150558	0	12	12	0	0
TU.0382	chrI	1335513	1338348	+	ORF-TU	gene:SPAC6F12.12	3350.5	1.18142	0.0138401	3.68015	3.9775	1.68967	2.34972	0.580849	0.0495346	0.0463016	0.0832645	0.0495346	0.0832645	0.0229804	0	0.0094505	0	16	4	0	0
TU.0383	chrI	1340250	1342423	+	ORF-TU	gene:SPAC6F12.14	1128.23	0.518965	0.0517749	1.19814	1.42954	0.920526	1.57444	0.985814	0.275234	0.121183	0.563703	0.0495346	0.563703	0	0	0	0	12	4	0	0
TU.0385	chrI	1348771	1351168	+	ORF-TU	gene:SPAC6F12.17	7097.09	2.95959	0.00532524	4.02495	5.41259	1.05816	3.87048	0.585765	0.0495346	0.0463016	1	0.0495346	0.0832645	0	0	0.00696331	0	8	12	0	0
TU.0386	chrI	1354194	1357179	+	ORF-TU	gene:SPAC19E9.02	4790.59	1.60435	0.00247771	1.15039	0.773675	1.54558	6.02366	1.39329	0.512691	0.824778	0.0832645	0.0495346	0.248213	0.00480966	0	0.00437812	0	16	4	0	0
TU.0388	chrI	1360717	1364138	+	ORF-TU	gene:SPAC19E9.03	4902.02	1.4325	0.00345325	7.36769	8.75374	1.13096	10.2221	0.543471	0.0495346	0.0463016	0.563703	0.0495346	0.0832645	0.0780393	0	0.0192202	0	16	0	0	0
TU.0389	chrI	1364805	1367759	+	ORF-TU	gene:SPAC57A10.02	4905.15	1.65995	0.00178532	2.96192	3.40024	0.604468	1.32424	0.176961	0.0495346	0.0463016	0.0832645	0.0495346	0.0832645	0	0	0	0	20	8	0	0
TU.0390	chrI	1368162	1369685	+	ORF-TU	gene:SPAC57A10.03	783.539	0.514133	0.0417332	2.92255	3.3366	1.42616	1.69893	0.848697	0.0495346	0.0463016	0.248213	0.0495346	0.0832645	0	0	0	0	12	12	0	0
TU.0394	chrI	1377265	1378453	+	ORF-TU	gene:SPAC57A10.07	2423.05	2.03789	0.00391157	9.85058	13.7125	1.62141	11.5883	0.421378	0.0495346	0.0463016	0.563703	0.0495346	0.0832645	0	0	0.00902733	0	12	0	0	0
TU.0395	chrI	1386044	1386257	+	novel nc-TU		13.236	0.0618505	0.462963	1.00938	1.18628	0.978462	0.942844	1.01829	0.827259	0.121183	0.767097	0.827259	1	0	0	0.00352593	0.00676816	8	4	0	0
TU.0396	chrI	1387870	1390579	+	ORF-TU	gene:SPAC20G8.01	3701.4	1.36583	0.00387912	4.3846	4.74381	1.33463	0.993296	0.638565	0.0495346	0.0463016	0.0832645	0.827259	0.248213	0	0	0	0	16	4	0	0
TU.0397	chrI	1390753	1392952	+	ORF-TU	gene:SPAC20G8.02	2315.95	1.0527	0.0171267	1.37007	1.91612	0.718949	1.127	0.667064	0.12663	0.0463016	0.0832645	0.275234	0.0832645	0	0	0	0	16	4	0	0
TU.0398	chrI	1393613	1395781	+	ORF-TU	gene:SPAC20G8.03	14155.1	6.52611	0.000903422	6.03666	6.96318	0.801807	3.39223	0.289043	0.0495346	0.0463016	1	0.0495346	0.0832645	0.0380192	0.00324294	0.0161726	0	8	8	0	0
TU.0399	chrI	1399025	1399512	+	nc-TU	gene:SPNCRNA.740	275.79	0.565143	0.108555	1.18202	1.41835	0.749104	1.35919	0.871371	0.275234	0.121183	0.0832645	0.0495346	0.563703	0	0	0.0045285	0.0108139	8	4	0	0
TU.0402	chrI	1403171	1409781	+	ORF-TU	gene:SPAC20G8.06	16601.6	2.51121	0.00106966	10.5475	15.9652	0.727236	15.1854	0.434592	0.0495346	0.0463016	0.0832645	0.0495346	0.0832645	0.173108	0	0.00929074	0	12	4	0	0
TU.0403	chrI	1421889	1422958	+	ORF-TU	gene:SPAC3A12.02	583.223	0.545069	0.0772761	1.0005	1.2269	0.797856	1.04495	0.979225	0.512691	0.506555	0.0832645	0.512691	1	0	0	0.00532762	0	4	8	0	0
TU.0405	chrI	1433926	1434872	+	ORF-TU	gene:SPAC3A12.07	2846.03	3.00531	0.013007	4.18585	5.01303	0.980065	3.26844	0.381122	0.0495346	0.0463016	1	0.0495346	0.0832645	0.000466357	0	0.00977493	0	20	4	0	0
TU.0406	chrI	1435073	1436019	+	ORF-TU	gene:SPAC3A12.08	485.668	0.512849	0.0632988	2.26702	2.46247	1.56768	2.31605	0.666145	0.0495346	0.0463016	0.0832645	0.0495346	0.248213	0	0	0.00336012	0.0187634	4	0	0	0
TU.0407	chrI	1438352	1439014	+	ORF-TU	gene:SPAC3A12.10	72711.5	109.67	0.000536045	105.911	137.905	1.69589	362.396	0.686139	0.0495346	0.0463016	0.0832645	0.0495346	0.0832645	0.0760932	0	0.0291646	0	16	0	0	0.0132624
TU.0408	chrI	1441013	1442327	+	ORF-TU	gene:SPAC3A12.12	1358.97	1.03343	0.0267791	5.74379	5.59987	2.6962	4.26163	1.25241	0.0495346	0.0463016	0.0832645	0.0495346	0.0832645	0	0	0.0045285	0	12	0	0	0
TU.0410	chrI	1444852	1446269	+	ORF-TU	gene:SPAC3A12.14	8549.31	6.02913	0.0112052	4.38878	4.65369	2.36952	5.38808	1.7437	0.0495346	0.0463016	0.0832645	0.0495346	0.0832645	0.012097	0	0.0133443	0	4	0	0	0
TU.0411	chrI	1446520	1449150	+	ORF-TU	gene:SPAC3A12.15	3635.38	1.38175	0.00577733	0.966188	1.4177	0.327264	0.525964	0.098437	0.512691	0.268286	0.0832645	0.0495346	0.0832645	0	0	0.0118656	0	12	12	0	0
TU.0412	chrI	1454442	1456868	+	ORF-TU	gene:SPAC3A12.18	11399.3	4.69685	0.00129291	12.9361	15.2938	1.79216	21.3589	0.951881	0.0495346	0.0463016	0.0832645	0.0495346	1	0	0	0.0205412	0	20	0	0	0.00918056
TU.0415	chrI	1470849	1473976	+	ORF-TU	gene:SPAC9.05	2537.93	0.811357	0.0310562	1.74462	1.69935	1.73224	1.8326	0.646192	0.0495346	0.0463016	0.0832645	0.0495346	0.0832645	0.00907275	0	0	0	16	8	0	0
TU.0416	chrI	1478049	1481220	+	ORF-TU	gene:SPAC9.09	192035	60.5408	0.000459635	21.6597	24.3068	1.97216	151.956	0.712403	0.0495346	0.0463016	0.0832645	0.0495346	0.0832645	0.858098	0	0.031753	0	20	0	0	0.0306105
TU.0417	chrI	1482234	1482628	+	novel nc-TU		110.748	0.280375	0.428614	0.285254	0.335375	0.363191	0.296052	0.755771	0.0495346	0.0463016	0.0832645	0.0495346	0.0832645	0	0	0	0	0	0	0	0
TU.0418	chrI	1482769	1484670	+	ORF-TU	gene:SPAC9.10	1947.93	1.02415	0.0150838	2.07605	2.32808	1.31695	1.95087	1.15747	0.0495346	0.0463016	0.0832645	0.0495346	0.0832645	0	0	0	0	12	0	0	0
TU.0419	chrI	1485610	1487878	+	ORF-TU	gene:SPAC9.11	1290.39	0.568703	0.0282638	2.96988	3.00106	1.10388	2.62438	0.439035	0.0495346	0.0463016	0.248213	0.0495346	0.0832645	0	0	0	0	16	0	0	0
TU.0421	chrI	1497021	1498071	+	ORF-TU	gene:SPAC5D6.09c	452.675	0.430709	0.109703	0.942696	0.960155	0.83787	0.956757	0.955068	0.512691	0.824778	0.248213	0.512691	0.563703	0	0	0	0	4	5	0	0
TU.0422	chrI	1498919	1500061	+	ORF-TU	gene:SPAC5D6.08c	449.976	0.39368	0.0384425	3.59885	3.61247	1.40395	2.46625	1.06741	0.0495346	0.0463016	0.0832645	0.0495346	0.563703	0	0	0	0	4	8	0	0
TU.0423	chrI	1500896	1502446	+	ORF-TU	gene:SPAC5D6.07c	851.516	0.549011	0.021926	0.625335	0.844284	0.376804	0.488277	0.219207	0.275234	0.824778	0.0832645	0.0495346	0.0832645	0	0	0	0	12	0	0	0
TU.0424	chrI	1502624	1503754	+	ORF-TU	gene:SPAC5D6.06c	693.433	0.613115	0.0051155	4.26659	6.91796	2.95333	5.18062	1.11722	0.0495346	0.0463016	0.0832645	0.0495346	0.563703	0	0.0255428	0.00346319	0	24	4	0	0
TU.0425	chrI	1510322	1511026	+	ORF-TU	gene:SPAC5D6.02c	371.087	0.526365	0.248258	1.19397	1.17984	1.21892	1.20244	1.22077	0.827259	0.268286	0.0832645	0.12663	0.0832645	0	0	0.0118296	0	8	8	0	0.0219365
TU.0426	chrI	1521643	1524836	+	ORF-TU	gene:SPAC57A7.10c	16419.9	5.14087	0.00422936	8.01006	8.86986	2.2161	5.38622	1.34352	0.0495346	0.0463016	0.0832645	0.0495346	0.248213	0.01975	0	0.0133868	0	8	8	0	0
TU.0427	chrI	1530046	1531169	+	ORF-TU	gene:SPAC57A7.07c	1555.59	1.38397	0.0198324	1.9496	2.20959	1.38716	1.65545	0.866819	0.0495346	0.0463016	0.563703	0.0495346	0.563703	0	0	0.0160256	0	16	8	0	0
TU.0428	chrI	1534754	1535141	+	novel nc-TU		164.481	0.423921	0.246235	1.03969	1.06192	1.05722	1.19695	1.18376	0.827259	0.486674	0.563703	0.0495346	0.248213	0.0117412	0	0	0	16	8	0	0
TU.0429	chrI	1535416	1535928	+	novel nc-TU		158.655	0.30927	0.23106	1.12751	1.01098	1.24494	1.23723	0.871524	0.275234	0.824778	0.0832645	0.0495346	0.0832645	0	0	0	0	8	4	0	0
TU.0432	chrI	1542708	1545203	+	ORF-TU	gene:SPAC57A7.04c	67532.3	27.0562	0.000336529	19.376	32.1773	1.59266	72.4169	0.723071	0.0495346	0.0463016	0.0832645	0.0495346	0.248213	0.0840184	0	0.0246353	0	20	4	0	0
TU.0433	chrI	1546306	1549936	+	ORF-TU	gene:SPAC167.07c	2655.5	0.73134	0.000358349	29.976	26.0128	5.85866	9.37769	0.353148	0.0495346	0.0463016	0.0832645	0.0495346	0.374259	0	0.153257	0.00341347	0	4	8	0	0
TU.0434	chrI	1550080	1550747	+	ORF-TU	gene:SPAC167.06c	289.101	0.432786	0.0448906	2.41729	2.98572	0.647262	2.20039	0.523667	0.0495346	0.0463016	0.248213	0.0495346	0.0832645	0	0	0	0	4	0	0	0
TU.0435	chrI	1555029	1557678	+	ORF-TU	gene:SPAC167.03c	2154.28	0.812934	0.0219258	3.16227	2.74399	1.56369	2.56831	0.829883	0.0495346	0.0463016	0.0832645	0.0495346	0.0832645	0	0	0	0	8	4	0	0
TU.0436	chrI	1558525	1559347	+	ORF-TU	gene:SPAC167.09	390.161	0.474072	0.125381	1.19671	1.59492	0.801183	1.60767	0.941369	0.0495346	0.0463016	0.0832645	0.0495346	1	0	0	0	0	12	0	0	0
TU.0438	chrI	1568823	1569451	+	ORF-TU	gene:SPAC1705.02	1421.48	2.2599	0.00411237	14.8799	26.8704	2.50301	39.0645	0.905194	0.0495346	0.0463016	0.0832645	0.0495346	1	0	0.0547345	0.0254813	0	4	4	0	0.0244163
TU.0439	chrI	1575348	1576218	+	ORF-TU	gene:SPAC23H4.18c	434.04	0.498324	0.0952899	1.05845	1.26392	0.150069	0.538396	0.281402	0.827259	0.268286	0.0832645	0.12663	0.0832645	0	0	0	0	4	4	0	0
TU.0440	chrI	1576678	1579627	+	multicistronic	gene:SPAC23H4.16c;gene:SPAC23H4.17c	NA	NA	NA	NA	NA	NA	NA	NA	NA	NA	NA	NA	NA	NA	0	0.0195004	0	8	8	0	0
TU.0441	chrI	1586439	1587542	+	ORF-TU	gene:SPAC23H4.13c	921.311	0.834521	0.0338365	1.78456	2.11107	0.653673	2.69255	0.818758	0.0495346	0.0463016	0.248213	0.0495346	0.563703	0	0	0.0104981	0	12	0	0	0
TU.0442	chrI	1588619	1589647	+	ORF-TU	gene:SPAC23H4.11c	484.631	0.470972	0.0854707	1.18884	1.37815	1.083	0.991381	0.815461	0.512691	0.121183	1	0.512691	0.563703	0	0	0	0	4	4	0	0
TU.0443	chrI	1589872	1591768	+	ORF-TU	gene:SPAC23H4.10c	3142.27	1.65644	0.0117849	3.86646	5.45484	1.90663	2.83514	0.57096	0.0495346	0.0463016	0.0832645	0.0495346	0.0832645	0	0	0.0139577	0	8	4	0	0
TU.0445	chrI	1592599	1592913	+	novel nc-TU		90.7673	0.28815	0.365504	1.01713	1.07953	1.07491	0.978678	1.05299	0.827259	0.824778	1	0.827259	1	0	0	0	0	8	4	0	0
TU.0446	chrI	1595179	1596007	+	ORF-TU	gene:SPAC23H4.07c	2779.61	3.35297	0.00363052	42.3457	46.279	5.38861	45.1091	1.32012	0.0495346	0.0463016	0.0832645	0.0495346	0.248213	0.0166334	0	0.0228963	0	12	4	0	0.00964786
TU.0447	chrI	1599775	1599981	+	novel nc-TU		50.4847	0.243887	0.655165	0.854106	0.874844	1.01438	0.902052	0.74743	0.275234	0.268286	0.563703	0.275234	0.0832645	0.0570287	0	0	0	0	0	0	0
TU.0449	chrI	1601064	1601328	+	nc-TU		99.6033	0.375862	0.441883	0.992225	1.03203	0.939392	1.09204	0.983736	0.827259	0.506555	0.563703	0.275234	1	0	0	0.00963858	0.0185016	16	12	0	0
TU.0450	chrI	1603974	1605120	+	ORF-TU	gene:SPAC23H4.03c	4683.12	4.08293	0.0029939	27.3859	34.6378	3.25317	24.3663	0.231655	0.0495346	0.0463016	0.0832645	0.0495346	0.0832645	0	0.0779798	0.0102445	0	12	8	0	0
TU.0451	chrI	1605881	1606260	+	novel nc-TU		9.31533	0.024514	0.299145	1.31915	1.28295	1.3895	1.37465	1.23061	0.512691	0.506555	0.248213	0.512691	0.563703	0	0	0	0	4	0	0	0
TU.0452	chrI	1607999	1611143	+	ORF-TU	gene:SPAC23H4.01c	9082.95	2.88806	0.00147458	6.14181	8.22063	0.972863	5.03785	0.71744	0.0495346	0.0463016	1	0.0495346	0.248213	0	0.0255428	0.014272	0	12	0	0	0
TU.0453	chrI	1611493	1612695	+	ORF-TU	gene:SPAP27G11.02	2551.12	2.12063	0.0199341	5.69447	6.58636	1.79812	5.9788	0.983357	0.0495346	0.0463016	0.0832645	0.0495346	0.563703	0	0	0.00349713	0	24	4	0	0
TU.0454	chrI	1613069	1614260	+	ORF-TU	gene:SPAP27G11.03	1398.71	1.17342	0.0174679	6.21922	6.89179	2.4068	5.30579	0.711105	0.0495346	0.0463016	0.0832645	0.0495346	0.248213	0	0	0.00291337	0	16	0	0	0
TU.0455	chrI	1620780	1621239	+	nc-TU		236.195	0.513468	0.220943	1.11927	1.1649	0.880614	1.02897	0.943746	0.12663	0.0463016	0.248213	0.827259	0.563703	0	0	0	0	8	0	0	0
TU.0456	chrI	1624750	1626150	+	novel nc-TU		354.699	0.253176	0.108283	1.26455	1.19499	0.977937	1.24102	0.996967	0.0495346	0.0463016	1	0.0495346	1	0	0	0	0	4	0	0	0
TU.0457	chrI	1631179	1634952	+	multicistronic	gene:SPAP27G11.12;gene:SPAP27G11.16	NA	NA	NA	NA	NA	NA	NA	NA	NA	NA	NA	NA	NA	NA	0.0696621	0.0168443	0	12	8	0	0
TU.0458	chrI	1638563	1640136	+	ORF-TU	gene:SPAP27G11.15	330.453	0.209945	0.159814	2.14871	2.27636	1.61392	2.10178	0.997763	0.0495346	0.0463016	0.0832645	0.0495346	1	0	0	0	0	12	0	0	0
TU.0459	chrI	1640340	1640819	+	novel nc-TU		132.126	0.275263	0.327781	0.907919	0.893907	0.873839	0.823075	0.855101	0.275234	0.268286	0.248213	0.0495346	0.248213	0	0	0	0	12	10	0	0
TU.0460	chrI	1641698	1642771	+	ORF-TU	gene:SPAC343.02	3155.55	2.93813	0.0104724	8.35796	10.3266	0.840127	7.70652	0.343663	0.0495346	0.0463016	0.563703	0.0495346	0.0832645	0.0153539	0	0	0	24	4	0	0
TU.0461	chrI	1643094	1644377	+	ORF-TU	gene:SPAC343.03	645.824	0.502978	0.0379959	1.15356	1.25241	0.858126	3.77847	0.776638	0.12663	0.0463016	0.0832645	0.0495346	0.0832645	0	0	0	0	12	5	0	0
TU.0462	chrI	1647229	1649411	+	ORF-TU	gene:SPAC343.05	17143.6	7.85322	0.000979586	18.989	23.7841	1.67562	50.9968	0.593384	0.0495346	0.0463016	0.0832645	0.0495346	0.248213	0.00218541	0	0.0130191	0	4	0	0	0
TU.0463	chrI	1653997	1655840	+	ORF-TU	gene:SPAC343.09	4992.43	2.70739	0.00982722	6.93104	6.44006	2.57189	4.19933	1.1495	0.0495346	0.0463016	0.0832645	0.0495346	0.563703	0.00453639	0	0.00563134	0	16	0	0	0
TU.0464	chrI	1656177	1658344	+	ORF-TU	gene:SPAC343.10	6043.13	2.78742	0.00278168	3.52332	6.19784	0.617052	1.79657	0.406895	0.0495346	0.0463016	0.563703	0.12663	0.248213	0.00998004	0.0851425	0.0129288	0	16	4	0	0
TU.0465	chrI	1665856	1666237	+	novel nc-TU		54.6927	0.143175	0.0325225	1.61001	0.280803	3.87964	2.61728	1.30828	0.827259	0.246315	0.563703	0.0495346	0.563703	0	0	0	0	4	4	0	0
TU.0466	chrI	1667413	1669642	+	ORF-TU	gene:SPAC343.12	3151.9	1.41341	0.00202317	11.893	11.2839	1.62331	47.2996	2.11111	0.0495346	0.0463016	0.248213	0.0495346	0.0832645	0.243357	0	0.0181311	0	20	4	0	0
TU.0467	chrI	1670352	1672169	+	ORF-TU	gene:SPAC343.13	1357.31	0.746593	0.0309205	1.94225	1.8399	0.862304	1.99744	0.582566	0.0495346	0.0463016	0.563703	0.0495346	0.0832645	0	0	0.00808719	0	20	0	0	0
TU.0468	chrI	1673851	1675395	+	ORF-TU	gene:SPAC343.15	2579.01	1.66926	0.042211	1.71208	1.98525	1.4234	1.44791	0.765356	0.0495346	0.0463016	0.0832645	0.0495346	0.0832645	0.107784	0	0.00465012	0	12	4	0	0
TU.0469	chrI	1675769	1681537	+	multicistronic	gene:SPAC343.16;gene:SPAC343.18	NA	NA	NA	NA	NA	NA	NA	NA	NA	NA	NA	NA	NA	NA	0	0	0	8	16	0	0
TU.0470	chrI	1681779	1684339	+	ORF-TU	gene:SPAC343.19	3041.14	1.18748	0.016129	1.28705	1.71106	0.627824	0.698931	0.290119	0.275234	0.0463016	0.563703	0.12663	0.0832645	0	0	0	0	12	8	0	0
TU.0471	chrI	1684616	1688619	+	ORF-TU	gene:SPAC824.02	4295.13	1.07271	0.00750495	0.896722	0.759803	0.418098	0.752068	0.438887	0.512691	0.268286	0.0832645	0.275234	0.0832645	0	0	0.00366042	0	16	0	0	0
TU.0472	chrI	1690283	1691533	+	ORF-TU	gene:SPAC824.04	1870.6	1.49528	0.0399442	0.855493	1.3299	0.599435	0.974847	0.55268	0.827259	0.121183	0.0832645	0.512691	0.0832645	0	0	0	0	8	0	0	0
TU.0473	chrI	1691936	1694819	+	ORF-TU	gene:SPAC824.05	2180.95	0.756225	0.0138397	1.41563	1.73429	1.02804	1.05642	0.67507	0.0495346	0.0463016	1	0.827259	0.0832645	0	0	0	0	4	12	0	0
TU.0474	chrI	1695020	1696299	+	ORF-TU	gene:SPAC824.06	3393.89	2.65148	0.00491074	2.80955	4.46808	0.684944	2.07067	0.322946	0.0495346	0.0463016	0.248213	0.0495346	0.0832645	0.0071286	0	0	0	4	0	0	0
TU.0475	chrI	1696458	1697714	+	ORF-TU	gene:SPAC824.07	2493.07	1.98335	0.00827144	12.493	14.284	4.52871	12.9717	0.953742	0.0495346	0.0463016	0.0832645	0.0495346	1	0.0173566	0	0.00964737	0.00773042	12	0	0	0
TU.0476	chrI	1697882	1700137	+	ORF-TU	gene:SPAC824.08	6703.25	2.9713	0.00635527	2.86166	3.61556	0.804679	4.27833	0.728769	0.0495346	0.0463016	0.248213	0.0495346	0.0832645	0.0047524	0	0.014154	0.0185185	16	0	0	0
TU.0477	chrI	1700549	1700784	+	novel nc-TU		4.74133	0.0200904	0.705556	0.611069	0.562748	0.371967	0.561042	0.354331	0.512691	0.506555	0.248213	0.512691	0.248213	0	0	0	0	8	4	0	0
TU.0479	chrI	1708792	1710345	+	ORF-TU	gene:SPAC664.03	5637.07	3.62746	0.00822505	5.69709	8.53772	2.0469	6.12836	0.88109	0.0495346	0.0463016	0.0832645	0.0495346	0.563703	0.0036216	0	0.0304502	0	12	4	0	0.00782343
TU.0481	chrI	1711178	1712032	+	ORF-TU	gene:SPAC664.05	107243	125.43	0.000538614	72.1497	84.3676	3.04178	242.37	0.59409	0.0495346	0.0463016	0.0832645	0.0495346	0.248213	0.118223	0	0.0299699	0	32	0	0	0.0246832
TU.0482	chrI	1712794	1713903	+	multicistronic	gene:SPAC664.06;gene:SPSNORNA.31	NA	NA	NA	NA	NA	NA	NA	NA	NA	NA	NA	NA	NA	NA	0.112854	0.0279777	0.0067759	24	4	0	0.0121514
TU.0483	chrI	1719122	1721692	+	ORF-TU	gene:SPAC664.09	4472.75	1.73969	0.00241936	7.85935	9.80356	1.73732	15.3332	1.0356	0.0495346	0.0463016	0.248213	0.0495346	0.563703	0	0	0.0105164	0	4	4	0	0
TU.0484	chrI	1721938	1724847	+	ORF-TU	gene:SPAC664.10	2990.47	1.02765	0.0120327	3.68836	4.02783	1.76839	4.51114	0.575322	0.0495346	0.0463016	0.0832645	0.0495346	0.0832645	0.0499002	0.383142	0	0	0	8	0	0
TU.0485	chrI	1725696	1728247	+	ORF-TU	gene:SPAC664.11	100580	39.4122	0.000457113	21.361	26.9024	1.78432	79.2773	0.46255	0.0495346	0.0463016	0.0832645	0.0495346	0.0832645	0.206705	0	0.0312447	0	28	4	0	0.0178546
TU.0486	chrI	1729381	1733475	+	multicistronic	gene:SPAC664.13;gene:SPAC664.14	NA	NA	NA	NA	NA	NA	NA	NA	NA	NA	NA	NA	NA	NA	0	0.012147	0	20	8	0	0
TU.0487	chrI	1734607	1737215	+	ORF-TU	gene:SPAC664.15	2314.37	0.887072	0.00551798	3.09566	3.48483	1.15729	1.48265	0.487537	0.0495346	0.0463016	0.0832645	0.0495346	0.0832645	0	0	0.009001	0	8	8	0	0
TU.0488	chrI	1749915	1753147	+	ORF-TU	gene:SPAC17A5.01	3805.48	1.17707	0.00178215	9.30864	12.0892	1.36194	12.2228	0.613081	0.0495346	0.0463016	0.563703	0.0495346	0.248213	0.0399202	0	0.00663391	0	4	8	0	0
TU.0489	chrI	1756085	1757331	+	ORF-TU	gene:SPAC17A5.03	80670.3	64.6915	0.000386567	87.8671	106.162	3.24805	376.257	0.818481	0.0495346	0.0463016	0.0832645	0.0495346	0.248213	0.0608795	0.00413092	0.0287328	0	20	4	0	0.0155262
TU.0490	chrI	1761029	1764732	+	multicistronic	gene:SPAC17A5.06;gene:SPAC17A5.19	NA	NA	NA	NA	NA	NA	NA	NA	NA	NA	NA	NA	NA	NA	0	0	0	12	4	0	0
TU.0491	chrI	1767635	1768646	+	ORF-TU	gene:SPAC17A5.08	4797.8	4.74091	0.00282686	14.7792	17.7617	1.87022	11.3654	0.961818	0.0495346	0.0463016	0.0832645	0.0495346	0.563703	0	0.0478927	0.0184175	0	24	0	0	0
TU.0492	chrI	1770153	1771256	+	ORF-TU	gene:SPAC17A5.10	807.989	0.731874	0.0600106	0.746491	1.17975	0.579714	0.934223	0.675396	0.275234	0.506555	0.0832645	0.827259	0.248213	0.0159681	0	0	0	8	4	0	0
TU.0493	chrI	1771417	1771866	+	novel nc-TU		292.312	0.649582	0.19172	2.43247	2.39738	1.7172	2.29313	1.15347	0.0495346	0.0463016	0.0832645	0.0495346	0.563703	0	0	0	0	8	12	0	0
TU.0495	chrI	1774030	1777905	+	multicistronic	gene:SPAC17A5.12;gene:SPAC17A5.13	NA	NA	NA	NA	NA	NA	NA	NA	NA	NA	NA	NA	NA	NA	0	0.0104714	0	12	0	0	0
TU.0496	chrI	1778496	1782727	+	ORF-TU	gene:SPAC17A5.14	9090.97	2.14815	0.00171931	1.52078	2.29772	0.396925	2.00595	0.259436	0.12663	0.0463016	0.0832645	0.0495346	0.0832645	0	0.0232207	0.0149097	0	8	4	0	0
TU.0497	chrI	1786378	1790207	+	ORF-TU	gene:SPAC17A5.16	2982.19	0.778639	0.00540472	3.35534	4.40663	1.20995	2.26696	0.702548	0.0495346	0.0463016	0.563703	0.0495346	0.563703	0.0391561	0	0	0	12	0	0	0
TU.0498	chrI	1790518	1791334	+	ORF-TU	gene:SPAC1610.01	941.583	1.15249	0.132335	1.00487	1.12831	1.04598	0.933383	1.13635	0.827259	0.0463016	0.563703	0.275234	0.0832645	0	0	0.013315	0	17	0	0	0
TU.0499	chrI	1792621	1795116	+	nc-TU	gene:SPNCRNA.762	1631.38	0.653597	0.0140942	1.14356	1.25155	0.543703	0.946814	0.858408	0.275234	0.121183	0.0832645	0.512691	0.563703	0	0	0	0	0	12	0	0
TU.0500	chrI	1796086	1797992	+	ORF-TU	gene:SPAC1610.04	1503.08	0.788189	0.00881879	0.995887	1.41067	0.767732	5.41278	0.589542	0.827259	0.268286	0.563703	0.0495346	0.0832645	0	0	0	0	12	4	0	0
TU.0501	chrI	1798353	1800054	+	multicistronic	gene:SPAC1002.01;gene:SPAC1002.02	NA	NA	NA	NA	NA	NA	NA	NA	NA	NA	NA	NA	NA	NA	0	0.00402723	0	12	0	0	0
TU.0503	chrI	1815248	1815480	+	nc-TU		133.814	0.574309	0.387171	1.16667	1.14607	0.737565	0.758798	0.684643	0.275234	0.268286	0.0832645	0.12663	0.0832645	0	0	0	0	12	8	0	0
TU.0504	chrI	1816499	1818559	+	ORF-TU	gene:SPAC1002.11	2294.24	1.11317	0.0140197	3.34084	3.17094	2.41023	1.54511	0.995352	0.0495346	0.0463016	0.0832645	0.0495346	1	0	0	0.00422774	0	8	12	0	0
TU.0506	chrI	1824581	1826373	+	ORF-TU	gene:SPAC1002.14	2322.63	1.29539	0.0143611	7.04029	7.31302	3.1909	6.38854	0.901236	0.0495346	0.0463016	0.0832645	0.0495346	0.563703	0.0640946	0	0.00553108	0	16	2	0	0
TU.0507	chrI	1827002	1827282	+	novel nc-TU		103.342	0.367765	0.292308	1.08091	1.23264	0.847437	1.00657	1.26064	0.512691	0.506555	0.563703	0.512691	0.248213	0	0	0	0	8	12	0	0
TU.0509	chrI	1832123	1833815	+	ORF-TU	gene:SPAC1002.18	4548.02	2.68637	0.000904887	52.571	64.8689	2.86748	97.8938	0.426844	0.0495346	0.0463016	0.0832645	0.0495346	0.0832645	0	0	0.0109639	0	24	0	0	0
TU.0510	chrI	1835314	1836963	+	ORF-TU	gene:SPAC1002.19	1405.93	0.852076	0.0400221	0.80615	1.07628	0.463465	0.833952	0.64126	0.12663	0.506555	0.0832645	0.12663	0.0832645	0	0	0	0	20	0	0	0
TU.0511	chrI	1838488	1841394	+	multicistronic	gene:SPAC1399.05c;gene:SPAC1399.04c	NA	NA	NA	NA	NA	NA	NA	NA	NA	NA	NA	NA	NA	NA	0	0.00847635	0	16	0	0	0
TU.0512	chrI	1844297	1844706	+	nc-TU		62.8167	0.153211	0.646541	1.02407	1.16888	0.955009	1.15383	0.577643	0.827259	0.0463016	1	0.275234	0.0832645	0.0570287	0.441525	0	0	8	8	0	0
TU.0514	chrI	1850969	1854529	+	ORF-TU	gene:SPAC1399.01c	719.859	0.202151	0.0265027	0.680867	0.675748	0.430758	0.546028	0.558393	0.12663	0.268286	0.0832645	0.0495346	0.0832645	0	0	0	0	12	8	0	0
TU.0515	chrI	1855325	1856854	+	ORF-TU	gene:SPAP11E10.01	2387.05	1.56016	0.00527838	6.46666	7.90073	1.86304	8.55268	1.09033	0.0495346	0.0463016	0.0832645	0.0495346	0.563703	0	0	0.00835216	0	18	0	0	0
TU.0516	chrI	1861825	1863017	+	ORF-TU	gene:SPAPB1A10.02	581.446	0.487381	0.0418117	0.977527	1.39004	0.848192	1.29708	1.19375	0.827259	0.506555	1	0.512691	0.563703	0	0	0	0	8	4	0	0
TU.0517	chrI	1863327	1865593	+	multicistronic	gene:SPAPB1A10.03;gene:SPAPB1A10.16	NA	NA	NA	NA	NA	NA	NA	NA	NA	NA	NA	NA	NA	NA	0	0.00707844	0.00590632	16	8	0	0
TU.0518	chrI	1866841	1868220	+	ORF-TU	gene:SPAPB1A10.05	962.933	0.697778	0.00575099	1.67925	2.15662	1.12182	1.27848	0.0967104	0.0495346	0.0463016	1	0.827259	0.0832645	0	0	0.00453874	0	4	8	0	0
TU.0519	chrI	1874840	1875189	+	nc-TU		172.985	0.494242	0.500716	0.969642	1.04604	0.997388	1.3584	1.18642	0.827259	0.268286	1	0.0495346	0.0832645	0.0798403	0.153257	0	0	20	8	0	0
TU.0520	chrI	1875368	1877834	+	ORF-TU	gene:SPAPB1A10.08	1771.78	0.718193	0.00826101	2.36239	2.97322	1.37036	2.84474	1.22677	0.0495346	0.0463016	0.248213	0.0495346	0.563703	0.0572928	0	0.0122613	0	20	4	0	0
TU.0521	chrI	1878197	1880665	+	ORF-TU	gene:SPAPB1A10.09	3991.41	1.61661	0.02123	2.23709	2.71232	1.01027	2.81682	0.890416	0.0495346	0.0463016	0.563703	0.0495346	0.563703	0	0	0.0110814	0	20	4	0	0
TU.0523	chrI	1887523	1889417	+	ORF-TU	gene:SPAPB1A10.13	2186.54	1.15385	0.0447637	1.61186	1.62538	1.56131	1.57049	0.920039	0.0495346	0.0463016	0.0832645	0.0495346	0.563703	0	0	0	0	17	0	0	0
TU.0524	chrI	1892553	1893765	+	ORF-TU	gene:SPAPB1A10.15	556.771	0.459004	0.157724	0.824075	0.954796	0.827884	0.942077	0.944611	0.0495346	0.268286	0.0832645	0.512691	0.248213	0	0	0	0	20	8	0	0
TU.0525	chrI	1895428	1896858	+	ORF-TU	gene:SPAC140.01	10296	7.19495	0.0242543	4.90718	5.70553	2.55993	5.75676	1.15347	0.0495346	0.0463016	0.0832645	0.0495346	0.0832645	0.017066	0	0.0183473	0	16	0	0	0
TU.0526	chrI	1897470	1899456	+	ORF-TU	gene:SPAC140.02	34338.4	17.2815	0.00136445	13.4179	14.6956	1.89927	14.2264	0.711593	0.0495346	0.0463016	0.0832645	0.0495346	0.248213	0.0142216	0.00216057	0.0211882	0	12	0	0	0.0112215
TU.0527	chrI	1899929	1901501	+	ORF-TU	gene:SPAC140.03	759.649	0.48293	0.0172309	6.5887	6.7672	1.575	6.72745	0.764958	0.0495346	0.0463016	0.0832645	0.0495346	0.0832645	0	0	0.0121825	0	16	12	0	0
TU.0528	chrI	1902090	1903229	+	ORF-TU	gene:SPAC140.04	405.916	0.356067	0.0673384	1.08106	1.14846	1.03073	1.23069	1.0265	0.512691	0.268286	1	0.12663	0.563703	0	0	0	0.00744172	12	12	0	0
TU.0530	chrI	1907424	1907639	+	novel nc-TU		205.237	0.95017	0.436572	0.813143	0.7843	0.767793	0.948579	0.890354	0.375825	0.368688	0.248213	0.827259	0.563703	0	0	0	0	12	4	0	0
TU.0531	chrI	1908380	1911578	+	ORF-TU	gene:SPAC110.01	3829.17	1.19699	0.0292978	0.787351	0.959513	0.539639	0.660744	0.444244	0.12663	0.824778	0.0832645	0.0495346	0.0832645	0.0190096	0	0	0	16	0	0	0
TU.0532	chrI	1911857	1915860	+	ORF-TU	gene:SPAC110.02	2774.68	0.692977	0.00749065	1.68136	2.03625	0.623422	1.00554	0.435636	0.0495346	0.0463016	0.248213	0.827259	0.0832645	0	0	0.00357808	0.0355599	4	0	0.0190916	0
TU.0533	chrI	1916001	1917673	+	ORF-TU	gene:SPAC110.03	11811.3	7.05994	0.00401279	5.4259	6.21117	1.0909	2.39433	0.575234	0.0495346	0.0463016	1	0.0495346	0.0832645	0	0	0.0251104	0.00686828	12	4	0	0.00841908
TU.0535	chrI	1922554	1924922	+	ORF-TU	gene:SPAP14E8.02	13570.9	5.72854	0.00468748	5.04881	6.25803	2.08548	3.79429	0.828638	0.0495346	0.0463016	0.0832645	0.0495346	0.0832645	0.215569	0	0.0171443	0	24	4	0	0
TU.0536	chrI	1925086	1926456	+	ORF-TU	gene:SPAP14E8.03	1771.98	1.29247	0.0306628	2.36004	3.05634	0.525338	2.1351	0.317244	0.0495346	0.0463016	0.0832645	0.0495346	0.0832645	0.0266134	0.0546604	0.00786158	0.0329092	20	16	0	0
TU.0537	chrI	1926741	1927790	+	ORF-TU	gene:SPAP14E8.04	825.596	0.786282	0.0486701	1.46392	1.68929	0.761224	0.808602	0.803466	0.0495346	0.0463016	0.248213	0.512691	0.0832645	0	0	0.00457864	0	12	8	0	0
TU.0538	chrI	1935126	1935811	+	ORF-TU	gene:SPAC3H1.03	740.674	1.0797	0.100377	2.19327	2.51271	1.20511	2.43405	0.75538	0.0495346	0.0463016	0.248213	0.0495346	0.0832645	0	0	0	0	4	4	0	0
TU.0539	chrI	1938952	1940474	+	ORF-TU	gene:SPAC3H1.05	11903.2	7.8156	0.00429482	15.2707	16.106	2.187	12.1993	0.887921	0.0495346	0.0463016	0.0832645	0.0495346	1	0.00525265	0	0.0159408	0	4	12	0	0
TU.0540	chrI	1943932	1945511	+	ORF-TU	gene:SPAC3H1.07	29453.2	18.6413	0.00143701	6.19919	8.75715	1.90266	24.6281	0.894547	0.0495346	0.0463016	0.0832645	0.0495346	0.563703	0.000971293	0	0.026324	0	8	0	0	0
TU.0541	chrI	1945672	1946180	+	nc-TU		166.238	0.326597	0.347493	0.777764	0.914744	0.866979	0.892452	0.96726	0.0495346	0.506555	0.248213	0.512691	0.563703	0.00255898	0	0	0	8	8	0	0
TU.0542	chrI	1949583	1951118	+	ORF-TU	gene:SPAC3H1.10	2288.72	1.49005	0.0499361	1.11907	1.55853	1.22539	1.22212	0.828892	0.512691	0.121183	0.248213	0.275234	0.248213	0.0389459	0	0	0	16	4	0	0
TU.0543	chrI	1952778	1952984	+	nc-TU		21.6873	0.10477	0.672515	0.535117	0.614833	0.755429	0.588143	1.19413	0.0495346	0.0463016	0.0832645	0.0495346	0.0832645	0	0	0	0	0	0	0	0
TU.0544	chrI	1954026	1954628	+	nc-TU		63.126	0.104687	0.131857	1.14582	0.893013	1.39747	1.03171	0.947994	0.0495346	0.506555	0.0832645	0.512691	0.248213	0	0	0	0	4	4	0	0
TU.0545	chrI	1955091	1955695	+	nc-TU		30.6513	0.0506634	0.368182	0.510081	0.472506	0.693991	0.650409	0.733771	0.0495346	0.0463016	0.248213	0.12663	0.0832645	0	0	0	0	8	8	0	0
TU.0546	chrI	1957432	1961539	+	ORF-TU	gene:SPAC3H1.11	2913.84	0.70931	0.00722137	6.14217	6.24975	1.99909	8.15061	0.359668	0.0495346	0.0463016	0.0832645	0.0495346	0.0832645	0.0287071	0	0.011346	0	8	12	0	0.0121504
TU.0547	chrI	1965098	1966376	+	ORF-TU	gene:SPAC3H1.13	877.261	0.685896	0.0407237	2.86694	3.53824	1.86983	3.15506	0.925845	0.0495346	0.0463016	0.0832645	0.0495346	1	0	0	0.00439369	0	12	12	0	0
TU.0548	chrI	1966827	1967799	+	ORF-TU	gene:SPAC3H1.14	721.902	0.741934	0.0116337	1.16075	2.56904	0.233092	0.83083	0.424154	0.512691	0.121183	0.0832645	0.827259	0.0832645	0	0	0	0	12	0	0	0
TU.0549	chrI	1968848	1973550	+	ORF-TU	gene:SPAC9G1.02	11582.9	2.46287	0.00449936	3.84254	5.11673	1.45694	3.27925	0.93507	0.0495346	0.0463016	0.0832645	0.0495346	0.563703	0	0.0201654	0.0302221	0	4	16	0	0.0179885
TU.0550	chrI	1975201	1976632	+	ORF-TU	gene:SPAC9G1.04	2348.06	1.63971	0.00457114	14.3839	15.8086	2.12967	13.6069	0.334054	0.0495346	0.0463016	0.0832645	0.0495346	0.0832645	0	0	0.0112876	0	16	0	0	0
TU.0551	chrI	1976826	1979144	+	ORF-TU	gene:SPAC9G1.05	5047.62	2.17664	0.00183768	10.0648	13.0768	2.06631	5.59655	0.867201	0.0495346	0.0463016	0.248213	0.0495346	1	0.0332669	0	0.0038198	0.021667	8	4	0	0
TU.0552	chrI	1983029	1985476	+	ORF-TU	gene:SPAC9G1.07	3160.16	1.29091	0.0132144	4.96664	5.58263	2.17828	3.15482	0.466849	0.0495346	0.0463016	0.0832645	0.0495346	0.0832645	0.0877365	0	0	0	8	0	0	0
TU.0553	chrI	1985703	1987167	+	ORF-TU	gene:SPAC9G1.09	471.921	0.32213	0.151361	0.798472	0.95897	0.858633	0.990466	0.878461	0.0495346	0.824778	0.563703	0.827259	0.563703	0	0	0.0119026	0	8	8	0	0
TU.0556	chrI	1993670	1996039	+	ORF-TU	gene:SPAC9G1.12	5223.11	2.20384	0.0142882	3.16931	3.32686	1.76276	2.54424	1.18254	0.0495346	0.0463016	0.0832645	0.0495346	0.563703	0	0	0	0	12	4	0	0
TU.0558	chrI	1999946	2000459	+	nc-TU		327.833	0.637808	0.0657699	1.23319	1.43773	0.375033	0.556138	0.933135	0.12663	0.121183	0.0832645	0.0495346	0.563703	0	0	0	0	16	0	0	0
TU.0559	chrI	2000641	2008054	+	multicistronic	gene:SPAC17H9.01;gene:SPAC17H9.02	NA	NA	NA	NA	NA	NA	NA	NA	NA	NA	NA	NA	NA	NA	0	0.0124221	0	20	0	0	0
TU.0560	chrI	2012824	2015063	+	ORF-TU	gene:SPAC17H9.05	11849.8	5.29009	0.00799474	4.95999	5.7357	1.31835	0.781628	0.512288	0.0495346	0.0463016	0.248213	0.0495346	0.0832645	0	0.766284	0	0	12	8	0	0
TU.0562	chrI	2016371	2017528	+	ORF-TU	gene:SPAC17H9.07	1434.65	1.2389	0.0420315	1.69538	2.72629	0.579552	1.47401	0.309486	0.0495346	0.0463016	0.0832645	0.0495346	0.0832645	0.00739261	0	0	0	8	0	0	0
TU.0563	chrI	2017836	2019620	+	ORF-TU	gene:SPAC17H9.08	1803.64	1.01044	0.0815584	1.53577	1.4927	1.50262	1.20275	1.03853	0.0495346	0.0463016	0.0832645	0.275234	0.563703	0	0	0	0	8	0	0	0
TU.0565	chrI	2025241	2025978	+	ORF-TU	gene:SPAC17H9.11	2750.75	3.7273	0.0029963	3.79911	4.19654	0.974226	6.85134	0.902841	0.0495346	0.0463016	1	0.0495346	1	0	0	0.00280433	0	12	4	0	0
TU.0566	chrI	2031109	2032113	+	ORF-TU	gene:SPAC17H9.16	5438.58	5.41153	0.0123085	15.7975	14.7609	1.63954	20.5094	0.53313	0.0495346	0.0463016	0.0832645	0.0495346	0.0832645	0.0161243	0	0.0115164	0	12	8	0	0
TU.0567	chrI	2034354	2035052	+	novel nc-TU		82.658	0.118252	0.246928	0.979837	1.06891	1.08327	1.28761	1.14877	0.512691	0.506555	0.563703	0.512691	0.563703	0	0	0	0	0	4	0	0
TU.0568	chrI	2036314	2039505	+	ORF-TU	gene:SPAC17H9.20	1664.8	0.521555	0.0465552	1.06383	1.20929	0.883773	0.99276	0.98021	0.827259	0.268286	0.248213	0.512691	1	0	0	0	0	8	8	0	0
TU.0569	chrI	2039681	2040011	+	novel nc-TU		248.427	0.750534	0.39478	0.833077	0.932252	0.858578	0.513878	0.955712	0.0495346	0.824778	0.248213	0.0495346	0.563703	0	0	0	0	8	4	0	0
TU.0570	chrI	2042370	2043321	+	ORF-TU	gene:SPAC607.04	1959.88	2.05869	0.0140042	1.50939	1.44102	0.746734	0.723335	0.509216	0.0495346	0.268286	0.248213	0.12663	0.0832645	0	0	0	0	8	8	0	0
TU.0571	chrI	2043809	2045149	+	ORF-TU	gene:SPAC607.05	5422.19	4.04339	0.00377006	10.3485	12.8675	1.98837	13.5067	0.975969	0.0495346	0.0463016	0.0832645	0.0495346	1	0.0445016	0	0.0131043	0	12	4	0	0
TU.0572	chrI	2052808	2053784	+	nc-TU	gene:SPNCRNA.186	594.979	0.608986	0.0147791	1.364	1.90495	1.05058	1.4094	1.05889	0.512691	0.121183	1	0.512691	1	0	0	0	0	4	0	0	0
TU.0573	chrI	2053964	2057074	+	ORF-TU	gene:SPAC607.10	2079.16	0.668324	0.0071871	3.34621	4.04239	1.29282	1.79578	0.861873	0.0495346	0.0463016	0.0832645	0.0495346	0.0832645	0	0	0	0	8	0	0	0
TU.0574	chrI	2057562	2059150	+	ORF-TU	gene:SPAC732.01	2281.18	1.43561	0.0280964	5.15242	5.22012	1.22825	4.54846	0.695924	0.0495346	0.0463016	0.248213	0.0495346	0.563703	0.0104674	0	0.00588198	0	16	0	0	0
TU.0577	chrI	2068630	2071615	+	ORF-TU	gene:SPAC3C7.04	6448.27	2.1595	0.00337889	5.6042	6.5038	1.44014	8.16193	0.324962	0.0495346	0.0463016	0.0832645	0.0495346	0.0832645	0.00739261	0.0112689	0.0112504	0	12	4	0	0
TU.0578	chrI	2079269	2079563	+	novel nc-TU		17.006	0.0576475	0.730556	0.778413	0.84586	0.90628	0.653775	1.39993	0.0495346	0.0463016	0.563703	0.0495346	1	0	0	0	0	12	4	0	0
TU.0579	chrI	2083450	2084801	+	ORF-TU	gene:SPAC3C7.09	693.657	0.51306	0.111961	1.18203	0.971611	1.0046	1.05693	1.04209	0.0495346	0.824778	1	0.512691	0.563703	0	0	0	0	23	0	0	0
TU.0580	chrI	2085113	2086373	+	ORF-TU	gene:SPAC3C7.10	1891.35	1.49988	0.0136215	2.92313	4.67143	0.977655	2.84598	0.950532	0.0495346	0.0463016	1	0.0495346	1	0	0	0.0171379	0.00818705	16	4	0	0
TU.0583	chrI	2089327	2092936	+	ORF-TU	gene:SPAC3C7.12	4582.52	1.2694	0.0119757	3.72508	3.90455	3.27501	3.59076	1.432	0.0495346	0.0463016	0.0832645	0.0495346	0.0832645	0	0	0	0	8	4	0	0
TU.0584	chrI	2094644	2094912	+	nc-TU		102.143	0.379715	0.391282	0.882369	0.94819	1.18249	1.07212	1.26416	0.512691	0.506555	0.563703	0.827259	0.0832645	0	0	0	0	4	8	0	0
TU.0585	chrI	2095039	2095687	+	nc-TU		402.816	0.620672	0.0260109	11.0468	11.2978	2.37032	7.08087	1.53971	0.0495346	0.0463016	0.0832645	0.0495346	0.0832645	0.00554447	0	0	0	16	2	0	0
TU.0586	chrI	2102344	2104006	+	ORF-TU	gene:SPAC25A8.02	1603.25	0.964071	0.044213	0.866453	0.911563	0.81881	0.779983	0.675449	0.12663	0.268286	0.248213	0.0495346	0.0832645	0	0	0	0	8	0	0	0
TU.0587	chrI	2105506	2110471	+	ORF-TU	gene:SPAC631.02	10139.1	2.04171	0.00441568	0.7721	1.16727	0.45645	0.809746	0.138122	0.512691	0.824778	0.0832645	0.827259	0.0832645	0	0.302093	0.0227968	0	16	4	0	0
TU.0588	chrI	2111397	2114909	+	multicistronic	gene:SPAC20H4.01;gene:SPAC20H4.02	NA	NA	NA	NA	NA	NA	NA	NA	NA	NA	NA	NA	NA	NA	0.00781923	0.00518018	0	12	0	0	0
TU.0589	chrI	2116800	2119584	+	ORF-TU	gene:SPAC20H4.04	2527.99	0.907715	0.0392952	1.92476	2.11649	1.79059	2.28588	0.768141	0.0495346	0.0463016	0.0832645	0.0495346	0.0832645	0	0.0294725	0.00777265	0	4	12	0	0
TU.0590	chrI	2122573	2124451	+	ORF-TU	gene:SPAC20H4.07	1448.97	0.771138	0.0711902	0.931353	0.986968	1.31236	1.17227	1.2446	0.512691	0.824778	0.248213	0.512691	0.248213	0	0	0.00336012	0	8	0	0	0
TU.0591	chrI	2124917	2125934	+	ORF-TU	gene:SPAC20H4.08	2077.31	2.04058	0.00873916	5.04653	5.32229	1.79851	3.17241	0.499142	0.0495346	0.0463016	0.248213	0.0495346	0.0832645	0	0.0196483	0.00751315	0	8	4	0	0
TU.0592	chrI	2126068	2132499	+	multicistronic	gene:SPAC20H4.09;gene:SPAC20H4.10	NA	NA	NA	NA	NA	NA	NA	NA	NA	NA	NA	NA	NA	NA	0	0	0.0144218	8	4	0	0
TU.0593	chrI	2133228	2135147	+	ORF-TU	gene:SPAC23C11.01	2335.24	1.21627	0.0224807	4.62374	5.20342	1.83312	2.88779	0.813345	0.0495346	0.0463016	0.0832645	0.0495346	0.0832645	0	0.5291	0.0289158	0	4	8	0	0.0163239
TU.0594	chrI	2135409	2138036	+	ORF-TU	gene:SPAC23C11.03	8607.79	3.27541	0.00318208	4.33758	6.65448	1.60575	3.52818	0.818209	0.0495346	0.0463016	0.0832645	0.0495346	0.563703	0.00438683	0	0.0101959	0	12	0	0	0
TU.0595	chrI	2140504	2141520	+	ORF-TU	gene:SPAC23C11.05	47512	46.7177	0.00386907	42.5572	43.5959	5.25811	39.7107	1.1819	0.0495346	0.0463016	0.0832645	0.0495346	0.563703	0.00471728	0.0574713	0.0164612	0	0	8	0	0
TU.0596	chrI	2141742	2143389	+	nc-TU	gene:SPNCRNA.798	1054.77	0.640031	0.0678443	1.66748	1.77229	1.5576	1.7989	1.43234	0.0495346	0.0463016	0.0832645	0.0495346	0.0832645	0	0	0.00387683	0.0150434	0	4	0	0
TU.0597	chrI	2145197	2146779	+	ORF-TU	gene:SPAC23C11.08	1911.58	1.20757	0.0340496	2.98392	3.15205	1.37399	2.52463	0.703979	0.0495346	0.0463016	0.0832645	0.0495346	0.0832645	0	0	0.00890928	0	12	4	0	0
TU.0598	chrI	2147009	2154049	+	multicistronic	gene:SPAC23C11.09;gene:SPAC23C11.10;gene:SPAC23C11.11	NA	NA	NA	NA	NA	NA	NA	NA	NA	NA	NA	NA	NA	NA	0	0.00658377	0	12	0	0	0
TU.0599	chrI	2154637	2156327	+	ORF-TU	gene:SPAC23C11.12	1163.05	0.687789	0.0541968	2.75055	2.63314	2.46814	1.95468	1.69478	0.0495346	0.0463016	0.0832645	0.0495346	0.0832645	0	0	0	0	16	8	0	0
TU.0600	chrI	2158317	2160228	+	ORF-TU	gene:SPAC23C11.14	10092.6	5.27855	0.00604149	4.67114	7.05578	0.897111	6.79824	0.555858	0.0495346	0.0463016	0.563703	0.0495346	0.0832645	0	0	0.0133545	0	16	0	0	0
TU.0601	chrI	2160496	2164008	+	ORF-TU	gene:SPAC23C11.15	4881.15	1.38945	0.00228677	5.98964	7.39019	2.32103	4.69224	0.701084	0.0495346	0.0463016	0.0832645	0.0495346	0.248213	0	0	0.00540715	0	12	0	0	0
TU.0602	chrI	2164249	2166684	+	ORF-TU	gene:SPAC23C11.16	2821.57	1.15828	0.0112245	4.77279	6.17026	1.0256	4.02251	0.223581	0.0495346	0.0463016	0.563703	0.0495346	0.0832645	0	0	0.00578172	0	12	0	0	0
TU.0603	chrI	2167185	2169061	+	ORF-TU	gene:SPAC23C11.17	6560.71	3.49532	0.00104518	11.9967	12.5777	1.80244	11.6072	0.841555	0.0495346	0.0463016	0.0832645	0.0495346	0.563703	0.0998004	0	0.00623287	0	12	8	0	0
TU.0608	chrI	2179779	2181299	+	ORF-TU	gene:SPAC13F5.05	1483.07	0.975063	0.0080022	0.707631	0.945437	0.273893	0.445583	0.22398	0.275234	0.824778	0.0832645	0.12663	0.0832645	0	0	0.00950068	0	8	4	0	0
TU.0609	chrI	2187217	2189407	+	ORF-TU	gene:SPAC1783.01	2639.96	1.20491	0.0118919	2.44817	2.80773	1.68742	1.60609	0.900693	0.0495346	0.0463016	0.0832645	0.0495346	0.563703	0	0.0139324	0.00376818	0	12	16	0	0
TU.0610	chrI	2190900	2193135	+	ORF-TU	gene:SPAC1783.03	1209.64	0.540982	0.0588967	1.28447	1.43596	1.1318	1.28713	1.10118	0.0495346	0.0463016	0.248213	0.12663	0.248213	0	0	0	0	20	4	0	0
TU.0611	chrI	2194830	2199267	+	ORF-TU	gene:SPAC1783.05	10358.3	2.334	0.00879785	1.50409	2.18288	0.834745	1.67181	0.594825	0.12663	0.0463016	0.563703	0.0495346	0.0832645	0	0.0638571	0	0	4	0	0	0
TU.0612	chrI	2199550	2199988	+	nc-TU		184.012	0.419162	0.320163	1.04072	1.09513	0.869096	1.15419	0.842094	0.512691	0.121183	0.248213	0.0495346	0.0832645	0	0	0	0.0077818	8	4	0	0
TU.0616	chrI	2215665	2217169	+	ORF-TU	gene:SPAC18G6.03	9383.7	6.23502	0.014288	8.98239	8.28333	3.45189	6.94885	1.17794	0.0495346	0.0463016	0.0832645	0.0495346	0.0832645	0.00345093	0.00792322	0.014155	0	8	4	0	0
TU.0618	chrI	2228965	2230028	+	ORF-TU	gene:SPAC18G6.06	2067.05	1.94271	0.00378735	18.6028	21.0135	1.11896	17.4997	0.197033	0.0495346	0.0463016	0.563703	0.0495346	0.0832645	0.0395107	0	0.0167613	0	28	0	0	0
TU.0619	chrI	2234298	2236711	+	ORF-TU	gene:SPAC18G6.10	2896.01	1.19967	0.0194239	1.45162	1.50667	0.99333	1.17787	0.815835	0.0495346	0.0463016	1	0.275234	0.0832645	0	0	0.0171463	0	20	16	0	0
TU.0620	chrI	2241004	2241633	+	ORF-TU	gene:SPAC18G6.13	404.169	0.641539	0.111178	1.749	2.00879	1.15053	1.69246	1.22098	0.0495346	0.0463016	0.248213	0.0495346	0.248213	0	0	0.0273941	0	12	0	0	0.0197197
TU.0621	chrI	2243505	2245105	+	ORF-TU	gene:SPAC18G6.15	4041.83	2.52457	0.0061017	2.42759	4.96111	0.198933	2.31748	0.111823	0.0495346	0.0463016	0.0832645	0.0495346	0.0832645	0	0.010497	0.0041679	0	8	4	0	0
TU.0622	chrI	2245738	2247077	+	ORF-TU	gene:SPAC13D6.01	473.14	0.35309	0.0166529	2.48476	2.18313	1.09457	1.81263	0.672032	0.0495346	0.0463016	1	0.0495346	0.0832645	0	0	0.0275028	0	16	4	0	0.0139222
TU.0624	chrI	2253391	2254354	+	ORF-TU	gene:SPAC13D6.05	2466.41	2.55851	0.00186499	12.652	16.3924	4.44038	25.5945	1.97689	0.0495346	0.0463016	0.0832645	0.0495346	0.0832645	0.0190096	0	0.0103238	0	8	0	0	0
TU.0625	chrI	2254460	2255691	+	ORF-TU	gene:SPAC4G9.02	1241.86	1.008	0.0185528	1.86137	2.13466	1.16186	0.701324	0.720552	0.0495346	0.0463016	0.0832645	0.0495346	0.0832645	0	0.0364897	0.00387683	0.019817	0	0	0	0
TU.0626	chrI	2255865	2256704	+	ORF-TU	gene:SPAC4G9.03	14182.1	16.8834	0.000589573	3.77784	8.65009	1.04673	15.6221	0.672947	0.0495346	0.0463016	1	0.0495346	0.563703	0	0	0.0120255	0	12	0	0	0
TU.0632	chrI	2273834	2275472	+	ORF-TU	gene:SPAC4G9.10	3770.38	2.30041	0.00803997	6.73397	7.58783	2.52502	6.67933	1.24472	0.0495346	0.0463016	0.0832645	0.0495346	0.248213	0	0.0281418	0.00430327	0	12	8	0	0
TU.0633	chrI	2276753	2278098	+	ORF-TU	gene:SPAC4G9.12	4304.99	3.19836	0.00767453	13.9812	15.7314	2.48559	9.33025	0.718836	0.0495346	0.0463016	0.0832645	0.0495346	0.0832645	0.00688279	0	0.00381639	0	12	8	0	0
TU.0634	chrI	2280362	2281746	+	ORF-TU	gene:SPAC4G9.14	495.677	0.357889	0.00354778	1.53745	2.67575	1.84988	1.64872	0.705481	0.12663	0.268286	0.0832645	0.275234	0.248213	0	0.383142	0.00413192	0	4	12	0	0
TU.0635	chrI	2282202	2283467	+	ORF-TU	gene:SPAC4G9.15	6109.75	4.82603	0.00542659	12.0921	11.9044	2.84859	5.54614	1.94617	0.0495346	0.0463016	0.0832645	0.0495346	0.0832645	0	0	0.0259161	0	8	0	0	0.0184521
TU.0636	chrI	2283938	2284193	+	novel nc-TU		65.5467	0.256042	0.1836	2.46452	2.32191	1.95463	2.17901	1.12855	0.0495346	0.0463016	0.0832645	0.0495346	0.563703	0	0	0	0	28	8	0	0
TU.0638	chrI	2287166	2288304	+	ORF-TU	gene:SPAC4G9.19	640.26	0.562125	0.0411899	1.15057	1.31393	1.36919	1.94098	1.49766	0.512691	0.121183	0.248213	0.0495346	0.0832645	0	0.0182448	0.00973685	0	0	0	0	0
TU.0639	chrI	2291681	2292680	+	ORF-TU	gene:SPAC4G9.22	1697.44	1.69744	0.00383002	2.16381	2.49335	1.70492	1.17826	0.833595	0.0495346	0.0463016	0.0832645	0.512691	0.563703	0	0.774103	0.017006	0	12	16	0	0
TU.0644	chrI	2298855	2300061	+	ORF-TU	gene:SPAC13G7.03	674.205	0.558579	0.00967666	6.58683	10.4321	0.960907	7.3954	0.856999	0.0495346	0.0463016	1	0.0495346	0.563703	0	0	0.0223613	0	12	8	0	0.00929038
TU.0645	chrI	2305164	2307197	+	ORF-TU	gene:SPAC13G7.05	1522.36	0.748456	0.00162194	2.18713	3.41789	0.370782	0.847678	0.378818	0.0495346	0.0463016	0.0832645	0.827259	0.0832645	0	0	0	0	8	0	0	0
TU.0646	chrI	2307521	2308833	+	ORF-TU	gene:SPAC13G7.06	7218.14	5.49744	0.00596976	5.05068	4.76807	3.19542	2.55302	1.3617	0.0495346	0.0463016	0.0832645	0.0495346	0.248213	0	0	0	0	12	8	0	0
TU.0647	chrI	2309015	2310232	+	ORF-TU	gene:SPAC13G7.07	281.564	0.231169	0.0577302	1.44968	1.20187	0.978182	1.19273	0.939822	0.12663	0.121183	1	0.512691	0.563703	0	0	0.00354639	0.00955663	4	8	0	0
TU.0648	chrI	2313641	2316286	+	multicistronic	gene:SPAC13G7.10;gene:SPAC13G7.11	NA	NA	NA	NA	NA	NA	NA	NA	NA	NA	NA	NA	NA	NA	0	0.00988381	0	12	12	0	0
TU.0650	chrI	2323309	2324348	+	nc-TU		520.665	0.500639	0.115227	0.834531	1.10142	0.880145	0.956082	1.08288	0.275234	0.268286	0.563703	0.512691	0.563703	0	0	0.0233894	0	12	8	0	0
TU.0653	chrI	2327832	2330265	+	ORF-TU	gene:SPAC6C3.04	4351.88	1.78796	0.00245208	4.70345	5.95045	1.09354	3.65061	0.933748	0.0495346	0.0463016	1	0.0495346	0.563703	1.58886e-05	0	0.017344	0	12	8	0	0
TU.0654	chrI	2338135	2339171	+	ORF-TU	gene:SPAC6C3.08	826.736	0.797238	0.0304634	2.0426	2.5707	0.915867	2.15992	0.456303	0.0495346	0.0463016	0.563703	0.0495346	0.0832645	0	0	0	0	8	8	0	0
TU.0655	chrI	2339796	2341248	+	ORF-TU	gene:SPAC6C3.09	2042.58	1.40577	0.00768979	11.3125	12.209	2.35108	13.9815	1.14394	0.0495346	0.0463016	0.0832645	0.0495346	0.563703	0	0	0.0140266	0	8	4	0	0
TU.0656	chrI	2344435	2345992	+	ORF-TU	gene:SPAC17G8.02	1750.08	1.12328	0.0146427	0.705484	1.02914	0.175112	0.947358	0.129433	0.275234	0.824778	0.0832645	0.827259	0.0832645	0	0	0.0119181	0	12	4	0	0
TU.0657	chrI	2347900	2348919	+	ORF-TU	gene:SPAC17G8.15	422.805	0.414515	0.0954589	1.97519	2.48474	0.551619	1.19661	0.472668	0.0495346	0.0463016	0.0832645	0.512691	0.0832645	0	0.0218938	0	0.00714356	16	0	0	0
TU.0658	chrI	2350204	2351131	+	ORF-TU	gene:SPAC17G8.05	575.647	0.62031	0.123951	1.59404	1.46904	1.15783	1.07117	0.794149	0.0463016	0.121183	0.248213	0.827259	0.248213	0	0.0132118	0.0202451	0	8	0	0	0.0121144
TU.0659	chrI	2351509	2351782	+	novel nc-TU		28.1293	0.102662	0.471989	1.02171	1.0627	0.9558	0.855475	1.13793	0.512691	0.824778	0.563703	0.275234	0.563703	0	0	0	0	0	0	0	0
TU.0660	chrI	2352658	2352961	+	novel nc-TU		13.1407	0.0432259	0.488552	0.846882	0.785995	0.752497	0.695491	1.07217	0.275234	0.0463016	0.0832645	0.0495346	1	0	0	0	0	0	0	0	0
TU.0661	chrI	2354152	2355101	+	ORF-TU	gene:SPAC17G8.07	2774.75	2.92079	0.0161991	2.27139	2.23135	1.17172	2.8566	0.848786	0.0495346	0.0463016	0.0832645	0.0495346	0.563703	0.0409437	0	0.014834	0	32	4	0	0
TU.0662	chrI	2357339	2358259	+	ORF-TU	gene:SPAC17G8.09	467.508	0.507609	0.200615	1.15731	1.28637	1.02779	1.11893	1.08865	0.0495346	0.0463016	0.563703	0.275234	0.0832645	0.0117412	0.170285	0	0	8	12	0	0
TU.0663	chrI	2362360	2363032	+	nc-TU	gene:SPNCRNA.59	831.54	1.23557	0.10761	2.01391	1.86282	0.903975	1.88031	1.03619	0.0495346	0.0463016	0.0832645	0.0495346	0.563703	0	0.00823962	0	0	20	4	0	0
TU.0664	chrI	2363315	2366345	+	ORF-TU	gene:SPAC17G8.12	2291.96	0.756173	0.0315748	1.88226	2.05552	1.13784	1.07268	0.671689	0.0495346	0.0463016	0.563703	0.512691	0.0832645	0	0	0	0.00634751	16	4	0	0
TU.0665	chrI	2366528	2366742	+	novel nc-TU		139.832	0.650381	0.513538	1.24525	1.27913	1.17228	1.65728	1.28418	0.12663	0.121183	0.248213	0.0495346	0.248213	0.00798403	0.0153257	0	0	8	8	0	0
TU.0667	chrI	2371715	2372833	+	ORF-TU	gene:SPAC22H10.02	1173.82	1.04899	0.0107265	1.31424	2.43374	0.507339	0.78183	0.321834	0.512691	0.0463016	0.0832645	0.512691	0.0832645	0	0	0.0165103	0	4	4	0	0
TU.0669	chrI	2377066	2378593	+	ORF-TU	gene:SPAC22H10.04	1922.26	1.25802	0.0272213	2.64614	3.01366	1.14145	2.16796	0.762232	0.0495346	0.0463016	0.248213	0.0495346	0.248213	0	0	0.00782962	0	12	4	0	0
TU.0671	chrI	2381192	2382138	+	ORF-TU	gene:SPAC22H10.13	342.893	0.362083	0.0941013	1.19831	1.363	0.613684	2.44835	0.535214	0.512691	0.0463016	0.0832645	0.0495346	0.0832645	0	0	0	0	16	8	0	0
TU.0672	chrI	2382520	2385107	+	ORF-TU	gene:SPAC22H10.07	2207.53	0.852986	0.0264045	2.41523	2.39558	0.950366	1.67784	0.476985	0.0495346	0.0463016	0.563703	0.0495346	0.0832645	0.0210106	0.0141904	0.00548096	0.00821153	4	12	0	0
TU.0673	chrI	2385757	2389873	+	multicistronic	gene:SPAC22H10.08;gene:SPAC22H10.09	NA	NA	NA	NA	NA	NA	NA	NA	NA	NA	NA	NA	NA	NA	0	0.0038615	0	12	8	0	0
TU.0674	chrI	2390153	2391867	+	ORF-TU	gene:SPAC22H10.10	553.207	0.32257	0.0885679	0.892265	0.965156	1.00801	1.02747	1.0551	0.512691	0.506555	0.563703	0.827259	0.563703	0	0.0766284	0.0147901	0	16	12	0	0
TU.0675	chrI	2394487	2394720	+	novel nc-TU		81.6427	0.3489	0.509948	1.59018	1.54043	1.5269	1.87863	1.31844	0.0495346	0.0463016	0.0832645	0.0495346	0.0832645	0.00688279	0.0132118	0.0126171	0	8	4	0	0
TU.0677	chrI	2399405	2400681	+	ORF-TU	gene:SPAC15F9.02	2746.07	2.15041	0.00746943	6.14336	7.32885	0.953908	4.23475	0.238844	0.0495346	0.0463016	0.563703	0.0495346	0.0832645	0.00399202	0	0.00941878	0	17	4	0	0
TU.0678	chrI	2406557	2408041	+	ORF-TU	gene:SPAC1B9.03c	5537.87	3.72921	0.0111638	5.69356	6.9878	1.38784	5.73256	1.4056	0.0495346	0.0463016	0.0832645	0.0495346	0.0832645	0.0071286	0.0273673	0.00517671	0	12	4	0	0
TU.0679	chrI	2416231	2416706	+	ORF-TU	gene:SPAC6B12.18	610.735	1.28306	0.0338597	5.02234	7.02789	0.928177	10.5798	0.335651	0.0495346	0.0463016	1	0.0495346	0.0832645	0.00173566	0	0.0145524	0	12	0	0	0
TU.0681	chrI	2420976	2421347	+	novel nc-TU		107.037	0.287733	0.189254	1.11546	1.04448	0.855836	0.907123	1.02729	0.275234	0.268286	1	0.512691	1	0.0199601	0	0.0196932	0	12	4	0	0
TU.0682	chrI	2425809	2429024	+	multicistronic	gene:SPAC6B12.08;gene:SPAC6B12.09	NA	NA	NA	NA	NA	NA	NA	NA	NA	NA	NA	NA	NA	NA	0	0.00355176	0	8	12	0	0
TU.0683	chrI	2430804	2432211	+	ORF-TU	gene:SPAC6B12.11	1575.43	1.11891	0.0621371	0.844212	1.21582	0.485069	0.813225	0.481031	0.512691	0.268286	0.0832645	0.12663	0.0832645	0.0105053	0	0	0	4	4	0	0
TU.0685	chrI	2433383	2435623	+	ORF-TU	gene:SPAC6B12.12	20034.8	8.9401	0.000369211	19.8766	19.3949	2.65131	8.38367	0.244444	0.0495346	0.0463016	0.0832645	0.0495346	0.0832645	0	0.207991	0.0129921	0	20	8	0	0
TU.0686	chrI	2435890	2436940	+	ORF-TU	gene:SPAC6B12.13	1466.42	1.39526	0.0413376	4.26485	4.24667	1.8317	3.55891	0.955175	0.0495346	0.0463016	0.0832645	0.0495346	0.563703	0	0	0.0038586	0.0102322	16	0	0	0
TU.0687	chrI	2439436	2441172	+	multicistronic	gene:SPAC6B12.15;gene:SPSNORNA.11	NA	NA	NA	NA	NA	NA	NA	NA	NA	NA	NA	NA	NA	NA	0	0.0322084	0	16	4	0	0.0234695
TU.0688	chrI	2445258	2447481	+	ORF-TU	gene:SPAC32A11.01	1005.77	0.452233	0.0652485	1.32227	1.31969	0.945604	1.06021	0.490409	0.0495346	0.0463016	0.563703	0.275234	0.0832645	0	0.0403307	0	0	8	12	0	0
TU.0691	chrI	2462992	2463834	+	novel nc-TU		87.14	0.103369	0.161383	1.43163	1.42206	1.34167	1.51912	1.84311	0.0495346	0.0463016	0.0832645	0.0495346	0.0832645	0	0	0	0	0	8	0	0
TU.0692	chrI	2463957	2464282	+	novel nc-TU		31.832	0.0976442	0.30763	1.02881	0.919855	1.14922	0.962239	1.08807	0.512691	0.824778	0.563703	0.512691	0.563703	0	0	0	0	16	0	0	0
TU.0694	chrI	2465070	2466605	+	ORF-TU	gene:SPAC19A8.11c	699.21	0.455215	0.102451	1.88882	1.76712	1.674	1.85961	1.60355	0.0495346	0.0463016	0.0832645	0.0495346	0.0832645	0	0	0	0	12	8	0	0
TU.0696	chrI	2474646	2475758	+	ORF-TU	gene:SPAC19A8.07c	5117.21	4.59767	0.00375191	21.3892	27.322	3.07629	35.4142	1.19807	0.0495346	0.0463016	0.0832645	0.0495346	0.563703	0.00246421	0	0.0120849	0	20	4	0	0
TU.0698	chrI	2477876	2479999	+	ORF-TU	gene:SPAC19A8.05c	1808.53	0.851476	0.0265873	1.57976	1.73331	0.955067	1.37089	0.827131	0.0495346	0.0463016	0.563703	0.0495346	0.248213	0	0	0.0138219	0	10	0	0	0
TU.0700	chrI	2490107	2490472	+	novel nc-TU		149.662	0.408913	0.115919	0.66436	0.826636	0.556028	0.953858	0.858235	0.275234	0.824778	0.248213	0.827259	0.563703	0	0	0	0	0	8	0	0
TU.0701	chrI	2490571	2494211	+	ORF-TU	gene:SPAC19A8.01c	2741.39	0.752922	0.0106154	1.18303	1.82907	0.741082	1.80584	0.793332	0.275234	0.0463016	0.0832645	0.0495346	0.0832645	0	0	0.0169584	0	16	0	0	0
TU.0702	chrI	2499002	2500425	+	ORF-TU	gene:SPAC23H3.04	298.989	0.209964	0.0227348	1.22161	1.53296	1.11456	1.14814	0.712783	0.275234	0.506555	1	0.275234	0.0832645	0	0	0.00639856	0	12	8	0	0
TU.0703	chrI	2502824	2505940	+	ORF-TU	gene:SPAC23H3.06	5020.22	1.61059	0.007733	2.96101	3.19738	1.49007	3.20252	0.753219	0.0495346	0.0463016	0.0832645	0.0495346	0.0832645	0	0	0	0	8	0	0	0
TU.0704	chrI	2507245	2507605	+	novel nc-TU		88.43	0.244958	0.327738	1.33891	1.31772	1.2895	1.59341	1.04797	0.0495346	0.0463016	0.0832645	0.275234	0.563703	0.00973663	0.0419106	0.030572	0	16	0	0	0.0131349
TU.0705	chrI	2511107	2512827	+	ORF-TU	gene:SPAC23H3.10	3906.56	2.26994	0.00342222	1.98281	2.17465	1.57923	1.68751	1.23539	0.0495346	0.0463016	0.0832645	0.0495346	0.563703	0	0.383142	0.0131361	0	20	4	0	0
TU.0707	chrI	2520105	2520582	+	nc-TU		214.143	0.447997	0.086747	1.13316	1.22676	0.195941	0.909727	0.392885	0.275234	0.121183	0.0832645	0.512691	0.0832645	0	0	0	0	16	0	0	0
TU.0709	chrI	2521510	2523383	+	ORF-TU	gene:SPAC23H3.14	3349.38	1.78729	0.0558894	0.903822	1.01665	0.893088	0.887809	0.882919	0.512691	0.824778	0.563703	0.827259	0.563703	0	0	0	0	0	12	0	0
TU.0711	chrI	2525788	2527447	+	ORF-TU	gene:SPAC25H1.02	1404.4	0.846027	0.0185552	1.27695	1.4975	0.807282	1.5264	1.03986	0.0495346	0.0463016	0.248213	0.0495346	0.248213	0	0	0.00418671	0	16	4	0	0
TU.0712	chrI	2527974	2529925	+	multicistronic	gene:SPAC25H1.03;gene:SPAC25H1.04	NA	NA	NA	NA	NA	NA	NA	NA	NA	NA	NA	NA	NA	NA	0	0	0	8	8	0	0
TU.0713	chrI	2530138	2531161	+	ORF-TU	gene:SPAC25H1.05	2536.14	2.4767	0.00934812	2.64237	3.05503	0.593503	1.99997	0.41907	0.0495346	0.0463016	0.0832645	0.0495346	0.0832645	0.0234824	0	0.0115678	0	12	12	0	0
TU.0714	chrI	2531285	2532869	+	ORF-TU	gene:SPAC25H1.06	2389.15	1.50735	0.0123585	4.43752	4.77351	1.48799	3.41914	1.20229	0.0495346	0.0463016	0.0832645	0.0495346	0.248213	0	0.00995172	0.00500758	0.0222049	12	4	0	0
TU.0715	chrI	2533791	2536558	+	ORF-TU	gene:SPAC25H1.07	16994.2	6.13953	0.00338832	3.50693	4.45556	1.77731	3.16312	0.859657	0.0495346	0.0463016	0.0832645	0.0495346	0.563703	0	0	0.0150405	0	7	4	0	0
TU.0717	chrI	2544860	2546946	+	ORF-TU	gene:SPAC4A8.04	5146.25	2.46586	0.00180077	0.988432	1.54041	0.428914	1.65411	0.553271	0.827259	0.268286	0.0832645	0.0495346	0.0832645	0	0	0.0234402	0	20	4	0	0
TU.0718	chrI	2553945	2555117	+	nc-TU		565.059	0.481721	0.0872771	2.10093	1.98472	1.67106	1.50914	1.03966	0.0495346	0.0463016	0.0832645	0.0495346	1	0	0.0139324	0	0	0	0	0	0
TU.0719	chrI	2559053	2559313	+	nc-TU		141.551	0.542342	0.486974	1.10593	1.1662	0.977836	1.05563	1.07962	0.12663	0.0463016	1	0.512691	0.248213	0.0168752	0.0289789	0	0	4	4	0	0
TU.0720	chrI	2563668	2566857	+	ORF-TU	gene:SPAC4A8.10	5203.92	1.63132	0.00291294	5.46162	9.27531	2.91714	10.7953	2.2454	0.0495346	0.0463016	0.0832645	0.0495346	0.0832645	0	0.0149276	0.0167224	0	4	12	0	0
TU.0721	chrI	2576349	2577934	+	ORF-TU	gene:SPAC4A8.14	8649.51	5.45366	0.00833111	9.28731	10.5251	1.3448	11.0697	0.649524	0.0495346	0.0463016	0.248213	0.0495346	0.0832645	0.0234824	0	0.0081891	0	12	8	0	0
TU.0723	chrI	2581367	2581697	+	novel nc-TU		18.0647	0.054576	0.447304	0.928446	1.14031	1.03796	0.730119	1.21096	0.512691	0.824778	0.563703	0.12663	0.374259	0	0	0	0	12	4	0	0
TU.0724	chrI	2582309	2582621	+	novel nc-TU		19.5733	0.0625346	0.443209	0.924371	0.887602	1.27413	0.837548	0.747433	0.827259	0.268286	0.248213	0.827259	0.138641	0	0	0	0	0	3	0	0
TU.0726	chrI	2583572	2584852	+	ORF-TU	gene:SPAC823.02	4588.83	3.58222	0.0313632	2.91687	2.67127	1.55106	2.50058	1.61286	0.0495346	0.0463016	0.0832645	0.0495346	0.563703	0.0016703	0	0	0	12	0	0	0
TU.0727	chrI	2585154	2587460	+	ORF-TU	gene:SPAC823.03	3553.91	1.54049	0.0195382	1.10408	1.18465	1.11293	1.36269	1.31737	0.512691	0.506555	0.563703	0.12663	0.248213	0.0122205	0	0.00292451	0	20	12	0	0
TU.0728	chrI	2587722	2588698	+	ORF-TU	gene:SPAC823.04	1308.56	1.33936	0.021173	3.20917	3.71277	1.74475	3.58938	0.575922	0.0495346	0.0463016	0.0832645	0.0495346	0.0832645	0	0	0	0	16	0	0	0
TU.0729	chrI	2590234	2592566	+	multicistronic	gene:SPAC823.06;gene:SPAC823.07	NA	NA	NA	NA	NA	NA	NA	NA	NA	NA	NA	NA	NA	NA	0	0	0	12	4	0	0
TU.0730	chrI	2598255	2600183	+	ORF-TU	gene:SPAC823.11	4406.15	2.28416	0.0140297	4.97777	4.54027	1.53863	1.62598	0.839615	0.0495346	0.0463016	0.0832645	0.0495346	0.563703	0	0	0	0	12	8	0	0
TU.0731	chrI	2601094	2604167	+	ORF-TU	gene:SPAC823.12	6661.87	2.16717	0.00470969	1.08652	1.11942	0.49247	0.802603	0.376774	0.827259	0.506555	0.0832645	0.275234	0.0832645	0	0	0.0146202	0	28	0	0	0
TU.0732	chrI	2605770	2607377	+	ORF-TU	gene:SPAC823.14	3859.38	2.40011	0.00515637	24.4893	25.0144	3.73682	23.3541	0.865509	0.0495346	0.0463016	0.0832645	0.0495346	0.563703	0	0	0	0	16	4	0	0
TU.0733	chrI	2607810	2609191	+	ORF-TU	gene:SPAC823.15	3542.98	2.56366	0.00858116	4.6886	6.58811	1.31564	9.75161	0.701427	0.0495346	0.0463016	0.248213	0.0495346	0.248213	0	0.104493	0.00355954	0	16	8	0	0
TU.0735	chrI	2611045	2612830	+	ORF-TU	gene:SPAC7D4.14c	2519.17	1.41051	0.0102157	1.90909	1.82461	0.572476	1.40057	0.443123	0.0495346	0.0463016	0.0832645	0.0495346	0.0832645	0	0	0	0	8	0	0	0
TU.0736	chrI	2613231	2614470	+	ORF-TU	gene:SPAC7D4.13c	1299.34	1.04786	0.0156442	5.77011	6.27056	1.81921	8.26208	1.00079	0.0495346	0.0463016	0.0832645	0.0495346	1	0	0	0.00461313	0	16	8	0	0
TU.0737	chrI	2614805	2617439	+	ORF-TU	gene:SPAC7D4.12c	1635.6	0.620719	0.0121096	0.675588	1.17661	0.544803	0.942023	0.738699	0.275234	0.824778	0.248213	0.827259	0.563703	0.199601	0.153257	0.00553108	0	12	4	0	0
TU.0738	chrI	2617983	2620316	+	ORF-TU	gene:SPAC7D4.11c	2619.88	1.12249	0.0114422	3.30849	3.25448	2.43368	3.1713	1.17378	0.0495346	0.0463016	0.0832645	0.0495346	0.0832645	0.00831671	0	0.0105317	0	4	4	0	0
TU.0739	chrI	2621760	2623545	+	multicistronic	gene:SPAC7D4.09c;gene:SPNCRNA.842	NA	NA	NA	NA	NA	NA	NA	NA	NA	NA	NA	NA	NA	NA	0	0.00528044	0	24	4	0	0
TU.0740	chrI	2624256	2626023	+	ORF-TU	gene:SPAC7D4.07c	26107.9	14.7669	0.00107928	50.7488	47.8878	3.37363	147.53	1.46059	0.0495346	0.0463016	0.0832645	0.0495346	0.0832645	0.0566226	0.0989782	0.0282937	0	24	16	0	0.0144105
TU.0741	chrI	2626406	2627901	+	ORF-TU	gene:SPAC7D4.06c	2097.94	1.40236	0.0311237	1.65356	2.05516	1.0187	1.66094	0.803193	0.0495346	0.0463016	0.563703	0.0495346	0.0832645	0	0.00736812	0.028826	0	8	0	0	0.0125075
TU.0742	chrI	2628787	2628998	+	novel nc-TU		78.4313	0.369959	0.545862	0.903243	0.960963	0.899718	0.993181	0.865094	0.12663	0.268286	0.248213	0.827259	0.0832645	0	0	0.00930896	0.0178689	8	4	0	0
TU.0744	chrI	2633758	2637055	+	ORF-TU	gene:SPAC7D4.03c	6514.61	1.97532	0.00340984	2.36407	3.25558	0.569537	2.00262	0.443167	0.0495346	0.0463016	0.0832645	0.0495346	0.0832645	0.0181455	0	0.00598224	0	16	4	0	0
TU.0745	chrI	2637656	2639540	+	ORF-TU	gene:SPAC7D4.02c	1199.98	0.636596	0.038433	3.21093	3.42971	1.80829	3.05642	1.01089	0.0495346	0.0463016	0.0832645	0.0495346	1	0	0	0.00412749	0	12	0	0	0
TU.0746	chrI	2643529	2645259	+	ORF-TU	gene:SPAC4F8.14c	18527.1	10.7031	0.000157508	94.2466	105.514	3.53217	170.233	2.0153	0.0495346	0.0463016	0.0832645	0.0495346	0.248213	0.0190096	0	0.0128267	0	8	8	0	0
TU.0747	chrI	2645443	2650342	+	ORF-TU	gene:SPAC4F8.13c	7122.45	1.45356	0.00293849	3.23695	4.43761	0.897498	1.40615	0.494179	0.0495346	0.0463016	0.563703	0.0495346	0.0832645	0	0	0.0201721	0.0114879	20	4	0	0
TU.0748	chrI	2650732	2658018	+	ORF-TU	gene:SPAC4F8.12c	21187.4	2.90756	0.000241921	10.7196	14.2447	3.30079	11.4003	1.2198	0.0495346	0.0463016	0.0832645	0.0495346	0.563703	0	0	0.0137558	0	8	0	0	0
TU.0749	chrI	2661705	2662538	+	ORF-TU	gene:SPAC4F8.10c	1699.88	2.03823	0.010262	7.34875	9.6528	0.981886	5.79647	0.275309	0.0495346	0.0463016	1	0.0495346	0.0832645	0.00742844	0	0.0121748	0	32	0	0	0
TU.0751	chrI	2665023	2667355	+	ORF-TU	gene:SPAC4F8.07c	61171.7	26.2202	0.000420089	19.2136	23.751	1.81042	9.81339	0.419252	0.0495346	0.0463016	0.0832645	0.0495346	0.0832645	0.0600627	0	0.02633	0	20	0	0	0
TU.0752	chrI	2667776	2668060	+	novel nc-TU		6.314	0.0221544	0.190476	1.64561	1.55517	0.579861	0.163373	0.375	0.506555	0.500184	0.553617	0.506555	1	0	0.0522467	0	0	12	0	0	0
TU.0753	chrI	2669553	2670297	+	ORF-TU	gene:SPAC4F8.05c	1638.3	2.19906	0.0588089	2.74849	2.89771	1.67413	2.45091	0.709776	0.0495346	0.0463016	0.0832645	0.0495346	0.0832645	0	0	0.0120168	0	8	4	0	0
TU.0754	chrI	2673811	2674915	+	ORF-TU	gene:SPAC4F8.02c	2482.37	2.24649	0.00250917	4.19164	5.09386	1.2406	4.38949	1.60132	0.0495346	0.0463016	0.563703	0.0495346	0.248213	0	0	0.00858697	0	12	8	0	0
TU.0755	chrI	2677094	2679199	+	ORF-TU	gene:SPAC644.04	2145.81	1.0189	0.0296062	2.89322	2.91552	1.23537	1.30276	0.670164	0.0495346	0.0463016	0.0832645	0.0495346	0.0832645	0	0	0.0163219	0	8	4	0	0
TU.0757	chrI	2683950	2684565	+	nc-TU		174.775	0.283725	0.0938184	1.77825	1.77648	0.958648	1.45938	1.38398	0.12663	0.0463016	0.563703	0.275234	0.248213	0	0	0	0	16	4	0	0
TU.0758	chrI	2686132	2687815	+	ORF-TU	gene:SPAC644.07	2060.84	1.22378	0.0349259	2.47309	2.74127	1.59832	2.71424	0.774864	0.0495346	0.0463016	0.0832645	0.0495346	0.0832645	0	0	0.00427786	0	16	0	0	0
TU.0759	chrI	2688108	2689082	+	ORF-TU	gene:SPAC644.08	1087.34	1.11523	0	Inf	Inf	NA	Inf	Inf	0.036904	0.113846	NA	0.317311	0.220671	0.00585597	0	0	0.0111862	24	8	0	0
TU.0760	chrI	2689650	2691092	+	ORF-TU	gene:SPAC644.09	1134.57	0.786257	0.0131722	3.52137	3.48335	1.8282	2.67318	1.70754	0.0495346	0.0463016	0.248213	0.0495346	0.0832645	0	0	0	0	8	8	0	0
TU.0761	chrI	2691288	2692228	+	ORF-TU	gene:SPAC644.10	1199.17	1.27435	0.0120418	3.48611	3.21788	2.54264	5.99983	1.40702	0.0495346	0.0463016	0.0832645	0.0495346	0.0832645	0	0	0.00937166	0	24	4	0	0
TU.0762	chrI	2694701	2697412	+	ORF-TU	gene:SPAC644.12	4661.31	1.71877	0.00144575	24.8021	26.1902	1.72286	37.0039	0.404689	0.0495346	0.0463016	0.563703	0.0495346	0.0832645	0	0	0.0109197	0	8	8	0	0
TU.0763	chrI	2700423	2701130	+	ORF-TU	gene:SPAC644.15	14265.9	20.1495	0.00564923	36.2323	43.1591	3.41725	70.3318	2.58274	0.0495346	0.0463016	0.0832645	0.0495346	0.0832645	0.0183127	0.287356	0.0289718	0	24	8	0	0.0141554
TU.0764	chrI	2701606	2702973	+	ORF-TU	gene:SPAC644.16	4695.76	3.43257	0.0089665	6.31492	5.46082	3.53471	4.45954	1.34232	0.0495346	0.0463016	0.0832645	0.0495346	0.0832645	0.0036624	0	0.00477914	0	20	0	0	0
TU.0765	chrI	2705747	2706072	+	nc-TU	gene:SPSNORNA.54	859.095	2.63526	0.08095	7.67171	8.04169	1.58775	10.8865	1.52143	0.0495346	0.0463016	0.0832645	0.0495346	0.0832645	0.22268	3.55314	0	0	20	8	0	0
TU.0766	chrI	2708054	2709558	+	ORF-TU	gene:SPAPB2B4.02	2785.05	1.85053	0.00793079	16.4311	14.323	2.42931	11.7721	0.447673	0.0495346	0.0463016	0.0832645	0.0495346	0.0832645	0	0	0.00507064	0	20	0	0	0
TU.0767	chrI	2709771	2713862	+	ORF-TU	gene:SPAPB2B4.03	8190.24	2.00152	0.00726566	6.07883	5.06983	3.72	3.53645	1.16501	0.0495346	0.0463016	0.0832645	0.0495346	0.248213	0	0	0	0	8	10	0	0
TU.0768	chrI	2714520	2717156	+	novel nc-TU		368.054	0.139573	0.0389398	1.53396	1.83371	1.30637	1.8641	1.64355	0.0495346	0.0463016	0.138641	0.0495346	0.0832645	0	0	0	0	12	4	0	0
TU.0769	chrI	2720656	2722620	+	ORF-TU	gene:SPAPB2B4.05	2424.56	1.23387	0.00502707	4.96522	4.80622	1.65135	0.646913	0.880737	0.0495346	0.0463016	0.0832645	0.275234	0.563703	0	0.00870778	0	0	4	4	0	0
TU.0770	chrI	2722720	2723922	+	ORF-TU	gene:SPAPB2B4.06	689.32	0.573001	0.115376	1.19538	1.30251	0.94135	1.38076	0.949056	0.12663	0.0463016	0.248213	0.0495346	0.563703	0	0	0	0	16	0	0	0
TU.0771	chrI	2724303	2725883	+	ORF-TU	gene:SPAPB2B4.07	2160.13	1.3663	0.0326171	1.62879	1.89427	0.441301	1.22559	0.400236	0.12663	0.121183	0.0832645	0.275234	0.0832645	0	0	0	0	4	4	0	0
TU.0772	chrI	2726167	2732352	+	multicistronic	gene:SPAC6F6.01;gene:SPNCRNA.204	NA	NA	NA	NA	NA	NA	NA	NA	NA	NA	NA	NA	NA	NA	0	0.00398042	0	8	0	0	0
TU.0773	chrI	2734078	2735579	+	nc-TU	gene:SPNCRNA.847	17.2573	0.0114896	0.0855639	1.64156	1.0614	0.811609	0.563779	0.470282	0.0495346	0.268286	0.563703	0.275234	0.0832645	0	0	0	0	8	4	0	0
TU.0774	chrI	2735823	2736068	+	nc-TU		3.24467	0.0131897	0.577778	0.906926	0.894406	0.980769	0.700549	0.908654	0.512691	0.506555	0.767097	0.827259	0.563703	0	0	0	0	8	0	0	0
TU.0775	chrI	2739237	2739713	+	nc-TU		263.669	0.552765	0.244511	1.27142	1.44891	0.972074	1.09188	0.739169	0.0495346	0.0463016	0.563703	0.512691	0.0832645	0	0	0	0	4	0	0	0
TU.0776	chrI	2740435	2741391	+	ORF-TU	gene:SPAC6F6.05	4969.64	5.19294	0.0154247	13.9959	13.3501	3.03279	14.3654	0.618572	0.0495346	0.0463016	0.0832645	0.0495346	0.0832645	0.0136162	0	0.0117481	0	16	0	0	0
TU.0777	chrI	2748900	2749727	+	ORF-TU	gene:SPAC6F6.09	685.189	0.827523	0.028087	4.86879	5.32576	0.979438	3.05937	0.666303	0.0495346	0.0463016	1	0.0495346	0.248213	0	0	0.0108453	0	16	4	0	0
TU.0778	chrI	2752960	2753187	+	nc-TU		77.4533	0.339708	0.556685	0.991173	0.940499	0.885246	0.887379	0.690831	0.827259	0.824778	0.563703	0.512691	0.0832645	0	0	0	0	0	0	0	0
TU.0779	chrI	2754527	2756275	+	ORF-TU	gene:SPAC6F6.12	2800.59	1.60125	0.019744	1.72491	2.41698	0.905465	1.53933	0.60614	0.0495346	0.0463016	0.563703	0.0495346	0.0832645	0	0	0.0115077	0	12	0	0	0
TU.0783	chrI	2762231	2763555	+	ORF-TU	gene:SPAC6F6.15	1019.34	0.76931	0.0279417	13.3351	15.5372	0.867421	22.4585	0.372498	0.0495346	0.0463016	0.248213	0.0495346	0.0832645	0.0117412	0	0.0170453	0	24	0	0	0
TU.0784	chrI	2766236	2771136	+	ORF-TU	gene:SPAC6F6.17	11631	2.37319	0.00363199	7.66897	7.83711	2.45058	3.68733	0.953227	0.0495346	0.0463016	0.0832645	0.0495346	0.563703	0	0	0	0	16	8	0	0
TU.0785	chrI	2775367	2776573	+	novel nc-TU		333.357	0.276186	0.100693	0.838448	1.12697	0.680176	0.932553	0.864635	0.275234	0.268286	0.248213	0.512691	0.248213	0	0	0	0	12	4	0	0
TU.0786	chrI	2776735	2781051	+	ORF-TU	gene:SPAC1805.04	7329.26	1.69777	0.00166104	7.59885	6.12963	3.27287	4.55938	1.04238	0.0495346	0.0463016	0.0832645	0.0495346	1	0	0	0	0	4	4	0	0
TU.0787	chrI	2781160	2783493	+	ORF-TU	gene:SPAC1805.05	9524.06	4.08057	0.0095974	6.97017	7.31694	3.09177	6.48334	0.797229	0.0495346	0.0463016	0.0832645	0.0495346	0.0832645	0	0.00314051	0.0188463	0	8	4	0	0
TU.0788	chrI	2788035	2788937	+	ORF-TU	gene:SPAC1805.08	2979.47	3.29953	0.0300022	5.66954	5.76251	2.21318	4.03595	1.18862	0.0495346	0.0463016	0.0832645	0.0495346	0.248213	0	0	0.00378681	0	12	16	0	0
TU.0789	chrI	2789051	2790579	+	multicistronic	gene:SPAC1805.18;gene:SPSNORNA.52	NA	NA	NA	NA	NA	NA	NA	NA	NA	NA	NA	NA	NA	NA	0.00513138	0.00977297	0.00726893	32	8	0	0
TU.0790	chrI	2791130	2792871	+	ORF-TU	gene:SPAC1805.10	1164.78	0.668643	0.0432146	2.15298	1.85643	1.63615	1.72107	1.03985	0.0495346	0.0463016	0.0832645	0.0495346	0.563703	0	0	0.0322854	0	12	12	0	0
TU.0791	chrI	2794285	2794586	+	novel nc-TU		34.4133	0.113951	0.384524	1.22347	1.11261	1.14702	0.962748	1.14855	0.12663	0.268286	0.248213	0.512691	1	0	0	0	0	8	4	0	0
TU.0792	chrI	2794901	2795700	+	ORF-TU	gene:SPAC1805.13	50379.1	62.9739	0.000647883	61.7162	79.9816	4.84741	155.965	0.832084	0.0495346	0.0463016	0.0832645	0.0495346	1	0.0542424	0.0638693	0.0310544	0	28	4	0	0.0131349
TU.0793	chrI	2795967	2797909	+	ORF-TU	gene:SPAC1805.14	3207.15	1.65062	0.00760112	3.01457	3.18667	1.01609	2.36114	0.951509	0.0495346	0.0463016	0.563703	0.0495346	1	0	0	0.00945539	0	16	0	0	0
TU.0794	chrI	2803920	2808301	+	ORF-TU	gene:SPAC1805.17	20595.6	4.70004	0.00445371	7.55722	8.13108	3.4799	5.90769	0.875279	0.0495346	0.0463016	0.0832645	0.0495346	0.0832645	0.0536394	0.383142	0.0201613	0	24	8	0	0
TU.0795	chrI	2808940	2809327	+	novel nc-TU		42.6653	0.109962	0.174383	1.80249	1.78099	1.56566	1.51372	1.64322	0.0495346	0.0463016	0.0832645	0.0495346	0.248213	0	0	0	0	12	0	0	0
TU.0796	chrI	2812708	2813337	+	ORF-TU	gene:SPAC1B2.06	443.878	0.704568	0.215478	1.20701	1.26036	1.30752	1.33947	1.02285	0.12663	0.0463016	0.0832645	0.0495346	0.563703	0	0	0	0	4	4	0	0
TU.0797	chrI	2814304	2815450	+	ORF-TU	gene:SPAC1B2.04	5638.81	4.91614	0.00207757	9.42729	14.2948	1.27934	24.5641	0.690963	0.0495346	0.0463016	0.563703	0.0495346	0.563703	0	0	0.0113368	0	20	4	0	0
TU.0798	chrI	2815825	2818650	+	ORF-TU	gene:SPAC1B2.05	3066.96	1.08527	0.0191279	3.30778	3.50833	2.84799	3.50094	1.11865	0.0495346	0.0463016	0.0832645	0.0495346	0.248213	0.0305347	0	0.0142421	0	12	4	0	0
TU.0800	chrI	2821348	2823579	+	ORF-TU	gene:SPAC3F10.03	30710.1	13.759	0.00386091	7.41842	8.78806	3.81046	9.07016	0.689884	0.0495346	0.0463016	0.0832645	0.0495346	0.0832645	0.0230385	0	0.021419	0	20	1	0	0
TU.0801	chrI	2823730	2826766	+	ORF-TU	gene:SPAC3F10.04	6497.88	2.13957	0.00594769	7.26732	7.72706	3.7758	5.592	1.75707	0.0495346	0.0463016	0.0832645	0.0495346	0.0832645	0.0142572	0	0	0.0411147	16	4	0	0
TU.0803	chrI	2828799	2829230	+	novel nc-TU		234.971	0.543914	0.440101	0.910693	0.878504	0.978666	0.902657	0.946048	0.0495346	0.0463016	1	0.0495346	0.248213	0	0	0	0	12	8	0	0
TU.0804	chrI	2830367	2831543	+	ORF-TU	gene:SPAC3F10.19	2018.87	1.71526	0.0180166	11.3713	13.5939	1.35663	7.23147	0.711271	0.0495346	0.0463016	0.248213	0.0495346	0.248213	0	0	0	0	4	4	0	0
TU.0805	chrI	2832701	2834909	+	ORF-TU	gene:SPAC3F10.09	3193.92	1.44587	0.0121568	8.84764	9.10833	1.59194	10.1103	0.526421	0.0495346	0.0463016	0.0832645	0.0495346	0.0832645	0	0.00316646	0	0	12	12	0	0
TU.0806	chrI	2845526	2848563	+	ORF-TU	gene:SPAC3F10.13	4929.32	1.62256	0.00452771	1.89161	2.28953	0.665807	2.16686	0.416861	0.0495346	0.0463016	0.563703	0.0495346	0.0832645	0.00782749	0	0.0166446	0	20	9	0	0
TU.0807	chrI	2851910	2853610	+	ORF-TU	gene:SPAC3F10.17	3419.51	2.0103	0.00748948	11.7278	10.7862	3.3129	3.27161	1.26401	0.0495346	0.0463016	0.0832645	0.0495346	0.0832645	0	0	0.0316388	0	4	4	0	0.0130073
TU.0808	chrI	2855750	2859026	+	ORF-TU	gene:SPAC8F11.03	3128.19	0.954589	0.0376216	1.15584	1.35904	1.00746	1.35266	0.827776	0.275234	0.0463016	0.563703	0.0495346	0.0832645	0.0443557	0	0	0	16	12	0	0
TU.0809	chrI	2859419	2861734	+	ORF-TU	gene:SPAC8F11.04	13755	5.9391	0.00838041	4.21636	4.62723	0.766867	2.6364	0.695021	0.0495346	0.0463016	0.0832645	0.0495346	0.0832645	0.0857911	0	0	0	24	8	0	0
TU.0810	chrI	2862428	2863690	+	ORF-TU	gene:SPAC8F11.06	1044.47	0.826972	0.0241864	0.995357	1.37265	0.762544	1.18886	0.765946	0.827259	0.121183	0.0832645	0.12663	0.0832645	0	0	0	0	12	0	0	0
TU.0811	chrI	2872173	2874290	+	nc-TU	gene:SPNCRNA.857	1250.55	0.590438	0.0272557	2.05346	2.49629	0.948582	2.37457	0.713857	0.0495346	0.0463016	1	0.0495346	0.0832645	0	0	0	0	24	4	0	0
TU.0812	chrI	2875942	2876222	+	ORF-TU	gene:SPACUNK4.19	16.6213	0.0591507	0.410131	1.07783	1.21176	1.46156	1.28299	0.698047	0.827259	0.824778	0.563703	0.827259	0.563703	0	0	0	0	16	8	0	0
TU.0813	chrI	2877376	2880588	+	ORF-TU	gene:SPACUNK4.16c	16916.8	5.26509	0.000814482	6.95274	6.55252	2.10648	17.3001	1.69293	0.0495346	0.0463016	0.0832645	0.0495346	0.0832645	0.00215551	0	0.0194601	0	8	4	0	0.00969078
TU.0814	chrI	2885214	2886717	+	ORF-TU	gene:SPACUNK4.13c	833.567	0.554233	0.00995786	3.33831	3.44927	2.19232	3.16304	0.560061	0.0495346	0.0463016	0.0832645	0.0495346	0.248213	0	0	0	0	20	12	0	0
TU.0815	chrI	2886943	2890878	+	multicistronic	gene:SPACUNK4.12c;gene:SPACUNK4.11c	NA	NA	NA	NA	NA	NA	NA	NA	NA	NA	NA	NA	NA	NA	0.00982414	0.00462876	0	24	4	0	0
TU.0816	chrI	2892527	2893668	+	ORF-TU	gene:SPACUNK4.20	127.023	0.111229	0.129729	1.09946	1.24262	1.71792	1.32588	1.15439	0.827259	0.0463016	0.0832645	0.0495346	0.248213	0	0	0.0032777	0	12	4	0	0
TU.0817	chrI	2897991	2901910	+	ORF-TU	gene:SPACUNK4.07c	20148.6	5.13995	0.00236936	4.99115	7.83882	1.2991	10.3799	0.620727	0.0495346	0.0463016	0.563703	0.0495346	0.0832645	0.00410347	0	0.0123227	0	8	12	0	0
TU.0818	chrI	2902088	2903231	+	ORF-TU	gene:SPACUNK4.06c	2145.44	1.87538	0.0149991	6.80585	6.49558	2.1015	5.15446	0.696486	0.0495346	0.0463016	0.0832645	0.0495346	0.0832645	0.0101887	0	0.00526186	0	16	0	0	0
TU.0822	chrI	2911512	2912477	+	ORF-TU	gene:SPAC513.02	159.345	0.164954	0.0354495	1.44684	1.94742	0.474512	1.81752	0.870429	0.512691	0.121183	0.248213	0.275234	1	0	0	0	0	4	12	0	0
TU.0823	chrI	2914275	2920137	+	ORF-TU	gene:SPAC513.05	3894.59	0.664266	0.00561455	5.54273	5.44935	2.79655	5.24846	0.884203	0.0495346	0.0463016	0.0832645	0.0495346	0.563703	0	0	0	0	12	8	0	0
TU.0824	chrI	2921481	2922774	+	ORF-TU	gene:SPAC513.07	4883.47	3.77394	0.000582053	7.05407	14.0678	0.904295	11.6393	0.166866	0.0495346	0.0463016	0.563703	0.0495346	0.0832645	0.00735081	0	0.0161972	0	12	0	0	0
TU.0825	chrI	2923191	2924643	+	ORF-TU	gene:SPAC2E1P3.01	1770.11	1.21824	0.00770844	3.18965	5.70191	0.721823	4.61338	0.365626	0.0495346	0.0463016	0.248213	0.0495346	0.0832645	0.0544365	0	0	0	20	0	0	0
TU.0826	chrI	2925267	2926436	+	nc-TU		334.525	0.285919	0.135964	1.15071	1.17833	0.978379	1.29264	0.596145	0.12663	0.0463016	1	0.0495346	0.0832645	0.501853	0	0	0	16	8	0	0
TU.0828	chrI	2931785	2932682	+	novel nc-TU		441.164	0.491274	0.10272	0.546922	0.7556	1.19828	2.63108	1.67342	0.0495346	0.0463016	0.563703	0.0495346	0.0832645	0	0	0	0	4	8	0	0
TU.0829	chrI	2932770	2935111	+	ORF-TU	gene:SPAC2E1P3.04	4563.14	1.9484	0.00826786	3.85539	4.68317	1.29279	2.40056	0.479403	0.0495346	0.0463016	0.0832645	0.0495346	0.0832645	0.00289277	0.0136836	0.0249404	0	8	4	0	0.00796974
TU.0830	chrI	2935665	2935906	+	novel nc-TU		11.0893	0.0458237	0.405483	1.30657	1.18982	1.02913	1.16459	0.688612	0.0495346	0.268286	1	0.512691	0.0832645	0	0	0.00540715	0	16	16	0	0
TU.0831	chrI	2938136	2938419	+	nc-TU		125.596	0.442239	0.982829	0.714823	0.814714	0.932535	0.860937	1.07058	0.0495346	0.0463016	0.248213	0.512691	0.563703	0.0060485	0	0	0	0	0	0	0
TU.0832	chrI	2938531	2938923	+	nc-TU		297.516	0.757038	0.261118	1.11111	1.06986	0.981482	1.13565	0.782895	0.275234	0.506555	1	0.275234	0.0832645	0	0.0116103	0	0	12	4	0	0
TU.0833	chrI	2939162	2939796	+	nc-TU		426.585	0.671787	0.0520611	1.246	1.24467	0.811842	1.46156	1.06934	0.0495346	0.0463016	0.0832645	0.0495346	0.563703	0	0.012562	0	0.0311863	20	4	0	0
TU.0834	chrI	2942331	2946160	+	ORF-TU	gene:SPAPB2C8.01	16114.4	4.20742	0.000992189	12.7381	16.8707	4.25842	18.3811	0.851963	0.0495346	0.0463016	0.0832645	0.0495346	0.563703	0.105759	0	0.0112422	0	12	4	0	0
TU.0835	chrI	2947423	2949953	+	ORF-TU	gene:SPAPB24D3.01	4367.47	1.72559	0.028353	1.24273	1.47582	0.597675	1.10238	0.482812	0.12663	0.121183	0.0832645	0.12663	0.0832645	0.0133067	0	0.00980379	0	4	8	0	0
TU.0836	chrI	2952287	2953689	+	ORF-TU	gene:SPAPB24D3.03	1551.54	1.10588	0.0586311	1.5259	1.80236	0.898578	2.4766	0.864286	0.0495346	0.0463016	0.248213	0.0495346	0.0832645	0.0320567	0.814176	0.0131115	0	16	4	0	0
TU.0837	chrI	2955045	2955353	+	nc-TU		203.089	0.657247	0.142897	2.31884	2.29127	1.43351	2.36052	0.36663	0.0495346	0.0463016	0.0832645	0.0495346	0.0832645	0	0	0	0	8	4	0	0
TU.0839	chrI	2958085	2958929	+	nc-TU		237.097	0.280589	0.0978875	0.902657	0.980939	1.35614	1.16748	1.53953	0.512691	0.824778	0.248213	0.827259	0.0832645	0	0	0	0	8	8	0	0
TU.0845	chrI	2974675	2975171	+	nc-TU		308.685	0.621097	0.129199	1.11393	1.08322	0.635997	0.897291	0.672175	0.512691	0.506555	0.0832645	0.275234	0.0832645	0	0	0	0	16	4	0	0
TU.0846	chrI	2975342	2976156	+	nc-TU	gene:SPNCRNA.31	143.32	0.175853	0.0460374	4.29226	4.86655	1.23832	6.15196	1.25221	0.0495346	0.0463016	0.563703	0.0495346	0.248213	0.0778357	0.60208	0	0	12	4	0	0
TU.0847	chrI	2977798	2979597	+	ORF-TU	gene:SPAPB1A11.01	32.2567	0.0179204	0	Inf	Inf	NA	Inf	Inf	0.317311	0.317311	NA	0.121335	0.220671	0	0	0	0	16	8	0	0
TU.0848	chrI	2989363	2990722	+	ORF-TU	gene:SPAC31G5.01	2633	1.93603	0.0210712	5.42887	5.85462	2.66668	6.16953	0.656301	0.0495346	0.0463016	0.0832645	0.0495346	0.0832645	0.0142572	0.0466156	0.011122	0	8	8	0	0
TU.0849	chrI	2990896	2992222	+	ORF-TU	gene:SPAC31G5.02	2216	1.66993	0.000579099	19.4149	27.9743	1.6051	25.1451	0.451575	0.0495346	0.0463016	0.248213	0.0495346	0.374259	0	0	0.0107281	0	12	0	0	0
TU.0850	chrI	2992643	2993270	+	ORF-TU	gene:SPAC31G5.03	60717	96.6831	0.00224031	105.449	114.351	4.99754	127.152	0.834525	0.0495346	0.0463016	0.0832645	0.0495346	0.563703	0.0340695	0	0.030859	0	32	0	0	0.0170872
TU.0851	chrI	2993446	2994796	+	ORF-TU	gene:SPAC31G5.04	13198	9.76909	0.000602674	16.7856	27.1992	2.30236	35.1821	0.567734	0.0495346	0.0463016	0.0832645	0.0495346	0.248213	0	0	0.0119556	0	4	4	0	0
TU.0854	chrI	2997404	2998204	+	ORF-TU	gene:SPAC31G5.07	245.469	0.306453	0.13	1.06385	1.21188	1.07982	1.24104	1.23509	0.512691	0.0463016	0.248213	0.0495346	0.0832645	0	0	0.00823198	0	12	12	0	0
TU.0855	chrI	2998984	3001011	+	ORF-TU	gene:SPAC31G5.08	2799.95	1.38065	0.0210615	2.64623	2.88982	1.83756	2.95999	0.6897	0.0495346	0.0463016	0.0832645	0.0495346	0.0832645	0	0	0.0052303	0	12	8	0	0
TU.0856	chrI	3001743	3007531	+	multicistronic	gene:SPAC31G5.10;gene:SPAC31G5.11;gene:SPNCRNA.01;gene:SPNCRNA.71	NA	NA	NA	NA	NA	NA	NA	NA	NA	NA	NA	NA	NA	NA	0	0.0262218	0	8	0	0	0.0127901
TU.0857	chrI	3010078	3014162	+	multicistronic	gene:SPAC31G5.13;gene:SPAC31G5.14;gene:SPAC31G5.21	NA	NA	NA	NA	NA	NA	NA	NA	NA	NA	NA	NA	NA	NA	0	0	0	12	4	0	0
TU.0858	chrI	3014338	3017864	+	ORF-TU	gene:SPAC31G5.15	2379.09	0.674535	0.0195074	1.63144	1.77155	0.703153	1.94064	1.03404	0.0495346	0.0463016	0.248213	0.0495346	1	0	0.0264236	0.0124863	0	12	11	0	0
TU.0860	chrI	3023314	3028064	+	ORF-TU	gene:SPAC31G5.19	7830.02	1.64808	0.00501394	4.2312	5.45755	2.52662	5.27679	1.24779	0.0495346	0.0463016	0.0832645	0.0495346	0.0832645	0	0	0.0213313	0	12	4	0	0
TU.0862	chrI	3034115	3037243	+	ORF-TU	gene:SPAC1786.02	18476.9	5.90506	9.40071e-05	7.22423	17.8004	2.17328	26.4132	0.266097	0.0495346	0.0463016	0.767097	0.0495346	0.374259	0.0443557	0.383142	0.0202231	0	8	4	0	0
TU.0863	chrI	3037684	3040897	+	ORF-TU	gene:SPAC1786.03	4504.42	1.4015	0.00357787	3.16894	5.2492	0.936268	2.90639	0.350393	0.0495346	0.0463016	0.563703	0.0495346	0.0832645	0.199601	0	0.0114944	0	20	4	0	0
TU.0864	chrI	3041112	3042879	+	ORF-TU	gene:SPAC24C9.03	11178.3	6.32259	0.00640207	8.416	9.38858	3.31751	12.456	1.37762	0.0495346	0.0463016	0.0832645	0.0495346	0.0832645	0.0146049	0	0.004558	0	8	0	0	0
TU.0865	chrI	3044074	3045013	+	ORF-TU	gene:SPAC24C9.04	2180.47	2.31965	0.0307775	1.06501	1.63822	0.736215	1.28785	0.580023	0.275234	0.0463016	0.0832645	0.12663	0.0832645	0	0	0.0155453	0	16	4	0	0
TU.0869	chrI	3057963	3059362	+	nc-TU	gene:SPNCRNA.880	966.147	0.690105	0.0409424	1.71945	2.22883	1.01322	2.30034	0.73968	0.0495346	0.0463016	0.563703	0.0495346	0.0832645	0	0	0	0	12	4	0	0
TU.0870	chrI	3060991	3063509	+	ORF-TU	gene:SPAC24C9.08	6453.73	2.56202	0.00453589	1.79581	2.36897	0.882957	2.53823	0.883456	0.0495346	0.0463016	0.563703	0.0495346	0.563703	0.0998004	0	0.0119999	0	24	4	0	0
TU.0871	chrI	3063703	3065307	+	ORF-TU	gene:SPAC24C9.09	1870.53	1.16544	0.0221679	1.62293	1.89839	1.06402	1.42562	0.528834	0.0495346	0.121183	0.563703	0.12663	0.0832645	0	0.0957854	0.00848208	0	12	4	0	0
TU.0873	chrI	3066448	3069151	+	ORF-TU	gene:SPAC24C9.11	3919.64	1.44957	0.013587	3.26844	4.33089	1.32697	2.20876	0.942535	0.0495346	0.0463016	0.0832645	0.0495346	0.563703	0.0105053	0	0.024368	0	4	4	0	0.0167065
TU.0874	chrI	3072897	3076674	+	ORF-TU	gene:SPAC24C9.14	3715.7	0.983509	0.0157025	2.28705	2.3209	2.0565	1.34656	1.04539	0.0495346	0.0463016	0.0832645	0.0495346	0.563703	0	0	0	0	4	8	0	0
TU.0876	chrI	3077597	3080397	+	ORF-TU	gene:SPAC16A10.01	1115.65	0.398306	0.00202647	1.4681	2.79363	0.753168	2.47483	0.559092	0.275234	0.0463016	0.563703	0.275234	0.563703	0	0.0153257	0.00939928	0	17	4	0	0
TU.0877	chrI	3081004	3082375	+	ORF-TU	gene:SPAC16A10.02	2032.94	1.48173	0.0331836	1.96214	2.32098	1.00522	1.43075	0.387593	0.0495346	0.0463016	1	0.0495346	0.0832645	0.00243415	0	0	0	16	0	0	0
TU.0879	chrI	3087024	3088605	+	ORF-TU	gene:SPAC16A10.04	685.912	0.433573	0.00096191	64.5601	54.2975	2.93629	3.21967	0.754425	0.0495346	0.0463016	0.0832645	0.275234	0.767097	0	0	0	0	0	12	0	0
TU.0880	chrI	3089700	3089924	+	novel nc-TU		34.688	0.154169	0.433647	0.873075	0.973517	1.00408	1.07774	0.988296	0.12663	0.824778	0.563703	0.512691	1	0.0036624	0.00703011	0	0	16	12	0	0
TU.0881	chrI	3093410	3094941	+	nc-TU	gene:SPNCRNA.885	507.578	0.331317	0.0568071	2.63008	2.44246	2.09362	2.64733	1.72872	0.0495346	0.0463016	0.0832645	0.0495346	0.0832645	0	0	0	0	14	4	0	0
TU.0882	chrI	3099361	3099817	+	nc-TU		167.769	0.367109	0.128653	1.49997	1.69928	1.3458	1.45983	1.09546	0.12663	0.121183	0.563703	0.12663	0.563703	0	0	0	0	8	0	0	0
TU.0883	chrI	3099997	3101190	+	ORF-TU	gene:SPAC589.04	1464.04	1.22617	0.0204186	2.49896	2.50915	1.16445	1.33144	0.535561	0.0495346	0.0463016	0.248213	0.0495346	0.0832645	0	0	0	0	4	8	0	0
TU.0884	chrI	3104260	3105632	+	nc-TU	gene:SPNCRNA.560	138.561	0.100919	0.0658115	1.932	1.53952	1.6574	2.16396	1.51499	0.0495346	0.121183	0.0832645	0.12663	0.0832645	0	0	0	0	8	0	0	0
TU.0885	chrI	3106392	3108277	+	ORF-TU	gene:SPAC589.09	4094.13	2.1708	0.016347	2.49422	1.64431	0.689658	2.18495	0.735833	0.0495346	0.506555	0.248213	0.0495346	0.248213	0	0	0.0298363	0	0	4	0	0.0141754
TU.0886	chrI	3108444	3108658	+	novel nc-TU		63.3847	0.294812	0.656763	1.43418	1.46623	1.11983	1.52262	1.09967	0.0495346	0.0463016	0.563703	0.12663	0.563703	0	0	0	0	12	8	0	0
TU.0887	chrI	3109123	3113451	+	multicistronic	gene:SPAC589.11;gene:SPAC589.12	NA	NA	NA	NA	NA	NA	NA	NA	NA	NA	NA	NA	NA	NA	0.0957854	0.00685253	0	0	4	0	0
TU.0888	chrI	3122664	3126936	+	ORF-TU	gene:SPAC688.08	4436.26	1.03821	0.00180516	1.93733	3.27801	0.318145	1.42603	0.214827	0.12663	0.0463016	0.0832645	0.12663	0.0832645	0	0	0	0	12	12	0	0
TU.0889	chrI	3127636	3129378	+	ORF-TU	gene:SPAC688.09	2277.38	1.30659	0.0142889	1.34882	1.60667	0.781298	1.27587	0.361854	0.0495346	0.0463016	0.563703	0.12663	0.0832645	0.0499002	0	0	0	20	4	0	0
TU.0890	chrI	3129806	3134400	+	ORF-TU	gene:SPAC688.10	2087.39	0.454274	0.016708	1.08789	1.06668	0.959026	0.920544	0.829406	0.827259	0.506555	0.563703	0.512691	0.563703	0	0	0.0135318	0	8	0	0	0
TU.0891	chrI	3134985	3138616	+	ORF-TU	gene:SPAC688.11	15071.7	4.14969	0.00627454	6.06654	6.40682	3.06167	6.1207	1.08948	0.0495346	0.0463016	0.0832645	0.0495346	1	0	0	0.0112706	0	8	8	0	0
TU.0892	chrI	3138813	3139446	+	nc-TU	gene:SPNCRNA.889	148.821	0.234734	0.101183	1.70807	1.60226	0.843577	1.37523	1.65944	0.0495346	0.0463016	0.248213	0.0495346	0.0832645	0	0	0	0	12	0	0	0
TU.0893	chrI	3139535	3141007	+	ORF-TU	gene:SPAC688.13	537.429	0.364854	0.0279247	0.921803	1.27693	0.49753	0.850429	0.451673	0.512691	0.824778	0.248213	0.512691	0.563703	0	0	0	0	4	4	0	0
TU.0894	chrI	3141428	3143126	+	ORF-TU	gene:SPAC688.14	1201.21	0.707007	0.043015	1.28816	1.79894	0.752391	1.65258	0.922528	0.275234	0.0463016	0.248213	0.0495346	1	0	0	0	0	16	4	0	0
TU.0895	chrI	3143879	3144507	+	ORF-TU	gene:SPAC688.16	592.155	0.941423	0.0236265	4.45645	6.11605	1.2998	9.06761	0.785368	0.0495346	0.0463016	0.248213	0.0495346	0.563703	0	0	0	0	12	16	0	0
TU.0896	chrI	3145141	3146875	+	multicistronic	gene:SPAC3G9.15c;gene:SPAC3G9.16c	NA	NA	NA	NA	NA	NA	NA	NA	NA	NA	NA	NA	NA	NA	0.0191571	0.0151291	0.0200786	8	12	0	0
TU.0897	chrI	3148594	3148987	+	novel nc-TU		2.30467	0.00584941	NA	NA	NA	NA	NA	NA	NA	NA	NA	NA	NA	0	0	0	0	4	4	0	0
TU.0898	chrI	3150249	3150529	+	nc-TU		100.277	0.356856	0.249567	0.947852	1.12949	0.914241	0.979701	0.911191	0.827259	0.268286	0.563703	0.512691	0.374259	0	0	0	0	8	0	0	0
TU.0899	chrI	3150778	3152862	+	ORF-TU	gene:SPAC3G9.13c	1493.42	0.716269	0.0365598	2.4927	2.53852	1.59545	3.26102	1.30566	0.0495346	0.0463016	0.0832645	0.0495346	0.248213	0.0168158	0	0	0	12	12	0	0
TU.0902	chrI	3163148	3164521	+	ORF-TU	gene:SPAC3G9.10c	1669.66	1.21518	0.00604706	4.96903	6.5868	1.90532	2.91572	0.723185	0.0495346	0.0463016	0.0832645	0.0495346	0.0832645	0.399202	0	0	0	16	8	0	0
TU.0904	chrI	3166427	3167985	+	ORF-TU	gene:SPAC3G9.09c	19082.7	12.2403	0.00568805	16.0637	17.3685	4.08129	19.52	2.17874	0.0495346	0.0463016	0.0832645	0.0495346	0.0832645	0	0.0770823	0.0170905	0	16	12	0	0
TU.0905	chrI	3169680	3169931	+	novel nc-TU		203.705	0.808352	0.178658	0.631996	0.746354	0.822906	0.728282	0.967909	0.0495346	0.0463016	0.0832645	0.0495346	1	0	0	0	0	12	8	0	0
TU.0906	chrI	3170059	3171509	+	ORF-TU	gene:SPAC3G9.07c	1437.71	0.990838	0.0121035	3.43366	3.48474	3.26507	3.33189	1.50914	0.0495346	0.0463016	0.0832645	0.0495346	0.0832645	0	0	0.00427786	0	8	4	0	0
TU.0908	chrI	3177912	3178264	+	nc-TU		521.171	1.47641	0.282254	1.70463	1.72183	0.941152	1.96391	0.808587	0.0495346	0.0463016	0.563703	0.0495346	0.0832645	0.0996723	0.60824	0.0295023	0	16	16	0	0.0178546
TU.0910	chrI	3185337	3186564	+	ORF-TU	gene:SPAC1486.01	6145.79	5.00471	0.00495764	15.2633	17.6583	1.31773	16.6611	0.740824	0.0495346	0.0463016	0.248213	0.0495346	0.563703	0.00247952	0.153257	0.0115901	0	8	8	0	0
TU.0911	chrI	3191497	3192676	+	novel nc-TU		639.703	0.542121	0.107155	1.09491	1.22884	1.10879	1.23749	1.05041	0.275234	0.0463016	0.248213	0.0495346	1	0.00700353	0	0	0	8	0	0	0
TU.0913	chrI	3196972	3202535	+	ORF-TU	gene:SPAC1486.05	23680.3	4.25599	0.00343567	2.29565	2.66097	0.664669	0.946574	0.517697	0.0495346	0.0463016	0.0832645	0.512691	0.0832645	0.00367363	0	0.0126079	0	16	0	0	0
TU.0914	chrI	3202706	3203636	+	ORF-TU	gene:SPAC1486.11	564.898	0.606765	0.0645043	1.31025	1.85172	1.26254	1.50604	1.07911	0.0495346	0.0463016	0.0832645	0.0495346	0.248213	0	0.0212857	0	0.0119089	8	8	0	0
TU.0915	chrI	3203861	3205824	+	ORF-TU	gene:SPAC1486.06	4647.13	2.36616	0.0075126	8.30587	8.82034	1.62593	9.34572	0.30935	0.0495346	0.0463016	0.0832645	0.0495346	0.0832645	0.0260128	0	0.0100008	0	4	4	0	0
TU.0916	chrI	3207277	3208433	+	ORF-TU	gene:SPAC1486.08	1092.97	0.944657	0.124807	1.89309	1.76933	1.71496	2.16216	1.33439	0.0495346	0.0463016	0.0832645	0.0495346	0.0832645	0.0166334	0	0	0	4	8	0	0
TU.0917	chrI	3209897	3211474	+	ORF-TU	gene:SPAC1486.09	5428.47	3.4401	0.00187312	5.53349	7.98635	1.33723	4.44112	0.650001	0.0495346	0.0463016	0.248213	0.0495346	0.0832645	0.0798403	0	0.00310824	0	9	4	0	0
TU.0918	chrI	3211868	3214464	+	ORF-TU	gene:SPAC1486.10	6471.81	2.49203	0.000444234	1.49526	1.64299	0.392856	5.19764	0.552476	0.512691	0.506555	0.563703	0.0495346	0.563703	0.0222559	0	0.0124084	0	8	8	0	0
TU.0920	chrI	3228499	3232986	+	multicistronic	gene:SPAC6G10.07;gene:SPAC6G10.08	NA	NA	NA	NA	NA	NA	NA	NA	NA	NA	NA	NA	NA	NA	0	0	0	12	0	0	0
TU.0921	chrI	3233618	3237204	+	ORF-TU	gene:SPAC6G10.09	18512.2	5.16092	0.000428065	8.36184	9.31598	3.34086	5.61236	0.885183	0.0495346	0.0463016	0.0832645	0.0495346	0.563703	0.00998004	0.0237407	0	0	12	4	0	0
TU.0924	chrI	3242579	3243029	+	novel nc-TU		133.177	0.295292	0.23411	1.30867	1.32267	1.20827	1.24647	1.25089	0.0495346	0.0463016	0.0832645	0.275234	0.0832645	0.00469649	0.127714	0.0165823	0	4	12	0	0
TU.0925	chrI	3247774	3248399	+	novel nc-TU		428.797	0.68498	0.317143	1.04295	1.12968	1.15078	1.12916	0.994614	0.275234	0.506555	0.248213	0.12663	1	0.0107892	0	0	0	16	4	0	0
TU.0926	chrI	3248531	3252524	+	ORF-TU	gene:SPAC6G9.04	3035.09	0.759911	0.0254288	1.11602	1.37807	1.13859	1.45406	0.76272	0.275234	0.0463016	0.248213	0.0495346	0.0832645	0.262808	0.0478927	0	0	8	7	0	0
TU.0927	chrI	3253231	3254400	+	ORF-TU	gene:SPAC6G9.05	1198.24	1.02414	0.00562712	1.43877	1.03796	2.62502	2.21181	2.36903	0.12663	0.824778	0.0832645	0.12663	0.0832645	0	0	0.0132257	0	4	4	0	0
TU.0928	chrI	3259613	3261357	+	ORF-TU	gene:SPAC6G9.08	4562.12	2.6144	0.0161289	7.01486	7.70777	3.8858	6.31449	1.46473	0.0495346	0.0463016	0.0832645	0.0495346	0.0832645	0	0	0.0257058	0	8	0	0	0.00871473
TU.0930	chrI	3268291	3269493	+	ORF-TU	gene:SPAC6G9.11	8825.18	7.33598	0.00550954	12.2934	14.507	0.658433	15.0063	0.289061	0.0495346	0.0463016	0.0832645	0.0495346	0.0832645	0.0158824	0	0.0149765	0	28	0	0	0
TU.0931	chrI	3270207	3272346	+	ORF-TU	gene:SPAC6G9.12	5354.18	2.50195	0.000459839	30.1268	31.0919	3.99999	23.9323	2.59311	0.0495346	0.0463016	0.0832645	0.0495346	0.0832645	0.00525265	0	0.00330251	0	12	0	0	0
TU.0932	chrI	3273949	3278087	+	ORF-TU	gene:SPAC6G9.14	5827.27	1.40789	0.00528154	5.42315	5.74773	3.24696	2.62013	0.971005	0.0495346	0.0463016	0.0832645	0.0495346	0.563703	0	0	0	0	12	12	0	0
TU.0933	chrI	3281375	3282995	+	ORF-TU	gene:SPAC652.01	1547.98	0.954956	0.0311575	2.93778	3.20707	1.23877	1.5983	0.681903	0.0495346	0.0463016	0.0832645	0.0495346	0.0832645	0	0	0	0	16	0	0	0
TU.0934	chrI	3286551	3288513	+	ORF-TU	gene:SPAPB1E7.03	4664.58	2.37625	0.00435254	2.75	3.87475	0.938803	5.53771	1.50942	0.0495346	0.0463016	0.563703	0.0495346	0.0832645	0	0	0.0241773	0	16	16	0	0.01057
TU.0935	chrI	3290511	3291072	+	novel nc-TU		6.78467	0.0120724	0.348148	1.0125	0.96834	0.612858	0.930696	1.3883	0.827259	0.824778	0.563703	0.827259	0.563703	0	0	0	0	8	8	0	0
TU.0936	chrI	3293550	3297468	+	ORF-TU	gene:SPAPB1E7.05	5111.55	1.3043	0.0149534	1.26625	1.51624	1.20941	1.84805	1.27232	0.12663	0.0463016	0.248213	0.0495346	0.248213	0	0	0.0081098	0	5	4	0	0
TU.0938	chrI	3302689	3310377	+	ORF-TU	gene:SPAPB1E7.07	35142.3	4.57047	0.000483192	5.05621	7.42788	2.21433	15.9814	1.80818	0.0495346	0.0463016	0.0832645	0.0495346	0.0832645	0.225162	0	0.0218482	0	16	0	0	0
TU.0939	chrI	3313428	3315933	+	ORF-TU	gene:SPAPB1E7.09	12553.6	5.00943	0.00469627	2.27103	3.14215	1.55913	3.85884	1.24327	0.0495346	0.0463016	0.0832645	0.0495346	0.248213	0.00643874	0	0.0271198	0	16	12	0	0.0150483
TU.0940	chrI	3316852	3317618	+	ORF-TU	gene:SPAPB1E7.10	1695.48	2.21054	0.00605377	14.3718	16.1586	2.84328	11.8334	1.83118	0.0495346	0.0463016	0.0832645	0.0495346	0.0832645	0.00255898	0	0	0	8	0	0	0
TU.0941	chrI	3319240	3320058	+	ORF-TU	gene:SPAPB1E7.12	78250.4	95.5439	0.000937343	70.9303	75.092	1.45353	152.016	0.335963	0.0495346	0.0463016	0.0832645	0.0495346	0.0832645	0.255833	0	0.0286836	0	28	4	0	0.0139002
TU.0942	chrI	3321967	3323641	+	ORF-TU	gene:SPAPB1E7.14	1433.58	0.855871	0.00982227	4.56384	4.47429	2.14687	8.96257	1.75389	0.0495346	0.0463016	0.0832645	0.0495346	0.0832645	0	0.00666333	0.00442824	0	16	4	0	0
TU.0943	chrI	3326849	3327980	+	ORF-TU	gene:SPAC2E1P5.03	4928.66	4.35394	0.0321206	2.6431	2.87347	1.79308	2.70175	0.976526	0.0495346	0.0463016	0.0832645	0.0495346	1	0	0	0.00395619	0	8	0	0	0
TU.0944	chrI	3329324	3331285	+	ORF-TU	gene:SPAC2E1P5.05	8073.45	4.11491	0.00793322	7.3436	7.51462	1.96157	1.21865	0.872332	0.0495346	0.0463016	0.0832645	0.275234	0.563703	0	0	0	0	8	0	0	0
TU.0945	chrI	3332564	3334678	+	ORF-TU	gene:SPAC26A3.01	24700.1	11.6785	0.000165697	4.7866	7.43161	0.611933	3.52785	0.105043	0.0495346	0.0463016	0.0832645	0.0495346	0.0832645	0.0570287	0	0.0189767	0	4	4	0	0
TU.0946	chrI	3334915	3337467	+	ORF-TU	gene:SPAC26A3.02	2297.39	0.899879	0.0266414	3.39898	3.37494	2.08835	2.50515	0.549414	0.0495346	0.0463016	0.0832645	0.0495346	0.0832645	0.212076	0	0.00971743	0	12	8	0	0
TU.0947	chrI	3337730	3338495	+	ORF-TU	gene:SPAC26A3.04	59535.6	77.7227	0.00205138	79.0499	77.2091	6.29558	140.231	0.736835	0.0495346	0.0463016	0.0832645	0.0495346	0.0832645	0.021775	0	0.0303084	0	24	0	0	0.0127129
TU.0948	chrI	3339036	3344374	+	ORF-TU	gene:SPAC26A3.05	58794.6	11.0123	0.000546937	12.0248	13.7817	1.75349	11.5821	0.351648	0.0495346	0.0463016	0.0832645	0.0495346	0.0832645	0.0665337	0	0.013958	0	0	12	0	0
TU.0949	chrI	3344740	3345820	+	ORF-TU	gene:SPAC26A3.06	1963.16	1.81606	0.00206774	15.7131	16.3063	2.06172	6.5296	1.05418	0.0495346	0.0463016	0.248213	0.0495346	1	0	0.0348311	0.0316831	0	12	8	0	0.0148156
TU.0950	chrI	3346993	3348141	+	ORF-TU	gene:SPAC26A3.08	6647.1	5.78512	0.0103114	3.81209	5.10844	0.893959	2.80999	0.566265	0.0495346	0.0463016	0.563703	0.0495346	0.0832645	0	0	0.0134414	0	4	8	0	0
TU.0951	chrI	3352372	3356240	+	ORF-TU	gene:SPAC26A3.10	6174.23	1.59582	0.0209106	1.14031	1.3953	1.08718	2.38649	1.26325	0.0495346	0.0463016	0.563703	0.0495346	0.0832645	0	0	0.0123728	0	20	4	0	0
TU.0952	chrI	3356579	3357871	+	ORF-TU	gene:SPAC26A3.11	2646.83	2.04704	0.0142285	6.72103	9.45792	2.33348	5.6398	1.35618	0.0495346	0.0463016	0.0832645	0.0495346	0.0832645	0	0	0	0	12	0	0	0
TU.0953	chrI	3366183	3366451	+	novel nc-TU		34.1513	0.126957	0.376859	1.01557	1.06256	1.13066	1.35896	1.02762	0.512691	0.268286	0.563703	0.0495346	0.563703	0	0	0	0	16	8	0	0
TU.0954	chrI	3369707	3371278	+	ORF-TU	gene:SPAC26A3.16	10255.6	6.52392	0.00135487	34.3914	38.9672	6.64573	11.5998	0.855978	0.0495346	0.0463016	0.0832645	0.0495346	0.563703	0	0	0.0142002	0	12	8	0	0
TU.0956	chrI	3375549	3376839	+	ORF-TU	gene:SPAC8E11.08c	119.997	0.0929486	0.0328946	5.14232	3.90366	3.27251	3.04356	1.59583	0.0495346	0.0463016	0.0832645	0.0495346	1	0	0	0	0	12	16	0	0
TU.0957	chrI	3377114	3378060	+	ORF-TU	gene:SPAC8E11.07c	1014.38	1.07115	0.0694484	3.8526	4.41701	1.49408	4.01597	0.863953	0.0495346	0.0463016	0.0832645	0.0495346	0.563703	0	0	0	0	20	12	0	0
TU.0958	chrI	3378224	3380380	+	ORF-TU	gene:SPAC8E11.05c	4028.99	1.86787	0.016498	2.2789	2.51561	2.12375	2.75229	1.04005	0.0495346	0.0463016	0.0832645	0.0495346	0.563703	0.0142572	0.0127714	0.00906265	0	12	12	0	0
TU.0959	chrI	3380557	3381890	+	ORF-TU	gene:SPAC8E11.04c	1212.09	0.908616	0.00734177	4.29891	4.71946	0.724085	12.3027	0.459469	0.0495346	0.0463016	0.563703	0.0495346	0.0832645	0	0	0.0110424	0.0173961	9	0	0	0
TU.0960	chrI	3383767	3385679	+	ORF-TU	gene:SPAC8E11.02c	44237	23.1244	0.000934472	50.2868	61.0782	2.87892	123.881	0.64705	0.0495346	0.0463016	0.0832645	0.0495346	0.248213	0.020993	0	0.0311628	0	12	4	0	0.0156861
TU.0961	chrI	3385938	3388101	+	ORF-TU	gene:SPAC8E11.01c	2303.41	1.06442	0.0122999	5.5666	5.96715	3.98554	5.69523	0.785675	0.0495346	0.0463016	0.0832645	0.0495346	0.248213	0	0	0.00497966	0	8	8	0	0
TU.0962	chrI	3388229	3389731	+	ORF-TU	gene:SPAC959.02	3894.97	2.59147	0.00890107	13.4581	12.9561	3.01429	9.72696	1.09445	0.0495346	0.0463016	0.0832645	0.0495346	0.563703	0	0	0.01061	0.00955866	8	4	0	0
TU.0963	chrI	3392035	3392756	+	ORF-TU	gene:SPAC959.10	469.873	0.650793	0.151705	1.51651	1.82542	1.39256	1.75296	1.34231	0.0495346	0.0463016	0.0832645	0.0495346	0.0832645	0.00327214	0	0	0	16	4	0	0
TU.0964	chrI	3394874	3395382	+	multicistronic	gene:SPNCRNA.906;gene:SPSNORNA.20	NA	NA	NA	NA	NA	NA	NA	NA	NA	NA	NA	NA	NA	NA	0.000344425	0.0324213	0	28	8	0	0.0183648
TU.0965	chrI	3399244	3400154	+	ORF-TU	gene:SPAC959.07	78788.6	86.4858	0.000700603	63.4116	75.8956	2.97665	184.246	1.21757	0.0495346	0.0463016	0.0832645	0.0495346	0.248213	0.0136981	0	0.0214088	0	12	0	0	0
TU.0966	chrI	3400527	3401124	+	ORF-TU	gene:SPAC959.08	55147.7	92.2203	0.000540526	73.7631	88.9256	1.42131	268.91	0.383749	0.0495346	0.0463016	0.563703	0.0495346	0.0832645	0.0291252	0.00553674	0.0264978	0	16	0	0	0.0224467
TU.0967	chrI	3406187	3407727	+	ORF-TU	gene:SPAP32A8.02	1629.16	1.05721	0.0288675	3.05036	3.12952	2.16659	0.59689	0.376144	0.0495346	0.0463016	0.0832645	0.0495346	0.0832645	0	0	0.00613261	0	12	12	0	0
TU.0970	chrI	3410928	3411882	+	ORF-TU	gene:SPAC3H5.12c	92959.9	97.3402	0.000365971	192.773	249.76	3.6623	350.995	0.566144	0.0495346	0.0463016	0.0832645	0.0495346	0.0832645	0.0229366	0	0.0245083	0	12	0	0	0.0186199
TU.0971	chrI	3412231	3413533	+	ORF-TU	gene:SPAC3H5.13	768.605	0.589874	0.0658036	0.851402	0.882919	1.08863	0.870762	0.923344	0.0495346	0.0463016	0.248213	0.512691	0.563703	0	0	0	0	0	0	0	0
TU.0972	chrI	3415715	3415968	+	novel nc-TU		41.388	0.162945	0.652331	0.7208	0.651639	0.891562	0.692306	0.871219	0.0495346	0.0463016	0.563703	0.12663	0.0832645	0	0	0	0	0	0	0	0
TU.0973	chrI	3416604	3425029	+	ORF-TU	gene:SPAC3H5.09c	9907.21	1.17579	0.00163068	2.16998	3.05863	1.42503	4.10982	1.22789	0.0495346	0.0463016	0.248213	0.0495346	0.563703	0.199601	0	0.0125879	0	20	4	0	0
TU.0974	chrI	3425512	3429172	+	ORF-TU	gene:SPAC3H5.08c	4049.83	1.10621	0.0104575	1.13136	1.80026	0.623508	1.17888	0.643833	0.827259	0.268286	0.248213	0.512691	0.248213	0.0210106	0	0	0	16	0	0	0
TU.0975	chrI	3430974	3436009	+	ORF-TU	gene:SPAC3H5.06c	6100.02	1.21128	0.00659185	1.00097	1.49103	0.356243	0.671714	0.478331	0.827259	0.268286	0.0832645	0.12663	0.0832645	0	0	0	0	4	0	0	0
TU.0976	chrI	3436250	3436823	+	ORF-TU	gene:SPAC3H5.05c	14905.1	25.967	0.000724619	14.8961	21.4326	3.07697	275.886	1.77974	0.0495346	0.0463016	0.0832645	0.0495346	0.248213	0.0133033	0	0.0278062	0	28	4	0	0.0212987
TU.0977	chrI	3438895	3442031	+	ORF-TU	gene:SPAC3A11.14c	1261.91	0.402267	0.0144474	2.86879	3.24292	0.960492	1.75703	0.485106	0.0495346	0.0463016	0.563703	0.0495346	0.0832645	0	0	0	0	8	0	0	0
TU.0978	chrI	3443938	3446084	+	ORF-TU	gene:SPAC3A11.12c	12709.4	5.9196	0.00567623	15.5357	18.0786	5.91099	16.3	1.8307	0.0495346	0.0463016	0.0832645	0.0495346	0.0832645	0.036291	0	0.0170424	0	20	0	0	0
TU.0979	chrI	3446312	3447955	+	ORF-TU	gene:SPAC3A11.11c	2488.89	1.51392	0.00596971	1.06442	1.59374	0.597635	1.17978	0.778162	0.512691	0.121183	0.0832645	0.512691	0.0832645	0	0	0	0	16	4	0	0
TU.0980	chrI	3448319	3449810	+	ORF-TU	gene:SPAC3A11.10c	3059.12	2.05035	0.0283435	1.50954	1.84076	0.894678	1.37383	0.587889	0.0495346	0.0463016	0.563703	0.12663	0.0832645	0	0.0821019	0	0	8	8	0	0
TU.0981	chrI	3452479	3455659	+	ORF-TU	gene:SPAC3A11.08	1967.07	0.618381	0.0165922	0.92471	1.10869	0.976454	0.991885	0.688157	0.827259	0.506555	1	0.827259	0.248213	0	0	0	0	28	4	0	0
TU.0982	chrI	3455850	3459082	+	multicistronic	gene:SPAC3A11.07;gene:SPNCRNA.910	NA	NA	NA	NA	NA	NA	NA	NA	NA	NA	NA	NA	NA	NA	0.0638571	0.0247097	0.00593674	12	4	0	0
TU.0983	chrI	3462906	3465225	+	ORF-TU	gene:SPAC3A11.05c	827.343	0.356613	0.0516576	1.10644	1.22234	0.953342	1.50999	0.820343	0.512691	0.121183	0.563703	0.0495346	0.248213	0	0	0	0	12	4	0	0
TU.0984	chrI	3466526	3467872	+	ORF-TU	gene:SPAC3A11.03	472.445	0.350738	0.0561607	1.24848	1.47516	0.942123	1.39129	0.781575	0.0495346	0.121183	1	0.275234	0.248213	0	0	0.0130187	0	8	12	0	0
TU.0987	chrI	3475182	3479009	+	ORF-TU	gene:SPAC328.02	3045.71	0.795641	0.0114533	2.16598	2.71543	1.73619	1.60195	0.58436	0.12663	0.0463016	0.248213	0.12663	0.0832645	0.00290681	0	0	0	12	0	0	0
TU.0988	chrI	3479148	3481301	+	ORF-TU	gene:SPAC328.03	14019.7	6.50868	0.00166947	6.0657	6.70159	2.42851	7.52952	1.1878	0.0495346	0.0463016	0.0832645	0.0495346	0.563703	0	0.0149246	0	0	16	4	0	0
TU.0989	chrI	3481555	3484404	+	ORF-TU	gene:SPAC328.04	1398.26	0.490616	0.0167867	1.18585	1.4059	0.574436	1.0075	0.447415	0.12663	0.121183	0.0832645	0.827259	0.0832645	0	0	0	0.0263147	4	24	0	0
TU.0990	chrI	3484658	3486873	+	ORF-TU	gene:SPAC328.05	1400.25	0.631881	0.00487792	0.592235	1.31825	0.128611	0.648972	0.0756477	0.0495346	0.121183	0.0832645	0.0495346	0.0832645	0	0	0	0	8	0	0	0
TU.0991	chrI	3487210	3491026	+	ORF-TU	gene:SPAC328.06	9470.45	2.48112	0.00306712	1.60207	2.1492	0.696041	3.52904	0.990116	0.0495346	0.0463016	0.0832645	0.0495346	1	0.0712861	0	0.0151474	0	16	8	0	0
TU.0993	chrI	3494641	3496372	+	ORF-TU	gene:SPAC328.09	2304.67	1.33064	0.029559	0.938621	1.66832	0.509536	1.06071	0.345595	0.827259	0.121183	0.0832645	0.827259	0.0832645	0	0.0232207	0.0229285	0	0	0	0	0
TU.0994	chrI	3499034	3503916	+	ORF-TU	gene:SPAC16E8.01	9040.7	1.85146	0.00145566	8.53149	11.5384	1.27217	36.7358	0.797264	0.0495346	0.0463016	0.248213	0.0495346	0.563703	0	0.00631552	0.0160573	0	28	12	0	0
TU.0995	chrI	3504056	3505900	+	multicistronic	gene:SPAC16E8.02;gene:SPAC16E8.03	NA	NA	NA	NA	NA	NA	NA	NA	NA	NA	NA	NA	NA	NA	0	0	0.0308226	20	8	0	0
TU.0997	chrI	3507441	3508178	+	nc-TU		318.318	0.431325	0.196729	1.15423	1.07006	0.983358	1.13012	0.751818	0.275234	0.121183	1	0.0495346	0.0832645	0.0159681	0	0.00316764	0	16	4	0	0
TU.0998	chrI	3514001	3515315	+	ORF-TU	gene:SPAC16E8.08	847.071	0.64416	0.0573313	1.08676	1.03626	0.680282	0.574874	0.335066	0.827259	0.824778	0.0832645	0.0495346	0.0832645	0	0.0957854	0	0	5	16	0	0
TU.0999	chrI	3515638	3518595	+	ORF-TU	gene:SPAC16E8.09	2890.25	0.977096	0.0233241	1.59167	1.68829	1.0995	1.50967	0.590346	0.0495346	0.0463016	0.563703	0.0495346	0.0832645	0	0	0.0048185	0	12	8	0	0
TU.1001	chrI	3525270	3526991	+	ORF-TU	gene:SPAC16E8.13	1812.94	1.05281	0.0280168	1.74042	2.2127	1.19064	1.79843	0.647947	0.0495346	0.0463016	0.248213	0.0495346	0.0832645	0	0.0478927	0.00362623	0	4	12	0	0
TU.1003	chrI	3528159	3529506	+	ORF-TU	gene:SPAC16E8.15	7932.77	5.88485	0.0137313	8.82336	8.91641	1.72571	9.95193	1.57194	0.0495346	0.0463016	0.0832645	0.0495346	0.0832645	0	0	0.00978896	0	20	0	0	0
TU.1004	chrI	3530281	3532078	+	ORF-TU	gene:SPAC16E8.16	3033.05	1.6869	0.00657927	9.43846	12.01	1.30379	8.71001	0.291992	0.0495346	0.0463016	0.248213	0.0495346	0.0832645	0.00985902	0.0868503	0.013866	0	28	8	0	0
TU.1005	chrI	3536499	3538609	+	ORF-TU	gene:SPAC1B1.01	2909.53	1.37827	0.00281718	9.67792	12.5125	1.94993	15.9096	0.470025	0.0495346	0.0463016	0.0832645	0.0495346	0.248213	0.036291	0.0166584	0.00934798	0	12	0	0	0
TU.1007	chrI	3549214	3551784	+	ORF-TU	gene:SPAC17A2.01	1425.51	0.554456	0.0592775	1.07797	1.14832	0.979022	1.50142	1.66285	0.275234	0.268286	0.563703	0.0495346	0.0832645	0	0	0	0	6	12	0	0
TU.1008	chrI	3554147	3554505	+	nc-TU		136.627	0.380578	0.287467	1.47497	1.91286	0.818651	1.76116	0.618709	0.12663	0.0463016	0.563703	0.0495346	0.248213	0.021069	0	0.00377659	0.00724931	8	0	0	0
TU.1009	chrI	3560533	3562903	+	ORF-TU	gene:SPAC17A2.05	3346.35	1.41137	0.0131555	1.70987	1.94937	0.455488	2.14412	0.483949	0.0495346	0.0463016	0.0832645	0.0495346	0.0832645	0	0	0.0174372	0	20	0	0	0
TU.1012	chrI	3581002	3582959	+	ORF-TU	gene:SPAC17A2.12	1194.51	0.610064	0.0166546	3.88951	5.01614	1.76999	6.87179	1.29665	0.0495346	0.0463016	0.0832645	0.0495346	0.0832645	0.0618665	0	0.0230858	0	20	0	0	0.00785892
TU.1013	chrI	3584991	3588639	+	multicistronic	gene:SPAC17A2.14;gene:SPNCRNA.920	NA	NA	NA	NA	NA	NA	NA	NA	NA	NA	NA	NA	NA	NA	0	0.00743597	0	16	0	0	0
TU.1014	chrI	3590565	3591854	+	novel nc-TU		300.904	0.233259	0.00580181	7.37109	11.4477	0.844962	6.22899	1.37209	0.0495346	0.0463016	0.563703	0.0495346	0.563703	0.798403	0.0403307	0	0	20	2	0	0
TU.1015	chrI	3593048	3594994	+	ORF-TU	gene:SPAC17G6.03	439.694	0.225832	0.0346143	1.90331	1.82234	1.08134	2.00738	1.10561	0.0495346	0.0463016	1	0.0495346	0.563703	0.0117412	0	0	0	4	0	0	0
TU.1016	chrI	3599086	3599790	+	ORF-TU	gene:SPAC17G6.06	34352.1	48.7264	0.000351343	70.5308	90.3182	1.98688	112.837	0.517719	0.0495346	0.0463016	0.0832645	0.0495346	0.0832645	0.0402422	0	0.0267983	0	20	12	0	0.0127522
TU.1017	chrI	3601739	3603709	+	ORF-TU	gene:SPAC17G6.08	1830.66	0.928797	0.0283071	2.43747	2.88927	0.987379	1.8846	0.45791	0.0495346	0.0463016	1	0.0495346	0.0832645	0	0	0	0	12	4	0	0
TU.1018	chrI	3604055	3605539	+	ORF-TU	gene:SPAC17G6.09	5824.82	3.92244	0.00413905	10.5065	10.3889	2.50176	2.42392	0.604118	0.0495346	0.0463016	0.0832645	0.0495346	0.248213	0	0	0.00803467	0	12	8	0	0
TU.1019	chrI	3605627	3607455	+	ORF-TU	gene:SPAC17G6.10	4970.47	2.71759	0.00644621	6.10533	7.03808	1.63383	3.81856	0.568854	0.0495346	0.0463016	0.0832645	0.0495346	0.0832645	0	0	0.0215395	0.0154229	8	4	0	0
TU.1020	chrI	3610454	3610940	+	nc-TU		269.109	0.552585	0.0926414	3.8367	3.82254	1.94555	2.85284	1.0999	0.0495346	0.0463016	0.0832645	0.0495346	0.0832645	0.0325552	0	0	0	16	4	0	0
TU.1021	chrI	3612057	3617119	+	multicistronic	gene:SPAC17G6.12;gene:SPAC17G6.13	NA	NA	NA	NA	NA	NA	NA	NA	NA	NA	NA	NA	NA	NA	0	0.0211813	0	8	4	0	0.0100735
TU.1022	chrI	3620777	3621493	+	novel nc-TU		297.628	0.415102	0.165371	1.41486	1.33811	1.29363	1.31778	1.17456	0.0495346	0.0463016	0.0832645	0.0495346	0.0832645	0	0	0	0	8	0	0	0
TU.1024	chrI	3623746	3625118	+	ORF-TU	gene:SPAC17G6.17	1577.08	1.14864	0.0625233	1.40247	1.42999	1.2186	1.75516	0.847738	0.0495346	0.121183	0.0832645	0.0495346	0.0832645	0	0	0	0	16	0	0	0
TU.1025	chrI	3625486	3627631	+	ORF-TU	gene:SPAC1142.01	5050.07	2.35325	0.00644635	10.1595	11.4875	3.51763	10.7105	1.40135	0.0495346	0.0463016	0.0832645	0.0495346	0.0832645	0	0	0.00972134	0.00681774	16	0	0	0
TU.1026	chrI	3631525	3633873	+	ORF-TU	gene:SPAC1142.04	13140.6	5.59413	0.00086295	4.38973	6.50996	0.894862	22.0258	0.502772	0.0495346	0.0463016	0.563703	0.0495346	0.248213	0.0632663	0	0.0203163	0	20	0	0	0
TU.1028	chrI	3635377	3636506	+	ORF-TU	gene:SPAC1142.05	5641.38	4.99238	0.019116	6.55175	7.71014	2.39855	7.06298	0.597192	0.0495346	0.0463016	0.0832645	0.0495346	0.0832645	0.0159681	0	0.017801	0	16	8	0	0
TU.1029	chrI	3636847	3638441	+	ORF-TU	gene:SPAC1142.06	9816.28	6.15441	0.00668678	8.36261	10.3276	2.22046	13.5665	0.532281	0.0495346	0.0463016	0.0832645	0.0495346	0.0832645	0.00739261	0	0.0106817	0	12	8	0	0
TU.1030	chrI	3639646	3642597	+	ORF-TU	gene:SPAC1142.08	2472.41	0.837538	0.00886359	5.05299	5.42425	1.40635	1.96207	0.393701	0.0495346	0.0463016	0.0832645	0.0495346	0.0832645	0	0	0	0	12	8	0	0
TU.1031	chrI	3643033	3645628	+	ORF-TU	gene:SPAC8C9.03	3131.54	1.20629	0.00738872	1.93446	1.88285	0.716374	1.35784	0.597106	0.0495346	0.0463016	0.563703	0.275234	0.563703	0	0	0	0	16	4	0	0
TU.1032	chrI	3646229	3648899	+	ORF-TU	gene:SPAC8C9.04	15266.6	5.7157	0.00341088	17.2761	21.227	1.64533	27.7654	0.847456	0.0495346	0.0463016	0.0832645	0.0495346	0.248213	0.0676709	0	0.00387683	0	24	4	0	0
TU.1033	chrI	3649401	3651265	+	ORF-TU	gene:SPAC8C9.05	700.933	0.375835	0.0812553	1.56784	1.36925	1.12907	0.844442	0.953297	0.0495346	0.0463016	0.563703	0.512691	0.563703	0.0128775	0.0150252	0	0	12	0	0	0
TU.1037	chrI	3654171	3654983	+	ORF-TU	gene:SPAC8C9.07	1797.59	2.21105	0.0176516	10.7552	11.1611	4.00657	7.44984	1.02283	0.0495346	0.0463016	0.0832645	0.0495346	1	0.000256776	0	0.0053387	0	12	0	0	0
TU.1038	chrI	3655122	3656221	+	ORF-TU	gene:SPAC8C9.08	76316.9	69.379	0.000710331	51.5814	62.3247	1.64686	168.62	0.517379	0.0495346	0.0463016	0.0832645	0.0495346	0.0832645	0.0510681	0.000492893	0.0271792	0.0102479	32	12	0	0.0160687
TU.1039	chrI	3659101	3660039	+	multicistronic	gene:SPAC8C9.11;gene:SPNCRNA.228	NA	NA	NA	NA	NA	NA	NA	NA	NA	NA	NA	NA	NA	NA	0	0	0	12	4	0	0
TU.1040	chrI	3660380	3661068	+	ORF-TU	gene:SPAC8C9.19	228.357	0.331432	0.194811	1.69922	1.6788	1.3326	1.47211	0.779064	0.0495346	0.0463016	0.0832645	0.275234	0.248213	0	0	0.0198088	0	4	0	0	0
TU.1041	chrI	3661707	3662017	+	novel nc-TU		108.972	0.350392	0.363571	1.25043	1.07301	1.24576	1.36947	1.31365	0.0495346	0.824778	0.0832645	0.12663	0.0832645	0	0	0	0	4	4	0	0
TU.1042	chrI	3663167	3669081	+	ORF-TU	gene:SPAC8C9.14	10746.5	1.81682	0.00354896	8.98973	10.983	1.81715	11.5435	0.552188	0.0495346	0.0463016	0.0832645	0.0495346	0.0832645	0.0195919	0	0.0180091	0	24	4	0	0
TU.1043	chrI	3674931	3677764	+	ORF-TU	gene:SPAC15A10.01	3347.35	1.18114	0.00313311	3.77487	3.78711	1.47493	1.23897	0.71915	0.0495346	0.0463016	0.248213	0.512691	0.563703	0	0	0	0	12	4	0	0
TU.1044	chrI	3677990	3679986	+	ORF-TU	gene:SPAC15A10.02	5494.5	2.75138	0.0205248	2.45281	2.8071	1.38744	2.40297	1.05609	0.0495346	0.0463016	0.0832645	0.0495346	1	0	0.0103552	0.0155324	0	8	8	0	0
TU.1046	chrI	3685587	3686875	+	nc-TU	gene:SPNCRNA.926	247.653	0.192128	0.0932736	1.12816	1.33667	0.626303	1.09869	0.402903	0.512691	0.268286	0.563703	0.827259	0.0832645	0	0	0	0	16	4	0	0
TU.1047	chrI	3687974	3688486	+	ORF-TU	gene:SPAC15A10.17	1212.63	2.3638	0.0707698	2.00922	2.42137	0.825762	2.37788	0.797414	0.0495346	0.0463016	0.0832645	0.0495346	0.0832645	0	0	0.00746413	0	4	0	0	0
TU.1048	chrI	3688612	3691226	+	ORF-TU	gene:SPAC15A10.06	1801.68	0.688979	0.014139	5.06012	4.33504	2.91742	1.811	0.636365	0.0495346	0.0463016	0.0832645	0.0495346	0.0832645	0	0	0	0.0143277	0	4	0	0
TU.1049	chrI	3691346	3692541	+	ORF-TU	gene:SPAC15A10.07	1984.84	1.65957	0.0152387	1.97657	2.30326	1.16507	2.70467	0.81474	0.0495346	0.0463016	0.563703	0.0495346	0.563703	0	0	0.0115462	0	32	0	0	0
TU.1050	chrI	3692797	3694986	+	ORF-TU	gene:SPAC15A10.08	2527.25	1.154	0.0142274	4.20375	4.93233	2.53456	3.73379	1.5412	0.0495346	0.0463016	0.0832645	0.0495346	0.0832645	0.226214	0	0.0178869	0	8	0	0	0
TU.1051	chrI	3696575	3696814	+	novel nc-TU		99.7347	0.415561	0.606173	0.780173	0.863237	0.688932	1.4658	1.32302	0.0495346	0.0463016	0.0832645	0.0495346	0.0832645	0.117168	0.224909	0	0	4	0	0	0
TU.1052	chrI	3696927	3699976	+	ORF-TU	gene:SPAC15A10.10	1074.67	0.352351	0.0330124	1.21949	1.29867	0.672507	1.77886	0.711636	0.12663	0.121183	0.248213	0.0495346	0.0832645	0.0499002	0	0	0	8	0	0	0
TU.1053	chrI	3702500	3709071	+	ORF-TU	gene:SPAC15A10.11	12137.7	1.84687	0.00169065	14.4671	14.7016	3.4017	14.6887	0.460075	0.0495346	0.0463016	0.0832645	0.0495346	0.0832645	0.00914836	0	0.0131238	0	16	4	0	0
TU.1054	chrI	3711475	3713871	+	ORF-TU	gene:SPAC15A10.13	1831.21	0.763961	0.0114863	1.77163	1.99672	0.694113	1.73531	0.453924	0.12663	0.0463016	0.0832645	0.0495346	0.0832645	0	0	0.00497966	0	16	8	0	0
TU.1055	chrI	3714145	3716489	+	ORF-TU	gene:SPAC15A10.15	1871.16	0.797937	0.00852166	3.86342	4.28663	0.688031	2.7991	0.35287	0.0495346	0.0463016	0.563703	0.0495346	0.0832645	0.00998004	0	0.00868992	0.00662176	28	4	0	0
TU.1056	chrI	3716660	3721797	+	ORF-TU	gene:SPAC15A10.16	6104.51	1.18811	0.0045337	2.08449	2.06849	0.71535	1.05468	0.567717	0.0495346	0.0463016	0.0832645	0.512691	0.0832645	0	0	0.0148675	0.0166807	24	4	0	0
TU.1057	chrI	3722461	3723243	+	ORF-TU	gene:SPAC15E1.03	40954.3	52.3043	0.00216835	49.9772	57.201	2.46319	153.094	0.960633	0.0495346	0.0463016	0.0832645	0.0495346	1	0.0477114	0.000742111	0.0305534	0	12	0	0	0.0121144
TU.1058	chrI	3723767	3725825	+	ORF-TU	gene:SPAC15E1.04	4255.6	2.06683	0.0068661	5.91835	6.97111	3.10414	4.33373	0.665503	0.0495346	0.0463016	0.0832645	0.0495346	0.0832645	0	0	0.0111763	0	12	4	0	0
TU.1059	chrI	3727372	3728292	+	ORF-TU	gene:SPAC15E1.06	1623.59	1.76285	0.0211949	6.14717	6.12169	1.28453	3.77071	0.343875	0.0495346	0.0463016	0.563703	0.0495346	0.0832645	0.0391427	0	0.00382671	0	16	0	0	0
TU.1060	chrI	3729701	3731013	+	ORF-TU	gene:SPAC15E1.08	513.654	0.391206	0.0333561	19.3081	19.6044	1.27081	31.7352	0.469264	0.0495346	0.0463016	1	0.0495346	0.0832645	0.126414	0	0.00369942	0	28	8	0	0
TU.1061	chrI	3731099	3732257	+	ORF-TU	gene:SPAC15E1.09	941.531	0.812365	0.116662	1.32181	1.24638	1.25922	0.790813	0.985349	0.0495346	0.0463016	0.0832645	0.0495346	0.563703	0.199601	0.191571	0	0.0134624	4	12	0	0
TU.1062	chrI	3732353	3733284	+	ORF-TU	gene:SPAC15E1.10	855.471	0.917888	0.0178046	1.59222	1.36884	0.926846	1.26291	0.93251	0.12663	0.268286	0.563703	0.275234	1	0	0.383142	0.0236537	0	4	8	0	0
TU.1064	chrI	3736833	3739091	+	ORF-TU	gene:SPAP7G5.03	896.817	0.396997	0.075519	1.30131	1.32012	1.24539	1.31219	1.28904	0.12663	0.121183	0.248213	0.12663	0.248213	0	0	0	0	4	4	0	0
TU.1065	chrI	3739227	3740552	+	novel nc-TU		314.179	0.236937	0.0911612	1.83525	1.80159	1.31345	1.45712	1.41082	0.0495346	0.0463016	0.0832645	0.0495346	0.0832645	0	0	0	0	4	8	0	0
TU.1066	chrI	3740820	3741180	+	novel nc-TU		52.7593	0.146148	0.390906	0.977549	1.11107	0.740073	1.06965	0.999214	0.827259	0.0463016	0.0832645	0.275234	0.563703	0	0	0	0	12	12	0	0
TU.1068	chrI	3742297	3742644	+	novel nc-TU		35.394	0.101707	0.324059	0.989137	0.963498	0.931822	0.990704	1.36235	0.506555	0.500184	0.553617	0.506555	0.236137	0	0	0	0	12	4	0	0
TU.1069	chrI	3744119	3745686	+	ORF-TU	gene:SPAP7G5.05	45411.7	28.9615	0.00503755	9.66229	10.9288	3.98148	18.3161	2.80149	0.0495346	0.0463016	0.0832645	0.0495346	0.0832645	0	0	0.00575629	0	17	4	0	0
TU.1070	chrI	3745812	3746674	+	nc-TU		65.542	0.0759467	0.107814	1.17526	1.19314	1.465	1.39977	1.27317	0.275234	0.268286	0.0832645	0.0495346	1	0	0	0	0.0110494	4	6	0	0
TU.1071	chrI	3747212	3749129	+	nc-TU		282.49	0.147284	0.126295	0.433249	0.441528	0.278273	0.263619	0.746847	0.0495346	0.0463016	0.0832645	0.0495346	0.0832645	0	0	0	0	12	0	0	0
TU.1072	chrI	3749299	3751573	+	ORF-TU	gene:SPAP7G5.06	2220.9	0.976219	0.0096361	1.11604	1.29663	1.04197	1.1277	0.766311	0.512691	0.506555	1	0.275234	0.0832645	0	0	0	0	20	0	0	0
TU.1078	chrI	3790935	3791695	+	ORF-TU	gene:SPAP4C9.02	1067.75	1.40308	0.0142846	3.39793	4.78141	0.457573	3.13654	0.310599	0.0495346	0.0463016	0.0832645	0.0495346	0.0832645	0.0147852	0	0.00951982	0	8	0	0	0
TU.1079	chrI	3799045	3801650	+	ORF-TU	gene:SPAC1556.03	3451.27	1.32435	0.022277	3.1787	3.1538	1.00734	1.32531	0.636227	0.0495346	0.0463016	1	0.0495346	0.0832645	0	0.00789985	0	0	16	4	0	0
TU.1080	chrI	3802700	3805131	+	ORF-TU	gene:SPAC1556.06	628.943	0.258611	0.028637	2.27885	2.17312	2.25102	1.72515	0.905239	0.0495346	0.0463016	0.0832645	0.0495346	0.563703	0.136091	0	0	0	4	8	0	0
TU.1081	chrI	3805797	3807186	+	ORF-TU	gene:SPAC1556.07	15804.8	11.3703	0.00210151	56.3253	59.3995	8.40344	56.1377	1.04763	0.0495346	0.0463016	0.0832645	0.0495346	1	0.0022242	0	0.0162749	0	8	4	0	0
TU.1082	chrI	3809634	3809900	+	novel nc-TU		80.4293	0.301233	0.494781	1.0753	0.874933	0.853425	1.16694	1.02271	0.512691	0.0463016	0.0832645	0.12663	0.563703	0	0	0.00397709	0	12	12	0	0
TU.1083	chrI	3812544	3814495	+	ORF-TU	gene:SPAC1F12.05	3630.16	1.85971	0.0235151	3.13408	3.18282	1.94517	4.22671	1.06016	0.0495346	0.0463016	0.0832645	0.0495346	0.563703	0	0.383142	0.00698481	0	12	8	0	0
TU.1085	chrI	3815681	3817104	+	ORF-TU	gene:SPAC1F12.07	12354.7	8.67603	0.00143684	58.8272	66.5762	3.76187	85.9944	1.26648	0.0495346	0.0463016	0.0832645	0.0495346	0.563703	0.075288	0.012532	0.0157882	0	24	8	0	0
TU.1086	chrI	3817300	3818564	+	ORF-TU	gene:SPAC1F12.08	617.503	0.488145	0.00166297	11.3296	13.5281	0.970399	5.27233	0.715074	0.0495346	0.0463016	0.563703	0.0495346	0.563703	0.00973663	0	0	0.016356	24	8	0	0
TU.1087	chrI	3818754	3820483	+	ORF-TU	gene:SPAC1F12.09	1961.01	1.13353	0.03321	3.06594	3.00791	1.63211	1.91995	0.895351	0.0495346	0.0463016	0.0832645	0.0495346	0.248213	0.00998004	0	0.00872365	0	16	4	0	0
TU.1088	chrI	3821827	3824449	+	ORF-TU	gene:SPAC4H3.01	5844.72	2.22826	0.000769873	13.7091	11.9112	2.37028	3.60928	0.832133	0.0495346	0.0463016	0.0832645	0.0495346	0.563703	0	0	0.00881327	0	4	0	0	0
TU.1090	chrI	3826918	3827524	+	novel nc-TU		244.827	0.40334	0.39581	0.769702	0.812444	0.741682	0.766929	0.822871	0.0495346	0.0463016	0.0832645	0.0495346	0.0832645	0	0	0	0	16	8	0	0
TU.1091	chrI	3827614	3828499	+	novel nc-TU		425.497	0.480245	0.201496	0.991623	1.04439	0.909535	1.0492	1.08721	0.827259	0.268286	0.248213	0.512691	0.248213	0.0113925	0	0	0	20	8	0	0
TU.1092	chrI	3832310	3835669	+	ORF-TU	gene:SPAC4H3.05	1565.26	0.465851	0.0416116	2.07456	2.12251	1.19794	2.14361	0.639579	0.0495346	0.0463016	0.0832645	0.0495346	0.0832645	0	0	0.00808723	0	12	8	0	0
TU.1093	chrI	3836161	3836721	+	nc-TU		250.801	0.44706	0.218589	1.24515	1.2248	0.858583	1.31526	0.873877	0.0495346	0.0463016	0.563703	0.0495346	0.248213	0.0723827	0.110685	0	0	8	8	0	0
TU.1094	chrI	3837450	3839130	+	ORF-TU	gene:SPAC4H3.06	759.294	0.451692	0.0420588	4.67497	4.8055	1.71633	5.02987	0.69836	0.0495346	0.0463016	0.0832645	0.0495346	0.0832645	0	0	0	0	16	4	0	0
TU.1095	chrI	3841582	3842664	+	ORF-TU	gene:SPAC4H3.08	159.115	0.146921	0.104742	0.837821	0.933788	0.62437	0.784405	0.652304	0.12663	0.824778	0.0832645	0.0495346	0.0832645	0	0	0	0	20	0	0	0
TU.1096	chrI	3843344	3844187	+	ORF-TU	gene:SPAC4H3.09	1907.46	2.26003	0.0222926	6.06273	5.38793	1.47848	2.79278	0.595904	0.0495346	0.0463016	0.248213	0.0495346	0.248213	0.00737261	0	0	0	24	0	0	0
TU.1097	chrI	3845194	3846094	+	novel nc-TU		263.406	0.292349	0.18228	0.928443	0.933113	0.906662	0.86159	0.924951	0.827259	0.506555	0.563703	0.512691	1	0	0	0.00543082	0	8	0	0	0
TU.1099	chrI	3850652	3851237	+	multicistronic	gene:SPNCRNA.510;gene:SPNCRNA.942	NA	NA	NA	NA	NA	NA	NA	NA	NA	NA	NA	NA	NA	NA	0	0.029361	0	16	4	0	0
TU.1100	chrI	3852932	3853575	+	ORF-TU	gene:SPAC4H3.13	738.253	1.14636	0.0183191	6.06935	8.29332	1.20607	5.40662	1.0766	0.0495346	0.0463016	0.248213	0.0495346	0.563703	0.0128775	0.0348311	0.00955762	0	8	8	0	0
TU.1101	chrI	3858227	3861729	+	ORF-TU	gene:SPAC1071.02	4843.32	1.38262	0.00229229	8.8127	13.0106	4.30517	6.45913	0.550361	0.0495346	0.0463016	0.0832645	0.0495346	0.0832645	0.0151916	0	0.00447838	0	12	4	0	0
TU.1102	chrI	3864487	3868332	+	multicistronic	gene:SPAC1071.05;gene:SPAC1071.06	NA	NA	NA	NA	NA	NA	NA	NA	NA	NA	NA	NA	NA	NA	0	0.0310962	0	12	4	0	0.0192577
TU.1103	chrI	3869093	3869917	+	ORF-TU	gene:SPAC1071.08	21228.3	25.7312	0.00558827	19.6496	23.1549	1.40353	41.6943	1.812	0.0495346	0.0463016	0.0832645	0.0495346	0.0832645	0.013192	0	0.0285547	0	8	0	0	0.0110459
TU.1105	chrI	3872698	3873379	+	novel nc-TU		33.3387	0.0488837	0.243009	0.765279	1.00591	0.932045	0.661978	0.964064	0.12663	0.824778	0.563703	0.0495346	1	0	0	0	0	8	1	0	0
TU.1107	chrI	3878356	3878983	+	novel nc-TU		77.858	0.123978	0.391922	0.767375	0.818884	0.836324	0.72238	1.01086	0.275234	0.506555	0.563703	0.275234	0.563703	0	0	0	0	0	4	0	0
TU.1108	chrI	3879549	3881049	+	nc-TU	gene:SPNCRNA.94	821.562	0.547343	0.0784481	1.32402	1.24009	0.887722	1.67826	0.697586	0.0495346	0.121183	0.563703	0.0495346	0.0832645	0	0	0.0109521	0	8	0	0	0
TU.1109	chrI	3882470	3884128	+	ORF-TU	gene:SPAC1071.11	2055.84	1.2392	0.0299155	2.17006	2.34214	1.02719	2.67921	0.544144	0.0495346	0.0463016	0.563703	0.0495346	0.0832645	0.20611	0	0.00578172	0	16	0	0	0
TU.1110	chrI	3884511	3886074	+	ORF-TU	gene:SPAC926.02	639.403	0.408826	0.0975063	1.37121	1.17608	1.26962	1.22103	1.13834	0.0495346	0.268286	0.0832645	0.0495346	0.248213	0	0	0	0	8	12	0	0
TU.1111	chrI	3887275	3888416	+	ORF-TU	gene:SPAC926.03	2040.64	1.7869	0.0236857	4.60975	5.25657	1.93459	5.971	0.849017	0.0495346	0.0463016	0.0832645	0.0495346	0.563703	0.00262633	0	0.0293544	0	28	4	0	0.0249631
TU.1112	chrI	3888972	3889506	+	novel nc-TU		97.5773	0.182388	0.344295	0.825446	0.840121	1.11964	1.23093	1.25432	0.0495346	0.121183	0.374259	0.0495346	1	0	0	0.0052303	0	8	0	0	0
TU.1113	chrI	3889930	3890444	+	novel nc-TU		97.8473	0.189995	0.313716	1.05111	0.8834	1.07857	1.16968	0.818874	0.827259	0.506555	0.563703	0.12663	0.248213	0	0	0.0124377	0	4	4	0	0
TU.1114	chrI	3892144	3892562	+	nc-TU		184.345	0.439963	0.187917	1.33577	1.31395	1.06105	0.789099	1.31013	0.0495346	0.0463016	1	0.0495346	0.0832645	0	0	0.00386864	0	8	4	0	0
TU.1116	chrI	3902162	3902459	+	novel nc-TU		14.9093	0.0500313	0.559783	0.857158	0.925529	0.324801	0.959923	0.674865	0.827259	0.506555	0.0832645	0.827259	0.563703	0	0	0	0	12	4	0	0
TU.1118	chrI	3903588	3903842	+	novel nc-TU		15.354	0.0602118	0.419913	1.01864	1.18127	1.022	1.32302	1.13119	0.827259	0.506555	0.563703	0.506555	0.563703	0	0	0.00856447	0.0164398	4	0	0	0
TU.1120	chrI	3912651	3914774	+	ORF-TU	gene:SPAC323.04	4257.62	2.00453	0.00887567	10.7736	11.693	3.43889	12.4234	1.78721	0.0495346	0.0463016	0.0832645	0.0495346	0.0832645	0.012097	0	0	0	24	0	0	0
TU.1122	chrI	3921019	3923540	+	multicistronic	gene:SPAC2F3.01;gene:SPAC323.08	NA	NA	NA	NA	NA	NA	NA	NA	NA	NA	NA	NA	NA	NA	0.104493	0.0125721	0	20	12	0	0
TU.1124	chrI	3924644	3925756	+	ORF-TU	gene:SPAC2F3.02	3233.79	2.90547	0.0289425	3.5582	4.08228	2.21513	4.22084	1.00851	0.0495346	0.0463016	0.0832645	0.0495346	1	0.00554447	0	0.00584435	0	12	4	0	0
TU.1129	chrI	3935444	3938091	+	ORF-TU	gene:SPAC2F3.08	1138.93	0.430109	0.0168704	3.29131	3.42873	1.53176	3.53644	0.696809	0.0495346	0.0463016	0.0832645	0.0495346	0.0832645	0.0222491	0	0.0121948	0	12	4	0	0
TU.1130	chrI	3939172	3942032	+	ORF-TU	gene:SPAC2F3.09	10489.1	3.66623	0.0028354	7.78923	10.4158	0.652853	14.669	0.46262	0.0495346	0.0463016	0.0832645	0.0495346	0.0832645	0.0495115	0	0.0114463	0	19	4	0	0.012242
TU.1131	chrI	3943151	3947870	+	multicistronic	gene:SPAC2F3.10;gene:SPAC2F3.11	NA	NA	NA	NA	NA	NA	NA	NA	NA	NA	NA	NA	NA	NA	0	0.0139012	0	12	0	0	0
TU.1133	chrI	3953804	3956815	+	ORF-TU	gene:SPAC2F3.15	2555.3	0.848373	0.00839867	1.66359	2.58072	1.40174	2.02027	1.54065	0.0495346	0.0463016	0.563703	0.0495346	0.0832645	0	0	0	0	4	4	0	0
TU.1134	chrI	3957097	3959394	+	ORF-TU	gene:SPAC2F3.16	2299.43	1.00062	0.0377387	2.6149	2.82793	1.58395	2.72974	0.712198	0.0495346	0.0463016	0.0832645	0.0495346	0.0832645	0.0116294	0	0.0106086	0	4	4	0	0
TU.1135	chrI	3959755	3962893	+	ORF-TU	gene:SPAC11G7.01	8791.96	2.80088	0.00783494	3.50034	4.2185	0.85619	5.04841	0.679043	0.0495346	0.0463016	0.0832645	0.0495346	0.0832645	0.252828	0.0383142	0.0150343	0	20	4	0	0
TU.1136	chrI	3963075	3966162	+	ORF-TU	gene:SPAC11G7.02	11598.1	3.75585	0.00316828	7.18857	8.54604	1.82537	15.5647	0.91437	0.0495346	0.0463016	0.0832645	0.0495346	0.248213	0.203759	0.0283809	0.00767587	0	12	8	0	0
TU.1137	chrI	3966767	3968383	+	ORF-TU	gene:SPAC11G7.03	6236.62	3.8569	0.00567255	8.76158	11.2363	1.48065	12.7819	0.949814	0.0495346	0.0463016	0.248213	0.0495346	1	0.0396441	0	0.00960832	0	16	4	0	0
TU.1138	chrI	3968995	3969555	+	ORF-TU	gene:SPAC11G7.04	75277.2	134.184	0.00183736	18.2519	19.7968	1.25989	78.7371	0.577817	0.0495346	0.0463016	0.0832645	0.0495346	0.0832645	0.0314567	0.000404441	0.0287946	0	32	0	0	0.0192581
TU.1139	chrI	3974340	3976194	+	ORF-TU	gene:SPAPB18E9.01	1219.32	0.657317	0.0547636	1.04172	1.20815	0.769672	1.3203	0.762155	0.275234	0.0463016	0.0832645	0.0495346	0.0832645	0.064244	0	0.01604	0	20	0	0	0
TU.1143	chrI	3987471	3987958	+	novel nc-TU		26.6287	0.0545669	0.193947	1.94784	1.71869	0.703099	1.13835	0.912226	0.0463016	0.500184	1	0.506555	0.553617	0	0	0	0	8	0	0	0
TU.1147	chrI	3991808	3993927	+	nc-TU	gene:SPNCRNA.954	755.091	0.356175	0.018033	2.53592	1.99274	0.871412	3.55531	1.27414	0.0495346	0.0463016	0.563703	0.0495346	0.248213	0	0	0	0	8	4	0	0
TU.1149	chrI	4001714	4003796	+	ORF-TU	gene:SPAC27E2.01	1060.62	0.509177	0.0562397	1.64541	2.02055	0.716361	1.76894	0.651268	0.0495346	0.0463016	0.0832645	0.0495346	0.0832645	0	0	0	0	8	4	0	0
TU.1150	chrI	4004305	4005672	+	ORF-TU	gene:SPAC27E2.02	1408.37	1.02951	0.0394141	1.00002	1.72859	1.08708	1.19962	0.924991	0.512691	0.0463016	0.0832645	0.0495346	1	0	0.0638571	0.0163578	0	0	4	0	0
TU.1151	chrI	4008552	4008941	+	ORF-TU	gene:SPAC27E2.13	115.781	0.296875	0.266559	1.05272	1.16385	0.997465	1.2185	1.01306	0.827259	0.268286	1	0.275234	1	0	0	0	0	0	4	0	0.0167074
TU.1154	chrI	4014367	4014819	+	novel nc-TU		234.48	0.517616	0.246048	0.604958	0.809059	1.03948	0.819344	1.12632	0.0495346	0.506555	0.563703	0.275234	0.563703	0	0	0	0	8	8	0	0
TU.1155	chrI	4014930	4016545	+	ORF-TU	gene:SPAC27E2.05	2341.77	1.44911	0.0406438	2.51628	2.77591	1.24952	2.63587	1.13716	0.0495346	0.0463016	0.248213	0.0495346	0.563703	0.00587062	0.0306513	0.00450677	0	16	4	0	0
TU.1157	chrI	4019878	4021605	+	ORF-TU	gene:SPAC27E2.07	1551.77	0.898018	0.00715688	1.7298	2.67758	0.693695	1.66758	0.518619	0.0495346	0.0463016	0.0832645	0.12663	0.0832645	0	0	0.00429261	0	12	8	0	0
TU.1158	chrI	4027029	4034219	+	ORF-TU	gene:SPAC27E2.09	8721.65	1.21286	0.00125681	4.32278	4.82975	2.53881	3.03549	0.770389	0.0495346	0.0463016	0.0832645	0.0495346	0.563703	0	0	0	0	8	8	0	0
TU.1159	chrI	4047666	4049230	+	ORF-TU	gene:SPAC19G12.03	1882.31	1.20275	0.00912084	11.7202	10.7903	3.90107	4.4522	1.37498	0.0495346	0.0463016	0.0832645	0.0495346	0.248213	0	0	0	0	8	4	0	0
TU.1160	chrI	4049521	4050236	+	ORF-TU	gene:SPAC19G12.04	381.489	0.532806	0.148321	1.47857	1.26429	1.2916	2.0754	1.13423	0.0495346	0.0463016	0.0832645	0.0495346	0.563703	0	0	0	0	8	4	0	0
TU.1161	chrI	4050885	4052279	+	ORF-TU	gene:SPAC19G12.05	7139.36	5.11782	0.024764	4.10637	5.01365	1.68967	3.67221	1.11034	0.0495346	0.0463016	0.0832645	0.0495346	0.563703	0	0	0.0311076	0	8	8	0	0.01356
TU.1163	chrI	4056749	4058766	+	ORF-TU	gene:SPAC19G12.08	8376.22	4.15076	0.00372136	4.82333	7.13126	1.87991	8.7661	0.465034	0.0495346	0.0463016	0.0832645	0.0495346	0.0832645	0	0.388285	0.0137692	0	20	8	0	0
TU.1164	chrI	4060049	4061343	+	ORF-TU	gene:SPAC19G12.09	3017.13	2.32983	0.00509853	4.17193	5.31887	1.8352	4.08177	0.610388	0.0495346	0.0463016	0.0832645	0.0495346	0.0832645	0	0	0.0249947	0	16	4	0	0.00877425
TU.1165	chrI	4063832	4064299	+	novel nc-TU		23.072	0.0492991	0.25018	1.29978	1.58986	1.10125	1.15997	0.922945	0.512691	0.0463016	1	0.827259	1	0	0	0	0	4	0	0	0
TU.1166	chrI	4067203	4068361	+	ORF-TU	gene:SPAC19G12.11	3625.31	3.12796	0.0136873	3.52086	5.07577	0.963679	5.28461	0.828823	0.0495346	0.0463016	1	0.0495346	0.0832645	0	0	0.00374341	0	8	0	0	0
TU.1167	chrI	4068610	4069832	+	ORF-TU	gene:SPAC19G12.12	1740.5	1.42314	0.0321863	2.10101	2.61208	1.11463	3.45187	0.935452	0.0495346	0.0463016	1	0.0495346	0.563703	0.00492842	0	0.00422603	0.00718563	24	12	0	0
TU.1168	chrI	4072148	4074991	+	ORF-TU	gene:SPAC19G12.14	4418.54	1.55364	0.00154643	9.72846	12.9736	0.820022	26.8978	0.644531	0.0495346	0.0463016	1	0.0495346	0.0832645	0.00521982	0	0.0142046	0	20	8	0	0
TU.1170	chrI	4083661	4084595	+	ORF-TU	gene:SPAC23A1.03	8678.2	9.2815	0.00448991	15.0668	23.4316	2.35457	21.722	0.899998	0.0495346	0.0463016	0.0832645	0.0495346	0.563703	0	0.0333167	0.00533056	0	8	8	0	0
TU.1171	chrI	4088747	4089739	+	ORF-TU	gene:SPAC23A1.05	3151.05	3.17326	0.00192782	5.7632	7.16417	0.553135	1.44781	0.196709	0.0495346	0.0463016	0.0832645	0.12663	0.0832645	0.0117342	0	0.0126479	0	28	4	0	0
TU.1172	chrI	4092152	4093116	+	ORF-TU	gene:SPAC23A1.07	1094.34	1.13403	0.0353415	5.12979	5.6121	2.50912	4.70324	1.11486	0.0495346	0.0463016	0.0832645	0.0495346	0.563703	0.0127503	0	0.0323574	0	24	0	0	0.0201256
TU.1173	chrI	4093960	4094919	+	ORF-TU	gene:SPAC23A1.09	1815.62	1.89127	0.0106959	9.35325	10.0872	3.13617	7.50509	0.536588	0.0495346	0.0463016	0.0832645	0.0495346	0.0832645	0.0695351	0.0344186	0.00768124	0	16	4	0	0
TU.1174	chrI	4095135	4096655	+	ORF-TU	gene:SPAC23A1.10	59526.6	39.1365	9.32763e-05	139.07	157.708	6.2595	1240.67	2.92358	0.0495346	0.0463016	0.0832645	0.0495346	0.0832645	0.325196	0	0.031659	0	8	0	0	0.0201507
TU.1175	chrI	4097331	4098114	+	ORF-TU	gene:SPAC23A1.11	34002.1	43.37	0.00127285	74.4563	89.6423	4.45341	136.82	0.398306	0.0495346	0.0463016	0.0832645	0.0495346	0.0832645	0.0141254	0.000226599	0.0311918	0.00724931	12	4	0	0.0160687
TU.1177	chrI	4101657	4103223	+	novel nc-TU		264.914	0.169058	0.0755651	1.41574	1.46884	1.21759	1.44231	0.742586	0.0495346	0.121183	0.563703	0.12663	0.563703	0.00341198	0	0	0	4	0	0	0
TU.1178	chrI	4106711	4112024	+	ORF-TU	gene:SPAC23A1.17	8335.61	1.56861	0.00240863	3.40605	5.42488	0.831199	5.10253	0.389218	0.0495346	0.0463016	0.563703	0.0495346	0.0832645	0	0	0.0153978	0	12	12	0	0
TU.1179	chrI	4119629	4121804	+	ORF-TU	gene:SPAC26H5.03	1334.74	0.613391	0.00366732	4.67127	6.86487	0.421411	4.50517	0.330979	0.0495346	0.0463016	0.0832645	0.0495346	0.0832645	0	0	0.00325343	0	24	0	0	0
TU.1180	chrI	4121993	4124732	+	ORF-TU	gene:SPAC26H5.04	2400.72	0.876174	0.000816507	2.45121	2.24373	0.509571	5.71816	0.430518	0.12663	0.0463016	0.563703	0.0495346	0.563703	0	0	0.00794838	0.0062451	36	0	0	0
TU.1181	chrI	4125096	4128792	+	ORF-TU	gene:SPAC26H5.05	9285.59	2.51166	0.00277019	6.01959	7.18063	2.2486	4.36434	0.844149	0.0495346	0.0463016	0.0832645	0.0495346	0.248213	0.036353	0	0.00811862	0	8	0	0	0
TU.1182	chrI	4129234	4131858	+	ORF-TU	gene:SPAC26H5.06	1703.24	0.648852	0.0218634	2.91086	2.74844	1.8117	2.0992	0.713796	0.0495346	0.0463016	0.0832645	0.0495346	0.0832645	0.00260961	0	0	0	12	0	0	0
TU.1184	chrI	4137590	4138968	+	novel nc-TU		69.2907	0.050247	0.12003	0.887986	0.957868	1.59558	1.17584	2.05993	0.827259	0.506555	0.248213	0.512691	0.248213	0	0	0	0	12	4	0	0
TU.1185	chrI	4140081	4140726	+	nc-TU		119.301	0.184676	0.276727	1.34667	1.51059	1.28955	1.28803	0.654123	0.0495346	0.0463016	0.0832645	0.0495346	0.0832645	0	0	0	0	32	0	0	0
TU.1186	chrI	4141312	4141548	+	novel nc-TU		116.845	0.493015	0.132849	1.95362	1.86801	0.870095	1.84327	1.53787	0.0495346	0.121183	0.563703	0.12663	0.248213	0	0	0	0	12	8	0	0
TU.1187	chrI	4141685	4142284	+	novel nc-TU		90.594	0.15099	0.166387	1.32172	1.57912	0.949788	1.5623	1.41308	0.275234	0.121183	1	0.12663	0.248213	0	0	0	0	0	0	0	0
TU.1188	chrI	4142849	4143127	+	novel nc-TU		75.3287	0.269995	0.525733	1.17381	1.12938	1.16771	1.08957	1.16496	0.0495346	0.0463016	0.0832645	0.0495346	0.0832645	0	0	0	0	24	16	0	0
TU.1189	chrI	4143273	4143527	+	novel nc-TU		90.27	0.354	0.286677	0.715473	0.779349	0.687648	0.588678	0.666518	0.0495346	0.0463016	0.0832645	0.0495346	0.0832645	0	0	0	0	16	8	0	0
TU.1190	chrI	4143661	4147167	+	ORF-TU	gene:SPAC26H5.11	4114.53	1.17323	0.0155978	2.15162	2.19954	1.20586	2.72688	0.875992	0.0495346	0.0463016	0.248213	0.0495346	0.563703	0.212908	0	0	0	8	8	0	0
TU.1191	chrI	4147669	4151498	+	ORF-TU	gene:SPAC26H5.12	6468.96	1.68902	0.00100632	9.8642	9.63642	1.64963	8.83651	0.520478	0.0495346	0.0463016	0.0832645	0.0495346	0.248213	0	0	0.00355323	0	16	4	0	0
TU.1192	chrI	4154186	4154645	+	nc-TU	gene:SPNCRNA.242	3001.79	6.52562	0.0300005	2.48482	2.37261	1.75424	6.6328	0.425491	0.0495346	0.0463016	0.0832645	0.0495346	0.0832645	0.352977	0.167625	0.0297621	0	12	0	0	0.00969078
TU.1193	chrI	4154847	4155055	+	nc-TU	gene:SPSNORNA.13	887.107	4.24453	0.0136135	12.6942	11.9832	2.09065	4.61767	0.659374	0.0495346	0.0463016	0.0832645	0.0495346	0.563703	0.320715	0.615625	0	0	16	8	0	0
TU.1194	chrI	4155474	4156300	+	ORF-TU	gene:SPAC25B8.01	1407.32	1.70172	0.000804242	30.0313	38.1649	10.4401	78.5302	4.05139	0.0495346	0.0463016	0.0832645	0.0495346	0.0832645	0.00562255	0	0.0104593	0	24	4	0	0
TU.1195	chrI	4156517	4157616	+	ORF-TU	gene:SPAC25B8.02	1042.22	0.94747	0.0506573	1.58805	1.94156	0.801786	1.23668	0.693133	0.0495346	0.0463016	0.563703	0.275234	0.248213	0	0	0	0	16	4	0	0
TU.1196	chrI	4157867	4160500	+	ORF-TU	gene:SPAC25B8.03	3850.25	1.46175	0.00468086	2.91506	3.56199	1.95473	2.89086	0.710626	0.0495346	0.0463016	0.0832645	0.0495346	0.563703	0.00998004	0.0174155	0.00902329	0	8	4	0	0
TU.1197	chrI	4162564	4164210	+	ORF-TU	gene:SPAC25B8.05	2028.97	1.23192	0.00489791	8.73196	10.9676	2.08668	11.4491	1.30053	0.0495346	0.0463016	0.0832645	0.0495346	0.248213	0	0	0	0	20	4	0	0
TU.1198	chrI	4166679	4167681	+	ORF-TU	gene:SPAC25B8.20	373.765	0.372647	0.0209073	4.93237	5.36764	1.34427	6.99433	1.5332	0.0495346	0.0463016	0.0832645	0.0495346	0.0832645	0.00338307	0	0	0	32	12	0	0
TU.1199	chrI	4168239	4170165	+	ORF-TU	gene:SPAC25B8.08	2031.44	1.0542	0.0180825	3.85247	4.59831	2.86268	3.04949	0.662059	0.0495346	0.0463016	0.0832645	0.0495346	0.563703	0	0	0	0	24	0	0	0
TU.1200	chrI	4170546	4173494	+	multicistronic	gene:SPAC25B8.09;gene:SPAC25B8.10	NA	NA	NA	NA	NA	NA	NA	NA	NA	NA	NA	NA	NA	NA	0	0	0	16	8	0	0
TU.1201	chrI	4173671	4176303	+	ORF-TU	gene:SPAC25B8.11	4253.69	1.61553	0.00880923	2.24629	2.81944	0.902184	1.86784	0.531197	0.0495346	0.0463016	1	0.0495346	0.0832645	0	0	0.0253999	0	8	4	0	0.0144105
TU.1202	chrI	4185293	4192074	+	multicistronic	gene:SPAC25B8.14;gene:SPAC25B8.16;gene:SPAC25B8.17;gene:SPAC25B8.18	NA	NA	NA	NA	NA	NA	NA	NA	NA	NA	NA	NA	NA	NA	0	0.0163526	0	8	4	0	0
TU.1203	chrI	4198803	4199589	+	nc-TU		265.395	0.337223	0.126534	1.58235	1.49586	1.35412	1.60855	0.865558	0.0495346	0.0463016	0.248213	0.0495346	0.563703	0	0	0	0	12	4	0	0
TU.1204	chrI	4200162	4205591	+	ORF-TU	gene:SPAC694.02	51461.1	9.47719	0.000260832	10.2507	14.4906	1.30935	8.65368	0.237531	0.0495346	0.0463016	0.563703	0.0495346	0.0832645	0	0	0.0168603	0	12	0	0	0
TU.1205	chrI	4205714	4207098	+	ORF-TU	gene:SPAC694.03	513.822	0.370991	0.0507712	2.0488	2.04095	1.61221	1.38223	0.543022	0.0495346	0.0463016	0.0832645	0.12663	0.248213	0	0	0	0.032364	4	0	0	0
TU.1208	chrI	4219762	4222590	+	ORF-TU	gene:SPAC1F7.03	7182.52	2.53889	0.0100812	4.07644	4.58006	1.63115	3.85625	0.57274	0.0495346	0.0463016	0.0832645	0.0495346	0.0832645	0.0133067	0.122681	0.0114241	0	16	0	0	0
TU.1209	chrI	4223956	4225790	+	ORF-TU	gene:SPAC1F7.04	19586.5	10.6738	0.0029404	36.5599	39.0526	2.48864	42.0403	1.04985	0.0495346	0.0463016	0.0832645	0.0495346	1	0.00440295	0	0.0227456	0	12	4	0	0.00854275
TU.1210	chrI	4226977	4230309	+	ORF-TU	gene:SPAC1F7.05	40910.6	12.2744	0.000379557	18.6672	16.9673	2.20805	71.8957	0.311975	0.0495346	0.0463016	0.0832645	0.0495346	0.0832645	0.0665335	0.300805	0.0235704	0	16	4	0	0.0131626
TU.1212	chrI	4235089	4237805	+	ORF-TU	gene:SPAC1F7.08	2221.02	0.817455	0.0052676	1.02791	0.833992	1.43394	2.30769	1.63405	0.512691	0.506555	0.563703	0.0495346	0.248213	0	0.00722908	0.00618495	0	24	0	0	0
TU.1215	chrI	4243805	4244779	+	ORF-TU	gene:SPAC1F7.10	685.303	0.702875	0.00730461	5.59773	6.14577	2.17878	16.1215	1.01547	0.0495346	0.0463016	0.0832645	0.0495346	1	0	0	0.00442824	0	28	8	0	0
TU.1216	chrI	4248830	4250192	+	ORF-TU	gene:SPAC1F7.12	3861.3	2.83294	0.00251621	21.4828	19.4983	3.41518	21.2347	1.31339	0.0495346	0.0463016	0.0832645	0.0495346	0.248213	0	0	0.0266582	0	8	0	0	0.019833
TU.1218	chrI	4254731	4255653	+	ORF-TU	gene:SPAC21E11.04	920.58	0.997378	0.0461998	2.6546	2.90552	2.12458	3.37448	0.984629	0.0495346	0.0463016	0.0832645	0.0495346	0.563703	0	0	0	0	4	8	0	0
TU.1219	chrI	4256608	4256869	+	novel nc-TU		73.9033	0.282074	0.473624	1.04214	1.14484	1.06987	1.03687	1.02977	0.0495346	0.0463016	0.563703	0.275234	0.0832645	0	0	0	0	12	8	0	0
TU.1220	chrI	4257700	4259642	+	ORF-TU	gene:SPAC21E11.06	7985.23	4.10974	0.00456764	6.02162	8.9108	2.12661	6.84932	0.681805	0.0495346	0.0463016	0.0832645	0.0495346	0.0832645	0.0380192	0	0	0	16	0	0	0
TU.1221	chrI	4260015	4261178	+	ORF-TU	gene:SPAC21E11.07	884.765	0.760107	0.0388503	2.1991	2.49687	1.17523	3.22547	0.979285	0.0495346	0.0463016	0.248213	0.0495346	1	0	0	0	0	16	4	0	0
TU.1222	chrI	4261548	4263922	+	ORF-TU	gene:SPAC21E11.08	11825.2	4.97901	0.0101754	5.62865	6.07982	3.15008	4.19393	1.37292	0.0495346	0.0463016	0.0832645	0.0495346	0.0832645	0.00739261	0.00729793	0.0180683	0	12	0	0	0
TU.1223	chrI	4267015	4268462	+	ORF-TU	gene:SPAC2C4.05	6789.54	4.68891	0.00408559	13.2585	13.5676	2.22978	9.16307	0.132103	0.0495346	0.0463016	0.0832645	0.0495346	0.0832645	0.199601	0	0.0173223	0	12	12	0	0
TU.1224	chrI	4268660	4268970	+	nc-TU		284859	915.945	1.05202e-05	30.6643	30.4638	11.7327	13.0553	0.994225	0.0495346	0.0463016	0.0832645	0.0495346	1	0.000298403	0.383715	0	0	8	12	0	0
TU.1225	chrI	4275067	4276881	+	multicistronic	gene:SPAC2C4.08;gene:SPAC2C4.09	NA	NA	NA	NA	NA	NA	NA	NA	NA	NA	NA	NA	NA	NA	0	0	0	8	4	0	0
TU.1226	chrI	4281440	4283389	+	ORF-TU	gene:SPAC2C4.13	4080.16	2.09239	0.0112668	4.09527	3.67784	1.92823	3.0988	1.03969	0.0495346	0.0463016	0.0832645	0.0495346	1	0.00564908	0.00567617	0.00842848	0	12	4	0	0
TU.1229	chrI	4287041	4287268	+	novel nc-TU		83.8787	0.367889	0.405819	1.01503	1.13616	1.11411	1.11343	0.837179	0.512691	0.824778	0.563703	0.512691	0.0832645	0	0	0	0	0	0	0	0
TU.1230	chrI	4292200	4292665	+	nc-TU		75.5487	0.162122	0.299426	1.56697	1.70101	0.811341	1.66387	0.678166	0.0495346	0.0463016	0.0832645	0.0495346	0.0832645	0	0	0	0	12	0	0	0
TU.1231	chrI	4294337	4294738	+	nc-TU	gene:SPNCRNA.976	218.959	0.544673	0.114877	1.98249	1.95117	1.35527	1.68633	1.07246	0.0495346	0.0463016	0.0832645	0.0495346	1	0	0	0	0	12	8	0	0
TU.1232	chrI	4295142	4297305	+	ORF-TU	gene:SPAC25G10.01	3438.16	1.5888	0.0130243	4.49552	4.2167	1.79628	2.62046	1.41927	0.0495346	0.0463016	0.0832645	0.0495346	0.0832645	0.0142572	0	0	0	16	4	0	0
TU.1233	chrI	4299779	4301297	+	ORF-TU	gene:SPAC25G10.03	8786.25	5.78423	0.00275143	9.23203	11.7996	0.897594	3.59315	0.508974	0.0495346	0.0463016	1	0.0495346	0.0832645	0.00499002	0	0.0163029	0	0	0	0	0
TU.1234	chrI	4305935	4306498	+	ORF-TU	gene:SPAC25G10.06	24536.4	43.5043	0.00385775	32.5381	33.822	2.14248	82.9562	1.30272	0.0495346	0.0463016	0.0832645	0.0495346	0.0832645	0.00187902	0	0.0274606	0	40	11	0	0.0119869
TU.1235	chrI	4310542	4313043	+	ORF-TU	gene:SPAC25G10.08	45743.8	18.2829	0.00067169	28.4439	38.0805	2.09384	23.9277	0.531659	0.0495346	0.0463016	0.0832645	0.0495346	0.0832645	0.101203	0.00487046	0.0180444	0	12	8	0	0
TU.1238	chrI	4323684	4325186	+	nc-TU	gene:SPNCRNA.977	579.183	0.385351	0.0775101	1.51903	1.73791	1.1562	1.73296	0.580782	0.0495346	0.0463016	0.248213	0.0495346	0.0832645	0.114216	0.0264236	0.00362102	0	14	4	0	0
TU.1240	chrI	4328966	4333121	+	multicistronic	gene:SPAC27F1.07;gene:SPAC27F1.08	NA	NA	NA	NA	NA	NA	NA	NA	NA	NA	NA	NA	NA	NA	0.640211	0.0184156	0	28	8	0	0
TU.1241	chrI	4337092	4339948	+	multicistronic	gene:SPAC23D3.01;gene:SPAC23D3.02	NA	NA	NA	NA	NA	NA	NA	NA	NA	NA	NA	NA	NA	NA	0	0.0100799	0	8	14	0	0
TU.1242	chrI	4344062	4346174	+	nc-TU	gene:SPNCRNA.979	1283.99	0.607663	0.00354247	3.84539	3.94036	7.37639	8.36588	3.8734	0.0495346	0.0463016	0.0832645	0.0495346	0.0832645	0	0	0.00345074	0	4	16	0	0
TU.1243	chrI	4350972	4352373	+	ORF-TU	gene:SPAC23D3.07	6525.43	4.65437	0.00531716	13.7069	13.1063	3.82404	4.8832	1.10804	0.0495346	0.0463016	0.0832645	0.0495346	1	0	0.191571	0.00533056	0	12	4	0	0
TU.1244	chrI	4352499	4354586	+	ORF-TU	gene:SPAC23D3.08	3361.55	1.60994	0.0221065	3.69686	3.77355	2.52158	2.82205	0.870138	0.0495346	0.0463016	0.0832645	0.0495346	0.248213	0	0	0	0.0102322	8	4	0	0
TU.1246	chrI	4358789	4359901	+	ORF-TU	gene:SPAC23D3.11	733.689	0.6592	0.0633813	1.69941	1.9242	1.02908	1.72414	0.754587	0.0495346	0.121183	0.563703	0.0495346	0.248213	0	0.0547345	0.0038198	0	24	8	0	0
TU.1247	chrI	4362476	4364595	+	ORF-TU	gene:SPAC23D3.12	11323.7	5.34138	0.00604427	1.4046	1.81884	1.08591	1.14416	0.631881	0.12663	0.268286	0.563703	0.827259	0.248213	0.0332669	0	0.00397709	0	12	0	0	0
TU.1248	chrI	4364703	4364972	+	novel nc-TU		397.455	1.47206	0.251887	1.08257	1.0506	1.12208	0.840058	0.862592	0.512691	0.824778	0.248213	0.0495346	0.0832645	0.0332669	0.0638571	0.00740637	0.0142168	8	4	0	0
TU.1249	chrI	4365643	4366259	+	ORF-TU	gene:SPAC23D3.16	205.92	0.333744	0.0887613	1.71331	2.52418	1.66158	3.22712	1.57618	0.0495346	0.268286	0.0832645	0.0495346	0.0832645	0	0	0	0	12	16	0	0
TU.1250	chrI	4367060	4367377	+	nc-TU		85.514	0.268912	0.38773	1.0339	1.06838	0.995104	1.03016	1.07723	0.827259	0.506555	1	0.827259	0.563703	0	0	0	0	8	4	0	0
TU.1253	chrI	4370189	4370520	+	novel nc-TU		1.34667	0.00405622	NA	NA	NA	NA	NA	NA	NA	NA	NA	NA	NA	0	0	0	0	4	0	0	0
TU.1254	chrI	4374377	4375297	+	nc-TU	gene:SPNCRNA.982	567.788	0.616491	0.0425223	0.473253	0.739133	0.456024	0.484309	0.589052	0.0495346	0.0463016	0.0832645	0.0495346	0.0832645	0	0	0	0	8	4	0	0
TU.1255	chrI	4375409	4382725	+	ORF-TU	gene:SPAC1527.01	7039.66	0.962096	0.00461926	1.32455	1.40426	0.874578	1.35018	0.725372	0.12663	0.0463016	0.248213	0.275234	0.248213	0	0	0.00355593	0	4	4	0	0
TU.1256	chrI	4383147	4384264	+	ORF-TU	gene:SPAC1527.02	786.779	0.703738	0.027769	1.70457	1.68311	1.0439	2.16998	1.02875	0.0495346	0.0463016	0.563703	0.0495346	1	0	0	0	0	12	4	0	0
TU.1257	chrI	4384403	4386875	+	ORF-TU	gene:SPAC1527.03	8084.9	3.26927	0.00811678	3.98552	4.33879	1.69022	3.0843	1.41978	0.0495346	0.0463016	0.0832645	0.0495346	0.0832645	0	0	0.0174601	0	0	0	0	0
TU.1261	chrI	4400989	4401387	+	nc-TU		118.139	0.296087	0.308343	1.20415	1.29163	1.1667	1.55776	0.845951	0.12663	0.0463016	0.248213	0.0495346	0.563703	0.0496443	0	0	0	24	4	0	0
TU.1262	chrI	4401797	4403803	+	ORF-TU	gene:SPAC29E6.01	1698.15	0.846115	0.0119176	6.58365	6.21165	2.60319	2.92119	1.05074	0.0495346	0.0463016	0.0832645	0.0495346	0.563703	0.00703453	0.255428	0	0	16	8	0	0
TU.1263	chrI	4403900	4409072	+	ORF-TU	gene:SPAC29E6.02	4618.24	0.892759	0.00946067	3.55231	3.47105	2.46076	2.25749	1.02677	0.0495346	0.0463016	0.0832645	0.0495346	1	0	0	0	0	8	8	0	0
TU.1264	chrI	4409524	4411152	+	ORF-TU	gene:SPAC29E6.04	2066.55	1.2686	0.0447661	2.15379	2.28028	1.13162	2.11247	0.99533	0.0495346	0.0463016	0.563703	0.0495346	1	0	0	0.014275	0	16	0	0	0
TU.1265	chrI	4415127	4417148	+	ORF-TU	gene:SPAC29E6.08	5377.36	2.65943	0.000555441	40.2734	45.6838	3.79404	30.1977	0.22085	0.0495346	0.0463016	0.0832645	0.0495346	0.0832645	0.22751	0.0785815	0.023574	0	20	8	0	0.0116042
TU.1266	chrI	4417418	4418551	+	ORF-TU	gene:SPAC29E6.09	807.796	0.712342	0.0240413	1.7466	1.99856	0.559489	1.00744	0.289086	0.0495346	0.0463016	0.0832645	0.827259	0.0832645	0.0591409	0	0.0115225	0	4	0	0	0
TU.1267	chrI	4422706	4424698	+	ORF-TU	gene:SPAC16.01	1009.33	0.506438	0.0290232	3.48879	3.45319	2.32281	1.44202	0.78242	0.0495346	0.0463016	0.0832645	0.0495346	0.248213	0	0	0.0250972	0	4	0	0	0.0130505
TU.1269	chrI	4428216	4428833	+	novel nc-TU		26.5147	0.042904	0.245635	0.837899	0.746646	1.11919	0.631995	0.720921	0.512691	0.121183	0.563703	0.0495346	0.0832645	0	0	0	0	8	0	0	0
TU.1270	chrI	4429639	4431711	+	ORF-TU	gene:SPAC16.04	4224.68	2.03795	0.0129824	2.99561	2.5877	1.24971	3.37844	1.08009	0.0495346	0.0463016	0.0832645	0.0495346	1	0	0	0.0328133	0	4	0	0	0.0261459
TU.1271	chrI	4439862	4442520	+	ORF-TU	gene:SPAC9E9.03	41320	15.5397	0.000756818	15.8261	23.4156	2.08354	45.8016	0.819258	0.0495346	0.0463016	0.0832645	0.0495346	0.563703	0.284431	0.00248793	0.028587	0	12	4	0	0.0131349
TU.1272	chrI	4443039	4444196	+	ORF-TU	gene:SPAC9E9.04	4049.64	3.4971	0.00535946	2.44732	3.16595	1.75996	8.40119	1.50979	0.0495346	0.0463016	0.0832645	0.0495346	0.0832645	0.000985683	0.191571	0.0130693	0	20	20	0	0
TU.1273	chrI	4444410	4445505	+	ORF-TU	gene:SPAC9E9.05	647.939	0.591186	0.157473	0.999619	1.03772	0.929946	0.877565	0.909606	0.827259	0.506555	0.248213	0.0495346	0.0832645	0.0107892	0	0.0208581	0.0138614	4	4	0	0
TU.1274	chrI	4445950	4446158	+	novel nc-TU		86.7273	0.414963	0.448606	1.20199	1.10593	0.968637	1.1798	1.15819	0.0495346	0.506555	0.563703	0.0495346	0.248213	0	0	0	0	0	0	0	0
TU.1275	chrI	4450623	4453286	+	ORF-TU	gene:SPAC9E9.08	2054.27	0.771122	0.0261097	2.05787	2.32959	1.23676	1.86918	0.547624	0.0495346	0.0463016	0.0832645	0.0495346	0.0832645	0	0	0.0324799	0	12	4	0	0.0224044
TU.1277	chrI	4461644	4464525	+	ORF-TU	gene:SPAC9E9.11	26404.3	9.1618	0.000869578	31.4148	32.0171	6.87806	18.7276	1.25912	0.0495346	0.0463016	0.0832645	0.0495346	0.248213	0	0	0.00387683	0	4	0	0	0
TU.1278	chrI	4468141	4468360	+	novel nc-TU		18.5707	0.0844121	0.611111	0.914368	0.840909	0.873715	0.888264	0.913636	0.268286	0.238593	0.553617	0.506555	0.553617	0	0	0	0	20	4	0	0
TU.1279	chrI	4469209	4471383	+	multicistronic	gene:SPAC9E9.14;gene:SPAC9E9.15	NA	NA	NA	NA	NA	NA	NA	NA	NA	NA	NA	NA	NA	NA	0	0	0	8	8	0	0
TU.1280	chrI	4472529	4474650	+	ORF-TU	gene:SPAC17C9.16c	3221.32	1.51806	0.0115771	3.25307	3.83427	1.13988	1.19653	0.393659	0.0495346	0.0463016	0.0832645	0.512691	0.0832645	0.078882	0.144482	0	0	0	4	0	0
TU.1281	chrI	4475221	4476524	+	ORF-TU	gene:SPAC17C9.15c	2391.13	1.83369	0.00736824	8.22347	7.1619	1.31014	4.79503	0.664311	0.0495346	0.0463016	0.0832645	0.0495346	0.0832645	0	0	0	0	12	0	0	0
TU.1282	chrI	4477495	4479205	+	ORF-TU	gene:SPAC17C9.13c	5200.07	3.0392	0.0130996	5.36658	5.44268	1.65888	5.42181	0.536755	0.0495346	0.0463016	0.0832645	0.0495346	0.0832645	0.0203451	0	0.0119399	0	28	4	0	0
TU.1283	chrI	4480886	4482537	+	ORF-TU	gene:SPAC17C9.11c	773.912	0.46847	0.0208555	6.90702	6.80766	2.67595	5.10275	0.661121	0.0495346	0.0463016	0.0832645	0.0495346	0.248213	0.0144249	0	0.00878739	0	4	4	0	0
TU.1284	chrI	4483976	4484632	+	ORF-TU	gene:SPAC17C9.09c	1403.78	2.13665	0.0272526	9.13173	9.23767	0.804467	12.2488	0.454597	0.0495346	0.0463016	0.563703	0.0495346	0.248213	0	0	0.00386661	0	14	8	0	0
TU.1285	chrI	4490435	4491826	+	ORF-TU	gene:SPAC17C9.05c	448.283	0.322043	0.0822202	1.57079	1.97326	1.2147	1.52497	0.699335	0.0495346	0.0463016	0.563703	0.12663	0.248213	0	0	0.0262072	0	16	0	0	0.0131349
TU.1288	chrI	4495584	4496035	+	novel nc-TU		15.3593	0.0339808	0.16697	2.65778	2.67934	3.32728	1.91319	3.3154	0.0495346	0.0463016	0.563703	0.0765225	0.138641	0	0	0.00367633	0	4	8	0	0
TU.1289	chrI	4496760	4500397	+	multicistronic	gene:SPAC17C9.01c;gene:SPAC17C9.02c	NA	NA	NA	NA	NA	NA	NA	NA	NA	NA	NA	NA	NA	NA	0.383142	0	0	12	4	0	0
TU.1290	chrI	4500544	4501801	+	ORF-TU	gene:SPAC1851.02	6087.14	4.83875	0.0121458	6.52835	6.79707	1.80015	9.42501	1.26033	0.0495346	0.0463016	0.0832645	0.0495346	0.0832645	0	0	0	0	12	8	0	0
TU.1291	chrI	4502282	4505204	+	ORF-TU	gene:SPAC1851.03	4400.99	1.50564	0.0305033	2.66479	2.58725	1.96306	1.87651	1.04048	0.0495346	0.0463016	0.0832645	0.0495346	0.563703	0.00757978	0	0	0	12	0	0	0
TU.1292	chrI	4506349	4509779	+	nc-TU	gene:SPNCRNA.992	507.535	0.147926	0.0246813	2.28313	2.43732	2.33306	2.66814	1.75822	0.0495346	0.0463016	0.0832645	0.0495346	0.0832645	0	0	0	0	16	4	0	0
TU.1293	chrI	4517430	4518614	+	ORF-TU	gene:SPAC27D7.04	787.127	0.664242	0.0165635	2.98363	3.36935	1.55017	3.13449	0.358517	0.0495346	0.0463016	0.0832645	0.0495346	0.0832645	0.206604	0	0	0	20	4	0	0
TU.1294	chrI	4519018	4520168	+	ORF-TU	gene:SPAC27D7.06	5823.78	5.05976	0.00198538	4.86424	5.85469	1.70568	17.3438	1.92552	0.0495346	0.0463016	0.563703	0.0495346	0.0832645	0	0	0.00884715	0.00763418	8	4	0	0
TU.1299	chrI	4537334	4538100	+	novel nc-TU		162.798	0.212253	0.140769	0.972329	0.965902	0.683567	0.810518	0.727207	0.827259	0.506555	0.248213	0.275234	0.563703	0	0	0	0	24	0	0	0
TU.1300	chrI	4542107	4543483	+	ORF-TU	gene:SPAC637.03	554.777	0.402888	0.0210975	2.49838	2.4341	1.07171	1.8315	0.312235	0.0495346	0.0463016	0.563703	0.0495346	0.0832645	0	0	0	0	16	0	0	0
TU.1301	chrI	4543831	4546814	+	ORF-TU	gene:SPAC637.04	4725.08	1.58347	0.00360168	10.2682	11.6999	3.06588	8.04907	1.68416	0.0495346	0.0463016	0.0832645	0.0495346	0.0832645	0.00321936	0	0.0156355	0	20	4	0	0
TU.1302	chrI	4549797	4551465	+	ORF-TU	gene:SPAC637.06	6024.67	3.60975	0.00128302	0.630033	0.947308	0.963243	27.3224	1.639	0.275234	0.506555	0.563703	0.0495346	0.248213	0	0	0.0113989	0	12	4	0	0
TU.1303	chrI	4551830	4553692	+	ORF-TU	gene:SPAC637.07	32483.5	17.4361	0.00178399	40.5637	47.6344	4.51833	39.2076	0.681785	0.0495346	0.0463016	0.0832645	0.0495346	0.0832645	0.0743037	0	0.0207256	0	24	0	0	0
TU.1304	chrI	4553913	4555142	+	ORF-TU	gene:SPAC637.08	3719.21	3.02375	0.0195	4.68917	5.45029	3.20857	5.02341	1.15954	0.0495346	0.0463016	0.0832645	0.0495346	0.248213	0	0	0	0.0235788	12	0	0	0
TU.1305	chrI	4555365	4557388	+	ORF-TU	gene:SPAC637.09	5950.25	2.93985	0.0148477	5.15681	5.5591	4.09181	6.23838	0.877043	0.0495346	0.0463016	0.0832645	0.0495346	0.248213	0.0117412	0	0.0152236	0	8	0	0	0
TU.1307	chrI	4558889	4561253	+	ORF-TU	gene:SPAC637.11	2608.74	1.10306	0.0261936	1.3511	1.48585	0.940071	1.37498	0.724229	0.0495346	0.0463016	0.563703	0.0495346	0.0832645	0	0	0.00760319	0	8	4	0	0
TU.1308	chrI	4565597	4565981	+	nc-TU		79.4947	0.20648	0.175544	1.12244	0.987689	1.10999	1.11164	1.08093	0.827259	0.506555	0.0832645	0.827259	0.563703	0	0	0	0	12	12	0	0
TU.1309	chrI	4566344	4570347	+	ORF-TU	gene:SPAC31F12.01	4282.5	1.06956	0.0201511	2.28173	2.32128	1.28035	2.43749	0.731885	0.0495346	0.0463016	0.0832645	0.0495346	0.0832645	0	0.00823962	0.0189406	0	12	8	0	0
TU.1310	chrI	4578317	4580355	+	ORF-TU	gene:SPAC12B10.03	1488.63	0.730076	0.0179759	1.12149	1.22546	1.59003	1.41611	0.890163	0.12663	0.268286	0.0832645	0.0495346	0.248213	0	0	0	0	16	4	0	0
TU.1311	chrI	4580781	4582189	+	ORF-TU	gene:SPAC12B10.04	2532.9	1.79766	0.0139095	1.73437	3.1471	0.45327	0.652964	0.165403	0.0495346	0.0463016	0.0832645	0.0495346	0.0832645	0	0	0	0.0172589	8	4	0	0
TU.1312	chrI	4582381	4584409	+	ORF-TU	gene:SPAC12B10.05	833.86	0.410971	0.0431738	2.42334	2.85519	2.19729	2.66006	1.18359	0.0495346	0.0463016	0.0832645	0.0495346	0.563703	0.0300646	0	0.00362619	0	4	4	0	0
TU.1313	chrI	4585209	4586393	+	ORF-TU	gene:SPAC12B10.07	3172.8	2.67747	0.0164723	6.47423	7.60763	1.85859	9.94324	1.07791	0.0495346	0.0463016	0.0832645	0.0495346	0.248213	0	0	0	0	12	0	0	0
TU.1314	chrI	4588465	4589666	+	ORF-TU	gene:SPAC12B10.09	978.883	0.814378	0.0707862	1.39419	1.58693	0.663946	0.856956	0.703839	0.12663	0.121183	0.0832645	0.512691	0.0832645	0.00329012	0	0	0	16	12	0	0
TU.1315	chrI	4590180	4593601	+	multicistronic	gene:SPAC12B10.10;gene:SPAC12B10.11	NA	NA	NA	NA	NA	NA	NA	NA	NA	NA	NA	NA	NA	NA	0	0.00482928	0	16	0	0	0
TU.1316	chrI	4596248	4597396	+	ORF-TU	gene:SPAC12B10.13	795.302	0.692169	0.0637561	2.36843	2.52713	1.39976	2.3334	0.657615	0.0495346	0.0463016	0.0832645	0.0495346	0.0832645	0	0	0.00304012	0	4	0	0	0
TU.1319	chrI	4606319	4611509	+	ORF-TU	gene:SPAC1093.01	9495.63	1.82925	0.00767989	1.52126	2.38934	1.01537	2.16311	0.483983	0.12663	0.0463016	1	0.0495346	0.0832645	0	0	0.0207033	0	12	4	0	0
TU.1320	chrI	4611848	4613202	+	ORF-TU	gene:SPAC1093.02	4750.2	3.50568	0.00543914	14.6075	20.5167	1.20061	16.9354	0.302481	0.0495346	0.0463016	0.563703	0.0495346	0.0832645	0.00236214	0.0638571	0.0138281	0	12	4	0	0
TU.1321	chrI	4613609	4617115	+	ORF-TU	gene:SPAC1093.03	2964.45	0.845295	0.00913244	7.1194	6.82163	2.5944	4.95772	0.88632	0.0495346	0.0463016	0.0832645	0.0495346	0.563703	0	0.0174155	0	0	12	8	0	0
TU.1322	chrI	4619683	4622206	+	ORF-TU	gene:SPAC1093.05	8976.95	3.55664	0.00979639	5.03735	5.24126	1.63024	3.3355	1.14668	0.0495346	0.0463016	0.0832645	0.0495346	0.563703	0	0	0.0102845	0	4	4	0	0
TU.1323	chrI	4635485	4636870	+	ORF-TU	gene:SPAC30C2.02	6318.45	4.55877	0.00905996	7.68113	9.15974	1.34652	7.96417	0.604562	0.0495346	0.0463016	0.248213	0.0495346	0.0832645	0.0570287	0	0.0166423	0	16	0	0	0
TU.1324	chrI	4637076	4637967	+	ORF-TU	gene:SPAC30C2.03	676.276	0.758157	0.0168088	2.0533	2.73983	0.806254	1.7085	0.291568	0.0495346	0.0463016	0.563703	0.0495346	0.0832645	0	0	0	0	12	4	0	0
TU.1325	chrI	4638222	4639589	+	ORF-TU	gene:SPAC30C2.04	21844.4	15.9681	0.00153748	22.1157	31.4513	1.66933	23.0743	0.343448	0.0495346	0.0463016	0.0832645	0.0495346	0.0832645	0.0746415	0	0.00698481	0	16	0	0	0
TU.1326	chrI	4639818	4640723	+	ORF-TU	gene:SPAC30C2.05	878.399	0.969535	0.056657	2.15663	2.23031	1.52872	2.30581	1.44609	0.0495346	0.0463016	0.0832645	0.0495346	0.0832645	0.00855431	0	0	0.0325678	12	8	0	0
TU.1327	chrI	4642318	4645091	+	ORF-TU	gene:SPAC30C2.07	7130.65	2.57053	0.00351891	3.07437	4.02289	1.20377	2.08771	0.865478	0.0495346	0.0463016	0.563703	0.0495346	0.563703	0	0	0.00719134	0	4	8	0	0
TU.1328	chrI	4645464	4647673	+	ORF-TU	gene:SPAC30C2.08	7604.38	3.4409	0.00153184	28.8425	33.7014	2.46098	34.4651	0.84336	0.0495346	0.0463016	0.0832645	0.0495346	0.0832645	0.0399202	0.127714	0.00613261	0	4	8	0	0
TU.1329	chrI	4648923	4650324	+	ORF-TU	gene:SPAC1635.01	18315	13.0635	0.00194198	7.19095	10.5944	1.58016	12.4061	1.23981	0.0495346	0.0463016	0.0832645	0.0495346	0.248213	0	0	0.00633313	0	16	4	0	0
TU.1330	chrI	4653059	4656562	+	multicistronic	gene:SPAC144.02;gene:SPAC144.03	NA	NA	NA	NA	NA	NA	NA	NA	NA	NA	NA	NA	NA	NA	0	0.0175271	0	16	0	0	0
TU.1331	chrI	4658895	4663800	+	ORF-TU	gene:SPAC144.05	3427.32	0.698598	0.0174652	1.94204	2.45304	1.09245	1.89045	0.626536	0.0495346	0.0463016	0.563703	0.0495346	0.0832645	0.0128775	0	0.00891353	0	20	4	0	0
TU.1332	chrI	4664340	4668388	+	ORF-TU	gene:SPAC144.06	5368.46	1.32587	0.00432131	1.8873	2.01816	0.866545	1.13278	0.444228	0.0495346	0.0463016	0.248213	0.12663	0.0832645	0.282928	0.0264236	0	0	16	0	0	0
TU.1333	chrI	4668771	4671001	+	ORF-TU	gene:SPAC144.08	2306.47	1.03383	0.0178022	2.3674	2.868	1.38039	1.88213	0.874294	0.0495346	0.0463016	0.0832645	0.0495346	0.248213	0.00665335	0	0.00478501	0	16	4	0	0
TU.1334	chrI	4673162	4673643	+	nc-TU	gene:SPNCRNA.1014	242.271	0.502636	0.0326395	2.02249	2.86887	0.630313	2.1139	0.418264	0.0495346	0.0463016	0.0832645	0.0495346	0.0832645	0.0230309	0.153257	0	0	12	0	0	0
TU.1335	chrI	4674571	4675311	+	ORF-TU	gene:SPAC144.11	49260.9	66.4789	0.00670948	15.2549	15.8246	2.99798	6.19921	1.42873	0.0495346	0.0463016	0.0832645	0.0495346	0.0832645	0.0038007	0	0.023927	0	16	0	0	0.00981832
TU.1336	chrI	4675499	4677546	+	ORF-TU	gene:SPAC144.12	9270.61	4.52667	0.0162408	1.41027	1.82272	1.1986	1.48962	1.00536	0.12663	0.121183	0.248213	0.12663	1	0	0	0.00698693	0	8	4	0	0
TU.1337	chrI	4677681	4677954	+	novel nc-TU		779.472	2.84479	0.354206	1.65334	1.54742	1.3438	1.64211	1.14354	0.0495346	0.0463016	0.0832645	0.0495346	0.0832645	0.107404	0.0255428	0.0114769	0.0220304	12	4	0	0
TU.1338	chrI	4681280	4683240	+	ORF-TU	gene:SPAC144.14	1390.47	0.709064	0.0109713	8.9713	8.54027	1.3177	8.04486	0.734581	0.0495346	0.0463016	0.0832645	0.0495346	0.0832645	0	0	0	0	12	4	0	0
TU.1339	chrI	4686494	4688033	+	ORF-TU	gene:SPAC144.16	1760.28	1.14304	0.0435565	2.76999	2.5673	2.11416	2.72303	1.17619	0.0495346	0.0463016	0.0832645	0.0495346	0.0832645	0	0.0225377	0.00710351	0	4	0	0	0
TU.1340	chrI	4690150	4698586	+	multicistronic	gene:SPAC144.18;gene:SPAC1834.01;gene:SPAC1834.02	NA	NA	NA	NA	NA	NA	NA	NA	NA	NA	NA	NA	NA	NA	0	0.02943	0	24	8	0	0.0200231
TU.1341	chrI	4699377	4700985	+	ORF-TU	gene:SPAC1834.04	37961.2	23.5931	0.00670131	16.3998	18.3155	3.16351	15.0957	0.665387	0.0495346	0.0463016	0.0832645	0.0495346	0.0832645	0.106058	0	0	0	12	0	0	0.0112215
TU.1342	chrI	4702278	4704678	+	ORF-TU	gene:SPAC1834.05	5667.77	2.36059	0.0140442	4.61348	4.55107	2.24485	3.56641	1.17829	0.0495346	0.0463016	0.0832645	0.0495346	0.0832645	0	0	0.00427786	0	4	4	0	0
TU.1343	chrI	4706803	4709032	+	ORF-TU	gene:SPAC1834.07	1261.07	0.565503	0.0393164	1.30356	1.91866	0.68052	0.83897	0.761684	0.0495346	0.0463016	0.248213	0.275234	0.0832645	0	0	0	0	8	4	0	0
TU.1344	chrI	4709654	4715125	+	ORF-TU	gene:SPAC1834.08	9323.7	1.70389	0.00353269	0.639046	1.02343	0.717069	0.811206	0.471605	0.12663	0.824778	0.0832645	0.275234	0.0832645	0	0	0.013276	0	16	4	0	0
TU.1345	chrI	4716563	4717663	+	ORF-TU	gene:SPAC1834.09	616.977	0.560379	0.0238646	2.24858	2.43779	0.970924	1.7304	0.549613	0.0495346	0.0463016	0.563703	0.0495346	0.0832645	0	0	0.00416413	0	0	8	0	0
TU.1347	chrI	4722772	4724645	+	ORF-TU	gene:SPAC17D4.01	21074.7	11.2459	8.49801e-05	48.6276	46.8897	7.15507	90.7778	1.51366	0.0495346	0.0463016	0.0832645	0.0495346	0.248213	0.100855	0.00199353	0.0286883	0	16	4	0	0.0179822
TU.1348	chrI	4724773	4726810	+	ORF-TU	gene:SPAC17D4.02	2856.05	1.4014	0.0211936	3.91545	4.14147	2.33751	4.32138	1.53067	0.0495346	0.0463016	0.0832645	0.0495346	0.0832645	0.0128775	0	0.0048794	0	8	8	0.0345175	0
TU.1349	chrI	4729710	4732068	+	ORF-TU	gene:SPAC17D4.04	4396.09	1.86354	0.0101244	6.15044	6.81811	3.55364	4.81446	1.13765	0.0495346	0.0463016	0.0832645	0.0495346	0.563703	0.00407349	0.383142	0.0173206	0.0066169	12	12	0	0
TU.1350	chrI	4733572	4734038	+	nc-TU	gene:SPNCRNA.1019	131.687	0.281984	0.11328	1.51062	1.79065	1.20924	2.95556	0.897132	0.0495346	0.0463016	0.563703	0.0495346	1	0	0	0	0	4	0	0	0
TU.1351	chrI	4734828	4737521	+	ORF-TU	gene:SPAC458.03	2646.07	0.982207	0.0189317	1.17594	1.25758	0.888302	1.01803	0.79329	0.275234	0.268286	0.563703	0.827259	0.563703	0.0173566	0	0	0	12	0	0	0
TU.1352	chrI	4740142	4742748	+	ORF-TU	gene:SPAC458.05	2058.8	0.78972	0.00627653	5.94199	5.76433	2.39399	8.11967	0.342456	0.0495346	0.0463016	0.0832645	0.0495346	0.0832645	0.0748503	0	0.00975236	0	12	4	0	0
TU.1353	chrI	4742870	4744267	+	ORF-TU	gene:SPAC458.06	337.719	0.241573	0.0221229	4.33404	4.96348	1.66776	3.49602	0.461835	0.0495346	0.0463016	0.248213	0.0495346	0.563703	0	0	0	0.01872	8	4	0	0
TU.1354	chrI	4744511	4746208	+	ORF-TU	gene:SPAC458.07	1238.66	0.729479	0.00591703	9.39455	7.55827	3.38247	1.1827	0.884066	0.0495346	0.0463016	0.0832645	0.275234	0.563703	0	0	0.00728932	0	12	0	0	0
TU.1355	chrI	4751771	4752231	+	nc-TU		147.526	0.320013	0.346229	0.777594	0.680844	0.587303	0.72692	0.710821	0.0495346	0.0463016	0.0832645	0.0495346	0.0832645	0	0	0	0	4	4	0	0
TU.1356	chrI	4752714	4753864	+	ORF-TU	gene:SPAPYUG7.05	7808.76	6.78433	0.00238752	18.9073	17.4841	2.10899	12.1074	0.981211	0.0495346	0.0463016	0.0832645	0.0495346	1	0	0	0.00481914	0	20	0	0	0
TU.1357	chrI	4754171	4760141	+	multicistronic	gene:SPAC1782.01;gene:SPAPYUG7.06	NA	NA	NA	NA	NA	NA	NA	NA	NA	NA	NA	NA	NA	NA	0	0	0	16	12	0	0
TU.1358	chrI	4761646	4762929	+	ORF-TU	gene:SPAC1782.03	839.123	0.653522	0.0559342	1.70189	1.44097	1.64843	1.56053	1.50993	0.0495346	0.0463016	0.0832645	0.0495346	0.0832645	0	0	0.00437812	0	12	4	0	0
TU.1359	chrI	4763049	4764116	+	ORF-TU	gene:SPAC1782.04	1905.86	1.78451	0.0140281	3.49933	4.24671	1.10973	5.26017	0.757067	0.0495346	0.0463016	1	0.0495346	0.0832645	0	0	0	0.00840398	16	0	0	0
TU.1360	chrI	4764436	4765743	+	ORF-TU	gene:SPAC1782.05	1174.07	0.897608	0.0206761	2.99586	3.63947	1.22704	1.46665	0.250532	0.0495346	0.0463016	0.0832645	0.275234	0.0832645	0	0	0.0054501	0	0	4	0	0
TU.1362	chrI	4767064	4769557	+	multicistronic	gene:SPAC1782.07;gene:SPNCRNA.1023	NA	NA	NA	NA	NA	NA	NA	NA	NA	NA	NA	NA	NA	NA	0	0	0	8	8	0	0
TU.1363	chrI	4770098	4770597	+	novel nc-TU		48.5773	0.0971547	0.376541	0.998894	0.890476	1.08306	1.4449	0.950342	0.827259	0.506555	0.563703	0.0495346	1	0	0	0	0	12	12	0	0
TU.1364	chrI	4773673	4775069	+	ORF-TU	gene:SPAC1782.11	15347.2	10.9858	0.00386345	15.3646	16.7022	2.3714	11.8197	1.14225	0.0495346	0.0463016	0.0832645	0.0495346	0.248213	0.00511796	0	0.0153478	0	12	4	0	0
TU.1365	chrI	4775714	4777388	+	ORF-TU	gene:SPAC11H11.01	592.714	0.353859	0.0192697	1.00906	1.16054	1.27183	1.65563	1.63504	0.827259	0.268286	0.563703	0.0495346	0.0832645	0	0	0	0	8	0	0	0
TU.1366	chrI	4780265	4781841	+	ORF-TU	gene:SPAC11H11.04	111.748	0.0708611	0.0379288	1.65225	0.859674	0.79702	1.51555	1.35442	0.512691	0.506555	0.563703	0.275234	0.563703	0	0	0	0	12	4	0	0
TU.1367	chrI	4783026	4784766	+	ORF-TU	gene:SPAC11H11.06	11395	6.5451	0.00153522	26.3107	24.414	2.86995	7.47956	0.623398	0.0495346	0.0463016	0.0832645	0.0495346	0.0832645	0.00153146	0	0.0162268	0	16	0	0	0
TU.1370	chrI	4789168	4791226	+	ORF-TU	gene:SPAC22F8.04	6712.12	3.25989	0.000543638	27.6544	29.0903	2.96922	49.2077	1.08767	0.0495346	0.0463016	0.0832645	0.0495346	1	0.0556579	0	0.0111336	0	16	4	0	0
TU.1371	chrI	4791799	4795154	+	ORF-TU	gene:SPAC22F8.05	3011.17	0.89725	0.000911048	15.7252	21.485	2.89208	17.0392	0.835871	0.0495346	0.0463016	0.0832645	0.0495346	1	0.0173566	0	0	0	12	0	0	0
TU.1372	chrI	4795357	4796348	+	ORF-TU	gene:SPAC22F8.06	5922.58	5.97034	0.00294595	14.7217	21.7104	0.956804	38.3578	0.315879	0.0495346	0.0463016	0.563703	0.0495346	0.0832645	0	0.0093241	0.00975008	0	24	4	0	0
TU.1373	chrI	4799596	4802651	+	ORF-TU	gene:SPAC22F8.08	15880.4	5.19647	0.000130548	6.88905	10.1161	1.00346	7.03486	0.678718	0.0495346	0.0463016	1	0.0495346	0.563703	0	0	0.0164899	0	24	8	0	0
TU.1374	chrI	4803121	4804564	+	ORF-TU	gene:SPAC22F8.09	5689.76	3.94028	0.00234035	21.1135	21.8474	2.83285	20.2682	1.16696	0.0495346	0.0463016	0.0832645	0.0495346	1	0.00907275	0.862069	0.0148684	0	12	8	0	0
TU.1375	chrI	4807535	4811446	+	ORF-TU	gene:SPAC22F8.11	4276.17	1.09309	0.00853423	2.89633	3.51642	2.49705	3.68176	0.94089	0.0495346	0.0463016	0.0832645	0.0495346	0.563703	0	0	0	0	8	8	0	0
TU.1376	chrI	4811616	4813158	+	ORF-TU	gene:SPAC20G4.01	1883.3	1.22054	0.000953442	4.63537	3.10252	0.788595	0.358024	0	0.12663	0.268286	0.767097	0.486674	0.196706	0	0	0.0112264	0	4	8	0	0
TU.1377	chrI	4815633	4817416	+	nc-TU		458.332	0.256913	0.00271216	22.7524	28.8363	6.88495	27.1172	3.3395	0.0495346	0.0463016	0.0832645	0.0495346	0.0832645	0	0	0	0	8	12	0	0
TU.1379	chrI	4822359	4822783	+	nc-TU		68.2813	0.160662	0.589155	0.33519	0.351123	0.641007	0.364578	0.766592	0.0495346	0.0463016	0.563703	0.0495346	0.563703	0	0	0.00327976	0	8	4	0	0
TU.1380	chrI	4822954	4824795	+	nc-TU		1094.8	0.594356	0.0494217	1.67594	1.55962	1.07656	1.96938	0.952335	0.0495346	0.0463016	0.563703	0.0495346	0.563703	0	0	0.0136894	0	16	4	0	0
TU.1382	chrI	4826251	4828218	+	ORF-TU	gene:SPAC20G4.09	532.462	0.27056	0.0937908	1.13416	1.03061	1.04166	1.11941	0.65669	0.12663	0.506555	1	0.275234	0.0832645	0	0.0522467	0.00348257	0	8	4	0	0
TU.1383	chrI	4828903	4834585	+	multicistronic	gene:SPAC20G4.08;gene:SPAC4F10.02	NA	NA	NA	NA	NA	NA	NA	NA	NA	NA	NA	NA	NA	NA	0	0.0032415	0	4	8	0	0
TU.1384	chrI	4836177	4837576	+	ORF-TU	gene:SPAC4F10.04	1637.48	1.16963	0.0187183	3.3243	3.61731	2.0236	2.5051	1.09992	0.0495346	0.0463016	0.0832645	0.0495346	0.563703	0	0	0.00820341	0	10	4	0	0
TU.1385	chrI	4838144	4838535	+	nc-TU		70.7033	0.180366	0.0827761	2.77114	3.06634	1.66946	1.76291	1.14232	0.0495346	0.0463016	0.248213	0.0495346	0.563703	0.0354554	0	0	0	16	15	0	0
TU.1386	chrI	4838983	4840444	+	ORF-TU	gene:SPAC4F10.06	4345.06	2.97199	0.00663639	5.68828	8.1108	1.20797	4.54465	0.237136	0.0495346	0.0463016	0.248213	0.0495346	0.0832645	0.0260349	0	0.0157704	0	12	4	0	0
TU.1388	chrI	4844020	4844400	+	novel nc-TU		30.298	0.0795223	0.497813	0.629111	0.822003	0.803867	0.543277	0.713538	0.275234	0.506555	0.563703	0.0495346	0.563703	0	0	0	0	4	16	0	0
TU.1389	chrI	4844855	4845826	+	ORF-TU	gene:SPAC4F10.08	169.789	0.17468	0.0261866	0.903401	0.790652	0.636926	0.707319	0.922108	0.827259	0.824778	0.563703	0.827259	0.563703	0	0	0	0	4	4	0	0
TU.1390	chrI	4853041	4855135	+	ORF-TU	gene:SPAC4F10.11	3118.44	1.48851	0.00775947	4.92474	4.44444	1.9974	3.29336	0.549854	0.0495346	0.0463016	0.0832645	0.0495346	0.0832645	0.0249501	0	0	0	16	4	0	0
TU.1391	chrI	4855426	4856558	+	ORF-TU	gene:SPAC4F10.12	1320.96	1.16589	0.00990085	1.05362	1.22082	0.791095	2.33416	0.396827	0.512691	0.268286	0.248213	0.0495346	0.0832645	0	0	0.016142	0	12	8	0	0
TU.1392	chrI	4857568	4858124	+	novel nc-TU		2.90733	0.00521963	0.416667	0.594114	0.441079	0.506667	0.69251	0.571429	0.827259	0.506555	0.563703	0.827259	1	0	0	0	0	0	0	0	0
TU.1394	chrI	4860184	4860394	+	nc-TU		19.648	0.0931185	0.657407	1.18091	1.28449	1.01421	1.03799	1.1662	0.0463016	0.0431144	0.553617	0.506555	0.0755606	0	0	0.0298603	0.0573181	8	8	0.0266821	0.0139002
TU.1398	chrI	4869693	4870131	+	nc-TU		401.148	0.913777	0.0397422	1.43799	2.00084	2.37579	13.3367	0.59171	0.12663	0.0463016	0.0832645	0.0495346	0.0832645	0.0958189	0	0.0316451	0	20	4	0	0.0108388
TU.1399	chrI	4870318	4871994	+	ORF-TU	gene:SPAC4F10.18	2479.45	1.4785	0.0141225	7.51455	7.93624	2.73917	5.94699	0.462005	0.0495346	0.0463016	0.0832645	0.0495346	0.0832645	0	0	0.0100917	0.0323255	16	4	0.0208055	0
TU.1400	chrI	4874205	4878126	+	multicistronic	gene:SPAC19B12.01;gene:SPAC4F10.20	NA	NA	NA	NA	NA	NA	NA	NA	NA	NA	NA	NA	NA	NA	0	0	0	12	8	0	0
TU.1401	chrI	4878236	4878593	+	ORF-TU	gene:SPAC4F10.22	144.431	0.403438	0.0682304	3.55851	3.68038	1.91165	1.8417	1.18124	0.0495346	0.0463016	0.0832645	0.0495346	0.248213	0	0	0.0304214	0.02701	8	12	0.0499433	0.0260184
TU.1402	chrI	4879386	4879803	+	novel nc-TU		32.6127	0.0780207	0.211529	1.85137	1.63893	1.58292	1.28461	1.5861	0.0495346	0.0463016	0.0832645	0.275234	0.0832645	0	0	0	0	8	0	0	0
TU.1403	chrI	4882848	4889895	+	ORF-TU	gene:SPAC19B12.03	18677.3	2.65002	0.000868287	13.3691	14.7116	1.46332	10.5193	0.499863	0.0495346	0.0463016	0.248213	0.0495346	0.248213	0.0364716	0.0425713	0.0209965	0	20	10	0	0.00987106
TU.1404	chrI	4890327	4890832	+	ORF-TU	gene:SPAC19B12.04	21170.1	41.8381	0.00665865	33.6604	36.8111	2.11651	99.4147	0.890856	0.0495346	0.0463016	0.0832645	0.0495346	0.563703	0.0206044	0	0.0297029	0	28	4	0	0.013669
TU.1406	chrI	4898034	4899938	+	ORF-TU	gene:SPAC19B12.08	474.287	0.24897	0.015235	1.20706	1.8155	0.609479	2.08559	0.28121	0.512691	0.121183	0.248213	0.0495346	0.0832645	0	0	0	0	0	8	0	0
TU.1407	chrI	4900505	4901083	+	ORF-TU	gene:SPAC19B12.09	1448.41	2.50158	0.00634332	7.41072	8.84717	3.52143	7.17992	1.3901	0.0495346	0.0463016	0.0832645	0.0495346	0.248213	0	0.127714	0.00329172	0	20	0	0	0
TU.1408	chrI	4901572	4904285	+	ORF-TU	gene:SPAC19B12.10	937.565	0.345455	0.0103916	4.32834	4.52945	1.14403	3.26122	0.457339	0.0495346	0.0463016	0.563703	0.0495346	0.0832645	0.0629044	0.0766284	0	0	8	0	0	0
TU.1410	chrI	4910895	4911397	+	nc-TU	gene:SPNCRNA.1035	53.2793	0.105923	0.0596253	0.632151	1.00653	0.482901	1.0454	0.937989	0.512691	0.506555	0.563703	0.827259	0.563703	0	0	0	0	0	8	0	0
TU.1411	chrI	4911484	4913919	+	ORF-TU	gene:SPAPB8E5.03	15921.4	6.53589	0.00491217	6.95004	7.34199	2.81893	1.17657	0.758762	0.0495346	0.0463016	0.0832645	0.0495346	0.0832645	0.0215784	0	0.025882	0	20	0	0	0.0170892
TU.1412	chrI	4918646	4918930	+	novel nc-TU		33.9993	0.119296	0.448282	1.42106	1.51057	1.31294	1.38517	1.14817	0.0495346	0.0463016	0.563703	0.0495346	0.248213	0	0	0	0	8	2	0	0
TU.1413	chrI	4924164	4926005	+	ORF-TU	gene:SPAPB8E5.09	7123.93	3.8675	0.00850064	1.81545	2.28334	0.344567	1.05859	0.306656	0.0495346	0.0463016	0.0832645	0.827259	0.0832645	0	0	0	0	20	0	0	0
TU.1414	chrI	4926098	4926325	+	novel nc-TU		154.205	0.676336	0.427476	1.69585	1.69236	1.559	1.7007	1.15404	0.0495346	0.0463016	0.0832645	0.0495346	0.563703	0	0	0.0130628	0	8	4	0	0
TU.1415	chrI	4926462	4927185	+	ORF-TU	gene:SPAPB8E5.10	138.149	0.190813	0.231076	1.71994	1.70568	1.5202	1.65165	1.12783	0.0495346	0.0463016	0.0832645	0.0495346	0.248213	0	0	0	0	28	4	0	0
TU.1416	chrI	4929965	4931084	+	nc-TU		67.398	0.0601768	0.353634	0.744897	0.781091	1.33369	0.682476	0.780004	0.0495346	0.0463016	0.248213	0.0495346	0.0832645	0	0	0	0	12	0	0	0
TU.1417	chrI	4931305	4933792	+	multicistronic	gene:SPNCRNA.1037;gene:SPNCRNA.564	NA	NA	NA	NA	NA	NA	NA	NA	NA	NA	NA	NA	NA	NA	0	0	0	8	8	0	0
TU.1418	chrI	4934551	4936986	+	ORF-TU	gene:SPAC1B3.05	3805.63	1.56225	0.0014517	27.4971	31.7413	3.1051	14.1683	0.433999	0.0495346	0.0463016	0.0832645	0.0495346	0.248213	0	0.218938	0.029505	0	8	4	0	0.0161963
TU.1419	chrI	4937944	4938360	+	novel nc-TU		84.596	0.202868	0.376502	1.07242	0.898252	1.37286	1.25483	1.10418	0.275234	0.268286	0.0832645	0.12663	0.248213	0.00532269	0	0	0	12	8	0	0
TU.1420	chrI	4942180	4944111	+	multicistronic	gene:SPAC1B3.08;gene:SPAC1B3.21	NA	NA	NA	NA	NA	NA	NA	NA	NA	NA	NA	NA	NA	NA	0	0.0158682	0	8	0	0	0
TU.1421	chrI	4945538	4945822	+	novel nc-TU		13.21	0.0463509	0.127778	2.14503	1.94805	0.528086	3.49984	0.956522	0.512691	0.506555	1	0.0495346	0.563703	0	0	0	0	20	8	0	0
TU.1422	chrI	4948590	4949086	+	ORF-TU	gene:SPAC1B3.20	306.562	0.616825	0.0247718	8.10967	10.6509	1.05715	10.3263	0.892486	0.0495346	0.0463016	0.563703	0.0495346	0.563703	0	0	0.00407735	0	12	4	0	0
TU.1425	chrI	4951369	4954222	+	ORF-TU	gene:SPAC1B3.13	11088.2	3.88514	0.00127072	8.33271	12.5986	0.93211	4.51691	0.347172	0.0495346	0.0463016	0.248213	0.0495346	0.0832645	0.299401	0	0.00447838	0	12	0	0	0
TU.1426	chrI	4954576	4955671	+	ORF-TU	gene:SPAC1B3.14	9130.89	8.3311	0.00181713	46.2036	35.9179	1.55059	136.227	0.965654	0.0495346	0.0463016	0.248213	0.0495346	1	0.00213727	0.383142	0.018035	0	28	16	0	0
TU.1428	chrI	4958001	4958426	+	novel nc-TU		83.6407	0.19634	0.172949	2.18853	2.09023	1.25228	1.54687	1.21398	0.0495346	0.0463016	0.248213	0.0495346	0.0832645	0.291084	0	0.0226666	0	8	0	0	0
TU.1429	chrI	4962458	4962872	+	nc-TU	gene:SPNCRNA.256	78.02	0.188	0.307526	0.8772	1.25443	1.1805	1.10627	1.13074	0.512691	0.121183	0.248213	0.512691	0.563703	0	0	0	0	12	0	0	0
TU.1430	chrI	4964505	4966972	+	ORF-TU	gene:SPAC1B3.17	1990.4	0.806484	0.00522255	6.02699	6.60287	2.42741	4.64906	1.28842	0.0495346	0.0463016	0.0832645	0.0495346	0.563703	0.0202419	0	0.0109158	0	12	4	0	0
TU.1431	chrI	4967973	4970937	+	multicistronic	gene:SPAC1952.01;gene:SPAC1952.02	NA	NA	NA	NA	NA	NA	NA	NA	NA	NA	NA	NA	NA	NA	0	0.00966599	0	16	4	0	0
TU.1432	chrI	4971159	4972267	+	ORF-TU	gene:SPAC1952.03	1044.48	0.941819	0.00400513	6.48208	9.10126	0.793842	3.38618	0.492246	0.0495346	0.0463016	0.248213	0.0495346	0.0832645	0	0	0.00492954	0	16	4	0	0
TU.1433	chrI	4973631	4975613	+	ORF-TU	gene:SPAC1952.05	3620.07	1.82555	0.00756113	1.23821	2.04147	0.202529	1.48872	0.46317	0.275234	0.0463016	0.0832645	0.0495346	0.0832645	0	0	0.012773	0	8	8	0	0
TU.1434	chrI	4978471	4981368	+	multicistronic	gene:SPAC1952.07;gene:SPNCRNA.1040	NA	NA	NA	NA	NA	NA	NA	NA	NA	NA	NA	NA	NA	NA	0.048957	0	0	12	12	0	0
TU.1437	chrI	4984503	4985456	+	novel nc-TU		53.72	0.0563103	0.0495446	4.39535	4.58967	2.57967	3.51826	1.08714	0.0495346	0.0463016	0.0832645	0.0495346	1	0	0	0	0	24	12	0	0
TU.1439	chrI	4989412	4989627	+	nc-TU		31.046	0.143731	0.636382	0.916632	0.872879	0.770773	1.0056	0.969019	0.512691	0.506555	0.563703	0.827259	1	0	0	0	0	12	8	0	0
TU.1440	chrI	4991108	4993623	+	ORF-TU	gene:SPAC1952.13	3636.8	1.44547	0.000545633	4.07849	7.35701	0.420441	6.3651	0.390173	0.0495346	0.0463016	0.0832645	0.0495346	0.0832645	0	0	0.00362066	0	8	4	0	0
TU.1441	chrI	4995361	5000851	+	ORF-TU	gene:SPAC1952.16	2589.91	0.471665	0.0043536	7.99048	7.71652	2.30094	6.63333	1.17847	0.0495346	0.0463016	0.0832645	0.0495346	0.248213	0	0	0.00381439	0.0148461	8	4	0	0
TU.1442	chrI	5003541	5004180	+	novel nc-TU		11.4187	0.0178417	0.162879	1.14608	0.862498	1.9287	1.987	1.05249	0.824778	0.500184	0.0755606	0.0463016	0.553617	0	0	0	0	12	8	0	0
TU.1443	chrI	5004630	5007226	+	ORF-TU	gene:SPAC890.03	2736.18	1.05359	0.00893384	6.83003	8.05834	3.83444	6.73937	1.05781	0.0495346	0.0463016	0.0832645	0.0495346	0.563703	0	0	0	0	16	4	0	0
TU.1445	chrI	5009247	5010943	+	ORF-TU	gene:SPAC890.05	3149.36	1.85584	0.0102608	11.1297	10.546	3.32165	13.631	1.93879	0.0495346	0.0463016	0.0832645	0.0495346	0.0832645	0	0	0.0278928	0	12	4	0	0.0113491
TU.1446	chrI	5011678	5015987	+	ORF-TU	gene:SPAC890.06	11523	2.67356	0.000987923	9.83655	10.4838	1.61551	14.8478	1.0878	0.0495346	0.0463016	0.0832645	0.0495346	0.563703	0.135637	0	0.0120396	0	16	0	0	0
TU.1448	chrI	5017926	5021369	+	multicistronic	gene:SPAC22E12.01;gene:SPAC890.08;gene:SPNCRNA.258	NA	NA	NA	NA	NA	NA	NA	NA	NA	NA	NA	NA	NA	NA	0	0	0	12	8	0	0
TU.1449	chrI	5022003	5024112	+	multicistronic	gene:SPAC22E12.02;gene:SPNCRNA.52	NA	NA	NA	NA	NA	NA	NA	NA	NA	NA	NA	NA	NA	NA	0	0	0	8	0	0	0
TU.1450	chrI	5024807	5027553	+	ORF-TU	gene:SPAC22E12.04	3818.09	1.38991	0.00262999	18.5904	16.8343	5.28002	20.7059	1.01781	0.0495346	0.0463016	0.0832645	0.0495346	1	0	0	0	0	12	0	0	0
TU.1451	chrI	5030475	5033254	+	ORF-TU	gene:SPAC22E12.07	8586.28	3.08859	0.00293555	15.6312	17.7001	1.68372	31.1934	0.660896	0.0495346	0.0463016	0.0832645	0.0495346	0.0832645	0.0261842	0	0.0150753	0	24	4	0	0
TU.1452	chrI	5033438	5034868	+	ORF-TU	gene:SPAC22E12.08	684.273	0.478178	0.0187041	6.89348	5.85855	2.19211	6.51575	0.382217	0.0495346	0.0463016	0.0832645	0.0495346	0.0832645	0.00829311	0	0	0	12	8	0	0
TU.1453	chrI	5042018	5042292	+	novel nc-TU		1.17133	0.00425939	0.666667	0.669499	0.637733	0.578571	0.546083	0.697917	0.506555	0.500184	0.553617	0.506555	0.553617	0	0	0	0	8	4	0	0
TU.1454	chrI	5043794	5044680	+	novel nc-TU		9.892	0.0111522	0.113636	1.14294	1.05733	1.98	0.497042	1.60635	0.512691	0.506555	0.374259	0.512691	0.563703	0	0	0	0	12	4	0	0
TU.1457	chrI	5055172	5056413	+	ORF-TU	gene:SPAC22E12.18	1743.37	1.40368	0.00437084	39.9312	39.7205	4.175	35.3571	1.01886	0.0495346	0.0463016	0.0832645	0.0495346	1	0	0	0.00884964	0	24	8	0	0
TU.1458	chrI	5056627	5062074	+	multicistronic	gene:SPAC22E12.19;gene:SPAC2E12.02;gene:SPNCRNA.91	NA	NA	NA	NA	NA	NA	NA	NA	NA	NA	NA	NA	NA	NA	0	0.0162156	0	28	0	0	0
TU.1459	chrI	5063240	5066256	+	nc-TU	gene:SPAC2E12.05	1323.69	0.438743	0.0151357	1.74292	2.01793	0.971982	1.17461	0.891667	0.0495346	0.0463016	0.563703	0.827259	1	0	0	0	0	8	4	0	0
TU.1460	chrI	5067520	5069380	+	ORF-TU	gene:SPAC1006.01	6813.86	3.6614	0.00260039	2.77599	3.62141	1.02127	9.53875	0.91998	0.0495346	0.0463016	1	0.0495346	1	0	0	0.0157916	0	20	4	0	0
TU.1461	chrI	5069575	5070925	+	ORF-TU	gene:SPAC1006.02	2144.32	1.58721	0.0129079	3.15121	3.67193	0.984297	2.05501	0.509588	0.0495346	0.0463016	1	0.0495346	0.0832645	0	0	0.0156247	0.0178672	8	12	0	0.00918056
TU.1462	chrI	5074170	5077003	+	nc-TU	gene:SPNCRNA.1044	962.85	0.339749	0.0504388	0.986834	0.984057	1.01233	1.24403	0.946391	0.827259	0.824778	1	0.0495346	0.563703	0.0266134	0.0283809	0	0	4	4	0	0
TU.1463	chrI	5077093	5077414	+	nc-TU		128.882	0.400255	0.322676	1.54839	1.59006	0.874001	1.52753	0.916624	0.0495346	0.0463016	0.0832645	0.0495346	0.563703	0.0931469	0.0510854	0	0	0	0	0	0
TU.1464	chrI	5080686	5085047	+	ORF-TU	gene:SPAC1006.06	7420.68	1.70121	0.00133913	1.65791	2.47643	0.402463	1.71102	0.362102	0.12663	0.121183	0.248213	0.0495346	0.248213	0	0	0	0	8	20	0	0
TU.1465	chrI	5085527	5087218	+	ORF-TU	gene:SPAC1006.07	172431	101.909	0.00145239	37.128	42.2722	2.45348	51.3142	0.871254	0.0495346	0.0463016	0.0832645	0.0495346	0.248213	0.047431	0	0.027711	0	20	0	0	0.0102134
TU.1466	chrI	5087989	5089578	+	ORF-TU	gene:SPAC1006.08	1700.61	1.06957	0.00676414	7.79781	9.31269	1.50275	3.78295	1.20758	0.0495346	0.0463016	0.0832645	0.0495346	1	0	0	0	0	8	4	0	0
TU.1467	chrI	5089816	5094844	+	ORF-TU	gene:SPAC1006.09	7655.08	1.52219	0.00287903	5.40776	6.98337	1.86808	10.0461	0.709532	0.0495346	0.0463016	0.0832645	0.0495346	0.248213	0	0	0.0267348	0	16	0	0	0.017727
TU.1468	chrI	5096928	5097595	+	ORF-TU	gene:SPAC1250.04c	444.629	0.665613	0.0686793	1.8403	2.06184	0.593851	1.31825	0.550479	0.0495346	0.0463016	0.0832645	0.512691	0.0832645	0	0	0.00411735	0	16	0	0	0
TU.1469	chrI	5098643	5100126	+	nc-TU	gene:SPNCRNA.1045	507.058	0.341683	0.0596254	1.41186	1.6676	1.12206	1.53137	0.544951	0.0495346	0.0463016	0.563703	0.12663	0.0832645	0	0	0.0112159	0	16	9	0	0
TU.1470	chrI	5100913	5102243	+	novel nc-TU		28.0433	0.0210694	0.085249	1.39917	1.40997	1.24635	1.57212	1.37857	0.0495346	0.121183	0.248213	0.0495346	1	0	0	0	0	20	0	0	0
TU.1472	chrI	5106560	5110487	+	ORF-TU	gene:SPAC29A4.19c	2778.81	0.707437	0.00987106	4.46214	4.67978	4.13691	4.68454	1.30368	0.0495346	0.0463016	0.0832645	0.0495346	0.0832645	0.00562255	0	0	0	12	16	0	0
TU.1474	chrI	5111999	5112272	+	novel nc-TU		35.1927	0.12844	0.606809	0.707759	0.534607	0.642548	0.714554	1.12995	0.512691	0.506555	0.563703	0.512691	0.563703	0	0	0	0	12	8	0	0
TU.1475	chrI	5113078	5114035	+	ORF-TU	gene:SPAC29A4.17c	190.8	0.199165	0.0506828	4.34762	4.45516	2.40084	4.83585	0.865533	0.0495346	0.0463016	0.0832645	0.0495346	0.563703	0	0	0	0	16	4	0	0
TU.1476	chrI	5115751	5116440	+	novel nc-TU		9.922	0.0143797	0.454545	0.556362	0.450911	1.01639	0.58557	0.447333	0.0495346	0.0463016	0.563703	0.12663	0.0832645	0	0	0	0	0	8	0	0
TU.1477	chrI	5119532	5121705	+	ORF-TU	gene:SPAC29A4.14c	2548.01	1.17204	0.022034	4.69321	4.46518	2.56586	4.54059	0.878339	0.0495346	0.0463016	0.0832645	0.0495346	0.563703	0.0347665	0.00806613	0.00397709	0	8	12	0	0
TU.1479	chrI	5124015	5125476	+	multicistronic	gene:SPAC29A4.12c;gene:SPAC29A4.22	NA	NA	NA	NA	NA	NA	NA	NA	NA	NA	NA	NA	NA	NA	0	0	0	24	0	0	0
TU.1482	chrI	5133221	5135399	+	ORF-TU	gene:SPAC29A4.08c	5118.73	2.34912	0.00312402	12.7208	13.1537	1.6209	15.4576	0.445568	0.0495346	0.0463016	0.0832645	0.0495346	0.0832645	0.0131781	0	0.0158908	0	12	16	0	0
TU.1483	chrI	5136043	5137328	+	ORF-TU	gene:SPAC29A4.06c	684.739	0.532456	0.0122233	8.68649	8.71424	3.58166	7.44463	0.806965	0.0495346	0.0463016	0.0832645	0.0495346	0.563703	0	0	0.0134458	0	16	0	0	0
TU.1484	chrI	5139028	5139248	+	novel nc-TU		46.3407	0.209686	0.551003	1.02552	0.939932	1.08925	1.12321	0.94011	0.827259	0.506555	0.248213	0.275234	0.563703	0	0	0	0	8	4	0	0
TU.1485	chrI	5139502	5139753	+	novel nc-TU		57.3553	0.227601	0.345628	0.982263	1.04549	1.05747	1.08901	1.02804	0.827259	0.506555	0.563703	0.827259	0.563703	0	0	0	0	0	0	0	0
TU.1486	chrI	5140333	5142262	+	ORF-TU	gene:SPAC29A4.04c	43909.6	22.7511	0.00117063	34.9007	38.0987	3.20308	25.9339	0.355	0.0495346	0.0463016	0.0832645	0.0495346	0.0832645	0.0166334	0	0.0197358	0	16	4	0	0.0126246
TU.1487	chrI	5142344	5145899	+	multicistronic	gene:SPAC29A4.02c;gene:SPAC29A4.03c;gene:SPSNORNA.15	NA	NA	NA	NA	NA	NA	NA	NA	NA	NA	NA	NA	NA	NA	0	0.0266615	0.0378836	8	4	0.0242335	0.0175119
TU.1488	chrI	5146094	5148194	+	ORF-TU	gene:SPAC26F1.14c	369.405	0.175823	0.00959513	5.50759	6.16613	2.41574	8.81532	0.589337	0.0495346	0.0463016	0.0832645	0.0495346	1	0	0	0.0278977	0	12	0	0	0.00999764
TU.1489	chrI	5148832	5152455	+	ORF-TU	gene:SPAC26F1.13c	54909.2	15.1515	0.000165111	50.4628	73.0076	4.06979	29.465	0.586882	0.0495346	0.0463016	0.0832645	0.0495346	0.563703	0.00344885	0.255428	0.0183734	0	11	0	0	0
TU.1490	chrI	5152895	5153655	+	nc-TU		228.429	0.30017	0.0789399	1.76428	1.93302	0.781799	1.08548	0.365196	0.0495346	0.0463016	0.0832645	0.275234	0.0832645	0.00998004	0	0	0	8	0	0	0
TU.1491	chrI	5153828	5155306	+	ORF-TU	gene:SPAC26F1.12c	3542.49	2.39519	0.000878016	43.9096	44.6293	2.08492	194.719	0.837764	0.0495346	0.0463016	0.0832645	0.0495346	1	0.125229	0	0	0	24	12	0	0
TU.1495	chrI	5159576	5163311	+	ORF-TU	gene:SPAC26F1.10c	2416.53	0.646823	0.00162715	1.33737	1.48179	0.0980806	0.700191	0.437116	0.275234	0.824778	0.0832645	0.827259	0.563703	0	0.0247188	0.00666499	0	24	0	0	0
TU.1496	chrI	5167051	5170616	+	ORF-TU	gene:SPAC26F1.08c	2151.86	0.603437	0.0157456	2.69197	2.3892	1.53655	2.07836	0.62496	0.0495346	0.0463016	0.248213	0.0495346	0.248213	0	0	0.0178799	0	20	4	0	0
TU.1497	chrI	5170957	5171680	+	novel nc-TU		120.834	0.166898	0.179351	1.02365	1.0891	0.903396	1.04115	0.849404	0.827259	0.268286	1	0.827259	0.248213	0	0	0	0	8	4	0	0
TU.1498	chrI	5173983	5174603	+	novel nc-TU		203.367	0.327484	0.189851	0.98539	1.05022	1.08834	1.11198	1.03656	0.827259	0.268286	0.248213	0.512691	0.563703	0	4.7249e-05	0	0	16	4	0	0
TU.1501	chrI	5177943	5180422	+	multicistronic	gene:SPAC26F1.04c;gene:SPNCRNA.260	NA	NA	NA	NA	NA	NA	NA	NA	NA	NA	NA	NA	NA	NA	0	0	0	12	0	0	0
TU.1503	chrI	5182170	5184289	+	novel nc-TU		241.374	0.113856	0.0259779	2.38867	1.85027	1.37146	1.85228	0.979728	0.0495346	0.0463016	0.0832645	0.0495346	1	0.0266134	0	0	0	12	4	0	0
TU.1504	chrI	5185096	5185689	+	novel nc-TU		6.66467	0.01122	0.184615	1.27124	1.26288	0.905402	2.05489	2.12963	0.512691	0.506555	1	0.184039	0.248213	0	0	0	0	4	0	0	0
TU.1505	chrI	5187512	5189138	+	ORF-TU	gene:SPAPJ691.02	267.912	0.164666	0.0534413	0.457931	0.684495	0.073238	0.512093	0.0288767	0.512691	0.506555	0.0832645	0.275234	0.0832645	0	0	0	0	20	0	0	0
TU.1506	chrI	5189581	5190443	+	ORF-TU	gene:SPAPJ691.03	1223.55	1.41779	0.00121371	54.7766	64.6858	4.28715	118.914	1.21551	0.0495346	0.0463016	0.0832645	0.0495346	0.563703	0	0	0	0	16	4	0	0
TU.1507	chrI	5200717	5201883	+	nc-TU	gene:SPNCRNA.1059	92.0333	0.0788632	0.0961509	0.77099	1.05348	0.816228	0.879015	0.744331	0.512691	0.824778	0.563703	0.268286	0.248213	0	0	0	0	20	8	0	0
TU.1508	chrI	5202028	5205194	+	ORF-TU	gene:SPAC19D5.01	804.203	0.253932	0.0060921	1.6206	0.749938	0.335472	2.4737	0.103513	0.12663	0.121183	0.0832645	0.0495346	0.0832645	0.0152526	0	0.0140874	0	24	16	0	0
TU.1509	chrI	5206593	5208383	+	ORF-TU	gene:SPAC19D5.03	659.849	0.368425	0.0362696	0.809065	0.967544	0.464055	1.01208	0.648611	0.275234	0.506555	0.0832645	0.827259	0.248213	0	0.212281	0	0	8	8	0	0
TU.1510	chrI	5208638	5218689	+	ORF-TU	gene:SPAC19D5.04	17979	1.7886	0.00161695	5.07184	6.72013	1.47452	3.14584	0.755572	0.0495346	0.0463016	0.0832645	0.0495346	0.0832645	0.00260916	0	0.00382531	0	8	0	0	0
TU.1511	chrI	5219644	5220092	+	nc-TU	gene:SPNCRNA.1060	166.941	0.371807	0.185984	1.89819	1.76843	0.994098	2.32088	0.387762	0.0495346	0.0463016	0.563703	0.0495346	0.0832645	0.00443557	0	0.0149309	0	12	4	0	0
TU.1512	chrI	5223144	5224634	+	ORF-TU	gene:SPAC19D5.07	675.945	0.45335	0.0759083	1.06568	1.06341	0.887335	1.06396	1.0735	0.512691	0.506555	0.0832645	0.512691	0.248213	0	0	0	0	20	4	0	0
TU.1513	chrI	5225104	5226153	+	nc-TU	gene:SPNCRNA.1061	445.063	0.42387	0.093577	1.40998	1.34706	1.00844	1.74868	0.990227	0.0495346	0.0463016	1	0.0495346	1	0	0	0	0	12	0	0	0
TU.1514	chrI	5229803	5230846	+	ORF-TU	gene:SPAC14C4.16	448.189	0.4293	0.123741	1.18359	1.23727	0.74986	1.11342	0.565388	0.0495346	0.0463016	0.0832645	0.512691	0.0832645	0.0655224	0	0	0	12	4	0	0
TU.1515	chrI	5234058	5235504	+	ORF-TU	gene:SPAC14C4.04	3958.66	2.73577	0.013271	2.62573	2.7255	1.29814	1.27794	0.91796	0.0495346	0.0463016	0.0832645	0.0495346	0.248213	0	0	0.00804667	0	8	8	0	0
TU.1516	chrI	5240433	5242924	+	ORF-TU	gene:SPAC14C4.07	3676.03	1.47513	0.00794701	6.75729	7.78026	3.08173	8.32143	0.362032	0.0495346	0.0463016	0.0832645	0.0495346	0.0832645	0.0101492	0	0.011701	0	4	0	0	0
TU.1517	chrI	5243664	5245896	+	ORF-TU	gene:SPAC14C4.09	7013.01	3.14062	0.00797118	5.58016	8.18884	0.910077	8.35494	0.325344	0.0495346	0.0463016	0.563703	0.0495346	0.0832645	0.154756	0	0.0132723	0	12	4	0	0
TU.1518	chrI	5247731	5250607	+	ORF-TU	gene:SPAC14C4.11	14818.9	5.15083	0.00218239	12.5788	14.5601	4.83844	5.21688	1.57383	0.0495346	0.0463016	0.0832645	0.0495346	0.0832645	0.0118444	0.0102171	0.0171438	0	8	8	0	0
TU.1519	chrI	5252421	5252866	+	nc-TU	gene:SPNCRNA.261	161.559	0.362241	0.0935925	1.16371	1.38063	0.470864	0.571249	0.563862	0.512691	0.0463016	0.0832645	0.0495346	0.0832645	0	0	0	0	12	8	0	0
TU.1520	chrI	5253341	5255880	+	ORF-TU	gene:SPAC14C4.13	1679.57	0.66125	0.0284638	2.17923	2.39282	0.949236	2.28049	0.23507	0.0495346	0.0463016	0.563703	0.0495346	0.0832645	0.0910876	0	0.00314743	0	8	0	0	0
TU.1521	chrI	5256735	5259343	+	ORF-TU	gene:SPAC14C4.14	29663.6	11.3697	0.00781362	10.1183	10.3152	3.76991	10.7106	1.61367	0.0495346	0.0463016	0.0832645	0.0495346	0.0832645	0.00224271	0	0.0179962	0	12	8	0	0
TU.1523	chrI	5273046	5273374	+	novel nc-TU		676.337	2.05573	0.359525	1.03998	1.12101	1.1915	1.18273	1.15218	0.275234	0.0463016	0.0832645	0.0495346	0.0832645	0.0489996	0.0130616	0	0	4	4	0	0
TU.1524	chrI	5273563	5273785	+	novel nc-TU		449.459	2.01551	0.177431	1.27945	1.2338	1.79272	1.65806	1.90527	0.12663	0.0463016	0.0832645	0.0495346	0.0832645	0.100252	0.0196483	0	0	4	0	0	0
TU.1525	chrI	5274155	5275931	+	ORF-TU	gene:SPAC2H10.01	1599.16	0.89992	0.0448066	1.28264	1.81272	0.994739	1.71319	1.14669	0.275234	0.0463016	0.563703	0.0495346	0.563703	0.121114	0	0.0139975	0	20	11	0	0
TU.1526	chrI	5286122	5287095	+	ORF-TU	gene:SPAC11E3.03	419.342	0.430536	0.112651	1.58005	1.82653	0.661342	1.92046	0.653971	0.0495346	0.0463016	0.0832645	0.0495346	0.0832645	0.0114058	0	0.00794483	0	8	8	0	0
TU.1527	chrI	5288352	5292444	+	ORF-TU	gene:SPAC11E3.05	3870.97	0.945753	0.00197815	4.73474	6.58625	1.64497	4.54212	0.409705	0.0495346	0.0463016	0.248213	0.0495346	0.563703	0.0665335	0	0	0	8	4	0	0
TU.1530	chrI	5294967	5296144	+	ORF-TU	gene:SPAC11E3.07	7260.24	6.16319	0.0111984	1.32373	2.20379	0.369351	1.32304	0.348542	0.275234	0.0463016	0.0832645	0.12663	0.0832645	0.0132592	0	0	0	19	2	0	0
TU.1531	chrI	5298728	5300016	+	ORF-TU	gene:SPAC11E3.09	2461.35	1.9095	0.0187347	1.32666	1.74364	1.08966	1.2816	0.993586	0.12663	0.121183	0.563703	0.512691	0.563703	0.0239521	0.127714	0.00409451	0	4	0	0	0
TU.1532	chrI	5300697	5301922	+	ORF-TU	gene:SPAC11E3.10	1356.19	1.10619	0.0285684	5.17166	5.77925	0.946296	7.28682	0.639182	0.0495346	0.0463016	0.563703	0.0495346	0.248213	0.00287196	0	0.014094	0	12	4	0	0
TU.1533	chrI	5305752	5306922	+	ORF-TU	gene:SPAC11E3.12	528.646	0.451448	0.0374616	4.46238	3.79965	2.43983	2.71717	1.43916	0.0495346	0.0463016	0.0832645	0.0495346	0.0832645	0	0	0.0110699	0	8	4	0	0.017727
TU.1534	chrI	5307268	5307593	+	novel nc-TU		22.154	0.0679571	0.230703	1.68876	1.5324	1.42605	1.91191	0.955213	0.0495346	0.0463016	0.0832645	0.0495346	1	0	0	0.00397709	0	4	0	0	0
TU.1535	chrI	5309306	5311079	+	nc-TU	gene:SPNCRNA.1069	968.57	0.545981	0.0364054	1.49801	1.35661	0.955908	1.79673	0.529216	0.0495346	0.0463016	0.563703	0.0495346	0.0832645	0	0	0	0	16	0	0	0
TU.1536	chrI	5311305	5314324	+	ORF-TU	gene:SPAC11E3.14	2607.06	0.863265	0.0148228	3.26825	3.18264	2.80187	2.80622	0.847222	0.0495346	0.0463016	0.0832645	0.0495346	0.248213	0	0	0	0	8	4	0	0
TU.1537	chrI	5314826	5315431	+	ORF-TU	gene:SPAC11E3.15	73523.1	121.325	0.00162478	69.2119	68.0278	1.92674	255.874	0.334279	0.0495346	0.0463016	0.0832645	0.0495346	0.0832645	0.154653	0	0.0313965	0	13	4	0	0.0231784
TU.1538	chrI	5317882	5319471	+	ORF-TU	gene:SPAP8A3.03	4853.94	3.0528	0.00265187	7.10089	10.4542	1.37089	6.43373	0.372699	0.0495346	0.0463016	0.563703	0.0495346	0.563703	0	0	0.0053807	0	20	0	0	0
TU.1539	chrI	5322255	5325012	+	ORF-TU	gene:SPAP8A3.05	1844.87	0.668916	0.0067074	8.46722	8.77693	2.1377	8.92048	0.668278	0.0495346	0.0463016	0.0832645	0.0495346	0.0832645	0	0	0.00437812	0	12	8	0	0
TU.1540	chrI	5325604	5326424	+	ORF-TU	gene:SPAP8A3.06	2024.98	2.46648	0.00601633	13.9391	17.5323	2.81149	10.4156	0.525303	0.0495346	0.0463016	0.0832645	0.0495346	0.0832645	0	0	0.0198485	0	28	8	0	0.0112215
TU.1541	chrI	5329188	5331022	+	ORF-TU	gene:SPAP8A3.08	4613.21	2.51401	0.00692646	15.7537	15.3864	4.33731	16.4506	1.52624	0.0495346	0.0463016	0.0832645	0.0495346	0.0832645	0.00754738	0	0.00414136	0	12	0	0	0
TU.1542	chrI	5334078	5334940	+	ORF-TU	gene:SPAP8A3.10	1667.86	1.93263	0.0295528	5.41843	5.73342	2.09597	8.30147	1.44912	0.0495346	0.0463016	0.0832645	0.0495346	0.0832645	0.0105053	0.011437	0	0	16	4	0	0
TU.1543	chrI	5340425	5341220	+	nc-TU		173.952	0.218533	0.179307	1.64712	1.56116	1.37135	1.43981	0.972524	0.0495346	0.0463016	0.0832645	0.275234	1	0.00767695	0	0	0	12	0	0	0
TU.1544	chrI	5341302	5341658	+	nc-TU		73.0147	0.204523	0.484859	1.24138	1.19212	1.00956	1.34315	1.10387	0.275234	0.268286	0.563703	0.12663	0.563703	0	0	0	0	12	0	0	0
TU.1545	chrI	5341874	5342668	+	nc-TU		139.65	0.17566	0.2046	1.01454	1.17202	1.0479	1.39149	1.08052	0.512691	0.0463016	1	0.0495346	0.248213	0	0	0	0	8	0	0	0
TU.1546	chrI	5354820	5357275	+	ORF-TU	gene:SPAC4D7.03	2500.56	1.01814	0.0341561	2.10777	2.36623	1.35924	2.05966	0.599049	0.0495346	0.0463016	0.0832645	0.0495346	0.0832645	0	0	0.00613261	0	16	12	0	0
TU.1547	chrI	5358932	5360505	+	ORF-TU	gene:SPAC4D7.05	27178.1	17.2669	0.000212326	12.2252	12.1058	2.34264	18.3632	1.10992	0.0495346	0.0463016	0.0832645	0.0495346	0.563703	0	0	0.0197347	0	20	8	0	0
TU.1548	chrI	5361293	5361735	+	nc-TU		252.379	0.569704	0.309571	1.00384	1.12689	1.0935	1.14323	1.21054	0.827259	0.121183	1	0.12663	0.0832645	0	0	0.00876575	0	12	12	0	0
TU.1549	chrI	5367416	5369407	+	ORF-TU	gene:SPAC4D7.09	4464.6	2.24127	0.0103381	9.00971	9.89814	2.9138	8.02046	1.07908	0.0495346	0.0463016	0.0832645	0.0495346	0.563703	0	0	0.0249193	0	8	8	0	0.0132624
TU.1550	chrI	5370574	5371374	+	nc-TU		153.928	0.19217	0.233276	0.956383	1.18218	1.33044	1.28604	1.24862	0.512691	0.268286	0.0832645	0.0495346	0.0832645	0.0181455	0.0306513	0	0	4	12	0	0
TU.1551	chrI	5372043	5373805	+	ORF-TU	gene:SPAC4D7.11	1165.44	0.661054	0.003725	2.66871	2.08051	0.697266	0.646916	0.736317	0.275234	0.0463016	0.563703	0.275234	0.248213	0	0	0.0119536	0	16	4	0	0
TU.1552	chrI	5375570	5382880	+	multicistronic	gene:SPAC3G6.01;gene:SPAC4D7.13	NA	NA	NA	NA	NA	NA	NA	NA	NA	NA	NA	NA	NA	NA	0	0.0100071	0	16	0	0	0
TU.1553	chrI	5383061	5383807	+	ORF-TU	gene:SPAC3G6.02	2795.09	3.74175	0.00579991	27.6347	24.7169	1.92049	20.1841	0.489327	0.0495346	0.0463016	0.0832645	0.0495346	0.0832645	0.00225019	0	0.0106068	0.019209	24	0	0	0
TU.1554	chrI	5385777	5387055	+	ORF-TU	gene:SPAC3G6.04	2897.56	2.26549	0.00735883	6.27761	7.95406	1.58199	4.4201	1.24879	0.0495346	0.0463016	0.248213	0.0495346	0.248213	0	0	0.0132448	0	0	8	0	0
TU.1555	chrI	5387475	5387682	+	nc-TU	gene:SPSNORNA.19	214.892	1.03313	0.0888422	0.895206	1.16339	0.498038	0.427427	0.223429	0.275234	0.506555	0.0832645	0.0495346	0.0832645	0.293323	0.496003	0.0252801	0	8	0	0	0
TU.1556	chrI	5388253	5389658	+	ORF-TU	gene:SPAC3G6.05	2251.13	1.60109	0.00318105	5.31847	4.72117	1.08193	6.69594	2.04065	0.0495346	0.0463016	0.563703	0.0495346	0.0832645	0	0	0.00431565	0	16	4	0	0
TU.1557	chrI	5392244	5392716	+	ORF-TU	gene:SPAC3G6.07	2.672	0.00564905	0.25	0.38003	0.372131	0.214757	0.241901	0.280542	0.512691	0.506555	0.563703	0.512691	0.563703	0	0	0	0	24	4	0	0
TU.1558	chrI	5393542	5394356	+	ORF-TU	gene:SPAC3G6.08	1144.81	1.40468	0.0145031	5.98121	6.50327	2.35913	8.03743	1.29302	0.0495346	0.0463016	0.0832645	0.0495346	0.248213	0	0.227148	0.0117827	0	8	16	0	0
TU.1559	chrI	5398750	5401885	+	ORF-TU	gene:SPAC3G6.11	1795.36	0.5725	0.0216248	2.88032	3.10863	1.84481	2.68451	1.54772	0.0495346	0.0463016	0.0832645	0.0495346	0.248213	0	0	0.0293508	0	8	4	0	0.0153034
TU.1560	chrI	5403197	5408173	+	ORF-TU	gene:SPAC29B12.01	11043.8	2.21896	0.00898353	3.85382	4.10982	2.06136	3.37397	0.966451	0.0495346	0.0463016	0.0832645	0.0495346	0.563703	0	0	0.0130761	0	12	4	0	0
TU.1561	chrI	5412449	5413212	+	ORF-TU	gene:SPAC29B12.03	3289.36	4.30545	0.00357671	5.11311	5.91208	1.17209	19.5415	0.621061	0.0495346	0.0463016	0.563703	0.0495346	0.0832645	0.0185734	0	0.0122271	0	16	0	0	0
TU.1562	chrI	5414949	5416196	+	ORF-TU	gene:SPAC29B12.04	22579.3	18.0924	0.00104987	15.1866	21.8524	2.57047	26.2387	0.244206	0.0495346	0.0463016	0.0832645	0.0495346	0.0832645	0.00823979	0.00171812	0.02204	0	8	4	0	0
TU.1563	chrI	5416839	5417305	+	nc-TU		376.931	0.807133	0.109798	1.481	1.43011	1.16059	1.32489	1.02873	0.0495346	0.121183	0.563703	0.512691	0.563703	0.00562255	0	0.0114305	0	8	4	0	0
TU.1564	chrI	5419751	5426229	+	ORF-TU	gene:SPAC29B12.07	13028.1	2.01082	0.00119274	8.84641	10.027	0.955977	10.0597	0.627342	0.0495346	0.0463016	1	0.0495346	0.248213	0.00739261	0	0.0122274	0	12	0	0	0
TU.1565	chrI	5428248	5431313	+	ORF-TU	gene:SPAC29B12.08	2720.95	0.887458	0.0309802	1.17289	1.21045	0.676525	0.945857	0.583345	0.275234	0.506555	0.0832645	0.827259	0.0832645	0.0998004	0	0	0	12	4	0	0
TU.1567	chrI	5438967	5439468	+	ORF-TU	gene:SPAC29B12.13	312.747	0.623003	0.179255	0.960733	1.09935	1.02631	1.12364	1.22888	0.827259	0.506555	0.563703	0.275234	0.0832645	0.00796128	0	0.0135151	0	30	6	0	0
TU.1568	chrI	5444823	5447532	+	ORF-TU	gene:SPAC1039.01	3045.75	1.12389	0.00861251	1.2956	1.26092	2.65887	3.29883	2.96335	0.0495346	0.268286	0.0832645	0.0495346	0.0832645	0	0	0.00983645	0	0	4	0	0
TU.1569	chrI	5449494	5451641	+	ORF-TU	gene:SPAC1039.02	26407.2	12.2939	0.00190904	3.18403	3.67404	1.45371	11.4393	1.20493	0.0495346	0.0463016	0.0832645	0.0495346	0.0832645	0.0443557	0	0.0189929	0	16	0	0	0
TU.1570	chrI	5452197	5453836	+	ORF-TU	gene:SPAC1039.03	2225	1.35671	0.0179102	1.20171	1.39015	0.969341	1.12772	1.20093	0.12663	0.0463016	0.563703	0.512691	0.248213	0.0071286	0	0.0105604	0	24	0	0	0
TU.1571	chrI	5454634	5456585	+	ORF-TU	gene:SPAC1039.04	1787.28	0.915613	0.0176387	1.11933	1.02739	0.872924	1.99652	0.906637	0.512691	0.824778	0.248213	0.0495346	0.563703	0	0	0.00896866	0	8	8	0	0
TU.1573	chrI	5458876	5459261	+	nc-TU		8.72067	0.0225924	0.451852	0.845737	0.746037	1.07448	0.810092	1.1856	0.512691	0.506555	1	0.512691	1	0	0	0	0	12	11	0	0
TU.1574	chrI	5460141	5461924	+	ORF-TU	gene:SPAC1039.06	2465.57	1.38205	0.0161392	2.5819	3.54944	0.887514	2.27664	0.986433	0.0495346	0.0463016	0.248213	0.0495346	0.563703	0	0	0.0083515	0	16	12	0	0
TU.1575	chrI	5464405	5465027	+	ORF-TU	gene:SPAC1039.08	238.209	0.382357	0.180276	1.00361	1.01961	1.05436	1.00462	0.945972	0.827259	0.506555	0.563703	0.512691	0.563703	0.0213858	0.0821019	0	0	40	8	0	0
TU.1577	chrI	5470852	5471443	+	ORF-TU	gene:SPAC1039.10	54.7027	0.0924032	0.0940476	2.45313	3.05287	1.81514	2.24418	2.2472	0.0495346	0.0463016	0.0832645	0.0495346	0.0832645	0	0	0	0	12	4	0	0
TU.1579	chrI	5472953	5475818	+	multicistronic	gene:SPNCRNA.1087;gene:SPNCRNA.30	NA	NA	NA	NA	NA	NA	NA	NA	NA	NA	NA	NA	NA	NA	0	0.00389118	0	24	8	0	0
TU.1580	chrI	5476687	5477965	+	ORF-TU	gene:SPAC922.03	1654.56	1.29364	0.0750967	0.597474	0.833316	0.622065	0.78142	0.462703	0.0495346	0.268286	0.248213	0.512691	0.0832645	0	0	0.0045285	0	8	8	0	0
TU.1581	chrI	5478653	5478906	+	nc-TU		141.601	0.557483	0.395512	0.804798	0.866199	1.14373	1.41996	1.32679	0.0495346	0.0463016	0.0832645	0.0495346	0.0832645	0	0	0	0	8	8	0	0
TU.1582	chrI	5479779	5480490	+	ORF-TU	gene:SPAC922.04	24963.9	35.0617	0.00417254	29.1313	25.2014	1.71002	16.6293	0.189642	0.0495346	0.0463016	0.0832645	0.0495346	0.0832645	0.0778837	0	0.0292094	0	20	0	0	0.0285696
TU.1583	chrI	5485128	5486154	+	ORF-TU	gene:SPAC922.06	734.38	0.715073	0.117751	0.703333	0.74778	0.972565	1.30969	1.07793	0.0495346	0.0463016	0.563703	0.0495346	0.248213	0	0.0191571	0	0	16	8	0	0
TU.1584	chrI	5493167	5494953	+	ORF-TU	gene:SPAC869.10c	1404.26	0.785821	0.0357272	1.36336	1.40694	0.82909	0.95132	0.527569	0.12663	0.121183	0.563703	0.512691	0.0832645	0	0	0.00352593	0	24	4	0	0
TU.1585	chrI	5495602	5495825	+	nc-TU		80.322	0.35858	0.332049	1.05574	1.02914	0.767241	1.04292	1.03545	0.512691	0.506555	0.563703	0.512691	0.563703	0	0	0	0	8	0	0	0
TU.1587	chrI	5505621	5508398	+	ORF-TU	gene:SPAC869.05c	1669.86	0.601102	0.0221037	1.0057	1.12334	0.651073	0.880928	0.808714	0.512691	0.268286	0.0832645	0.275234	0.0832645	0	0	0	0	4	4	0	0
TU.1588	chrI	5517842	5519480	+	ORF-TU	gene:SPAC869.02c	5018.78	3.0621	0.00599899	1.76805	2.82628	0.603657	0.606318	0.510265	0.0495346	0.0463016	0.248213	0.12663	0.0832645	0.0443557	0	0	0	8	4	0	0
TU.1589	chrI	5535337	5536164	+	ORF-TU	gene:SPAC186.03	2.84333	0.00343398	NA	NA	NA	NA	NA	NA	NA	NA	NA	NA	NA	0	0	0	0	8	4	0	0
TU.1600	chrII	70150	71254	+	ORF-TU	gene:SPBPB21E7.07	1645.96	1.48956	0.0129528	4.66808	4.54753	1.59922	6.85564	1.17397	0.0495346	0.0463016	0.0832645	0.0495346	0.248213	0	0	0	0	12	4	0	0
TU.1601	chrII	72055	73467	+	nc-TU	gene:SPBPB21E7.08	1135.66	0.803721	0.0312762	2.12771	2.10978	0.915313	2.08242	0.296265	0.0495346	0.0463016	0.563703	0.0495346	0.0832645	0.071108	0	0.00748611	0	8	4	0	0
TU.1606	chrII	81679	82855	+	ORF-TU	gene:SPBPB10D8.01	1254.14	1.06554	0.0960829	1.04332	0.907304	1.00243	1.06245	1.04584	0.512691	0.0463016	1	0.512691	0.563703	0	0	0	0	8	4	0	0
TU.1609	chrII	104678	107054	+	ORF-TU	gene:SPBC359.01	1477.42	0.621547	0.0250842	2.4802	3.05609	0.843702	2.47574	0.645464	0.0495346	0.0463016	0.563703	0.0495346	0.0832645	0	0.383142	0.00347984	0	8	0	0	0
TU.1610	chrII	107653	108928	+	ORF-TU	gene:SPBC359.02	196.716	0.154166	0.0169569	0.901328	1.38652	1.18885	0.956437	1.5038	0.827259	0.506555	0.563703	0.827259	0.563703	0	0	0	0	16	0	0	0
TU.1611	chrII	120730	120939	+	nc-TU		55.3527	0.263584	0.857687	0.671201	0.834159	0.724765	0.715297	0.9227	0.0495346	0.0463016	0.0755606	0.0495346	0.248213	0	0	0	0	4	0	0	0
TU.1612	chrII	122619	127239	+	ORF-TU	gene:SPBC359.05	5385.55	1.16545	0.00277978	3.03236	3.55632	0.38292	1.90546	0.303329	0.0495346	0.0463016	0.0832645	0.0495346	0.0832645	0	0	0	0	8	8	0	0
TU.1613	chrII	128872	129566	+	ORF-TU	gene:SPBC359.06	187.494	0.269776	0.205872	1.21795	1.2016	1.0705	1.14998	0.984921	0.275234	0.506555	1	0.512691	0.563703	0	0	0	0	20	4	0	0
TU.1614	chrII	132564	136265	+	ORF-TU	gene:SPBC1683.01	4874.05	1.3166	0.00164342	7.72239	10.5698	2.30316	6.8558	0.434441	0.0495346	0.0463016	0.0832645	0.0495346	0.563703	0.0598802	0.689655	0.0188268	0	16	4	0	0
TU.1615	chrII	136610	136898	+	novel nc-TU		109.706	0.379606	0.384815	0.830515	0.882243	0.960572	0.833328	1.00853	0.275234	0.824778	0.563703	0.275234	1	0.0802991	0.0264236	0	0	16	8	0	0
TU.1616	chrII	137020	138065	+	ORF-TU	gene:SPBC1683.02	535.751	0.51219	0.065663	1.03544	1.10969	0.780571	0.877876	0.89831	0.512691	0.824778	0.563703	0.512691	0.563703	0	0	0.012378	0	8	4	0	0
TU.1617	chrII	142244	145333	+	ORF-TU	gene:SPBC1683.04	3579.61	1.15845	0.0146202	2.01345	2.55391	1.14019	1.06486	0.649265	0.0495346	0.0463016	0.563703	0.827259	0.0832645	0	0	0.00347984	0	8	4	0	0
TU.1618	chrII	148023	150529	+	ORF-TU	gene:SPBC1683.05	9812.92	3.91421	0.00784785	2.13308	3.10426	0.803795	2.05178	0.404831	0.0495346	0.0463016	0.563703	0.0495346	0.0832645	0	0	0.0119485	0	8	4	0	0
TU.1620	chrII	153312	155313	+	ORF-TU	gene:SPBC1683.07	1520.91	0.759695	0.0822614	1.06036	1.13711	1.07391	1.33257	1.25269	0.512691	0.268286	1	0.0495346	0.248213	0	0	0	0	16	8	0	0
TU.1621	chrII	156265	157010	+	nc-TU	gene:SPNCRNA.298	254.809	0.341567	0.161591	1.15134	1.17057	0.864435	1.38309	2.07396	0.275234	0.268286	0.248213	0.0495346	0.0832645	0	0	0.00557257	0	8	5	0	0
TU.1626	chrII	164713	164937	+	novel nc-TU		23.804	0.105796	0.613072	1.01258	1.04457	0.957722	0.919515	0.949563	0.827259	0.268286	0.563703	0.275234	1	0	0	0	0	2	0	0	0
TU.1627	chrII	168670	170132	+	ORF-TU	gene:SPBC1683.12	563.504	0.38517	0.011483	1.33317	1.52601	1.26124	2.83081	1.22857	0.275234	0.0463016	0.563703	0.0495346	0.563703	0	0	0	0.0148111	20	0	0	0
TU.1628	chrII	172642	174257	+	ORF-TU	gene:SPBC1198.01	431.541	0.267042	0.055027	1.13709	1.2429	1.00179	1.26253	1.13019	0.12663	0.268286	0.563703	0.0495346	0.563703	0	0	0.00482928	0	20	0	0	0
TU.1629	chrII	174807	176055	+	ORF-TU	gene:SPBC1198.02	4051.13	3.2435	0.0153847	3.56053	4.04761	1.66248	2.99547	1.53766	0.0495346	0.0463016	0.0832645	0.0495346	0.0832645	0	0	0.0138781	0	12	0	0	0
TU.1630	chrII	177691	178289	+	nc-TU		317.223	0.529588	0.166791	1.34915	1.46832	1.26238	1.55464	0.901879	0.0495346	0.0463016	0.0832645	0.0495346	0.248213	0	0.0312769	0	0.012253	8	8	0	0
TU.1632	chrII	181587	182689	+	ORF-TU	gene:SPBC1198.05	17078	15.4832	0.00234024	34.2858	36.2662	2.89749	41.9169	1.07702	0.0495346	0.0463016	0.0832645	0.0495346	0.563703	0.0241503	0.0724922	0.00873932	0	12	4	0	0.0114766
TU.1633	chrII	187302	189122	+	ORF-TU	gene:SPBC1198.08	26119.2	14.3433	0.00342211	7.25623	7.95938	1.26442	4.83413	0.858859	0.0495346	0.0463016	0.248213	0.0495346	0.563703	0	0	0.0123676	0	28	4	0	0
TU.1634	chrII	189419	191212	+	ORF-TU	gene:SPBC1198.09	2148.19	1.19743	0.0376533	3.14699	3.33333	2.58654	4.08958	0.605679	0.0495346	0.0463016	0.0832645	0.0495346	0.0832645	0.0075321	0	0	0	4	4	0	0
TU.1637	chrII	198058	200606	+	nc-TU	gene:SPNCRNA.1324	1227.25	0.481464	0.0458775	1.60498	1.65767	0.885801	1.51452	0.876027	0.0495346	0.0463016	0.563703	0.0495346	0.248213	0.036291	0	0	0	8	4	0	0
TU.1638	chrII	202398	203551	+	ORF-TU	gene:SPBC660.05	84.552	0.0732686	0.0159069	1.71499	1.7717	2.23035	2.81655	2.36168	0.512691	0.506555	0.248213	0.0495346	0.563703	0	0	0	0	12	0	0	0
TU.1639	chrII	204469	205615	+	ORF-TU	gene:SPBC660.06	3797.56	3.31086	0.0115879	8.35204	9.87469	2.02613	15.5645	1.28018	0.0495346	0.0463016	0.0832645	0.0495346	0.563703	0.0210015	0	0.0053807	0	8	0	0	0
TU.1640	chrII	206582	209580	+	ORF-TU	gene:SPBC660.07	5572.71	1.85819	0.00117011	2.12483	2.92587	0.787407	1.79367	0.453771	0.12663	0.121183	0.563703	0.275234	0.563703	0	0	0	0	8	0	0	0
TU.1641	chrII	209773	212177	+	multicistronic	gene:SPBC660.08;gene:SPBC660.09	NA	NA	NA	NA	NA	NA	NA	NA	NA	NA	NA	NA	NA	NA	0	0.0113291	0.0191885	20	4	0	0
TU.1642	chrII	212390	216818	+	multicistronic	gene:SPBC660.10;gene:SPBC660.11	NA	NA	NA	NA	NA	NA	NA	NA	NA	NA	NA	NA	NA	NA	0	0.0241086	0.0121672	16	8	0	0.0147932
TU.1643	chrII	221467	224064	+	ORF-TU	gene:SPBC660.14	2040.56	0.785434	0.0319325	1.24336	1.12158	0.936646	1.30367	0.826669	0.12663	0.121183	0.563703	0.12663	0.248213	0.0210106	0	0	0	20	0	0	0
TU.1644	chrII	224301	228055	+	multicistronic	gene:SPBC660.15;gene:SPNCRNA.62	NA	NA	NA	NA	NA	NA	NA	NA	NA	NA	NA	NA	NA	NA	0	0	0	0	4	0	0
TU.1646	chrII	229733	233254	+	ORF-TU	gene:SPBC660.16	70652.9	20.0605	0.000501322	15.661	24.4063	2.39075	15.1417	1.54799	0.0495346	0.0463016	0.0832645	0.0495346	0.248213	0.0255048	0	0.0259077	0	12	0	0	0.0113625
TU.1648	chrII	245489	247053	+	ORF-TU	gene:SPBC31E1.04	2229.7	1.42473	0.00467024	5.03157	7.75222	1.5907	2.39845	0.258308	0.0495346	0.0463016	0.0832645	0.0495346	0.0832645	0	0	0	0	8	4	0	0
TU.1649	chrII	247238	248836	+	ORF-TU	gene:SPBC31E1.05	1264.23	0.790637	0.0362867	1.68893	1.90537	0.955795	1.18574	1.13093	0.0495346	0.0463016	1	0.275234	1	0	0	0	0	4	0	0	0
TU.1650	chrII	249058	252637	+	ORF-TU	gene:SPBC31E1.06	16594.1	4.63523	0.00127999	8.59323	10.91	2.81382	9.5956	1.46538	0.0495346	0.0463016	0.0832645	0.0495346	0.0832645	0	0.207535	0	0	24	4	0	0
TU.1651	chrII	252977	257176	+	multicistronic	gene:SPBC800.02;gene:SPBC800.03	NA	NA	NA	NA	NA	NA	NA	NA	NA	NA	NA	NA	NA	NA	0	0.011488	0	12	0	0	0
TU.1652	chrII	262578	263705	+	ORF-TU	gene:SPBC800.06	8010.15	7.1012	0.00171975	22.4963	27.4763	1.89307	40.1859	0.430905	0.0495346	0.0463016	0.0832645	0.0495346	0.0832645	0.0236088	0	0.0218338	0	16	4	0	0.00790663
TU.1654	chrII	265363	267138	+	ORF-TU	gene:SPBC800.08	4302.88	2.42279	0.00403195	11.9042	12.3632	1.15326	14.7067	0.499075	0.0495346	0.0463016	1	0.0495346	0.0832645	0.0998004	0	0.00891599	0	8	4	0	0
TU.1655	chrII	267459	269574	+	ORF-TU	gene:SPBC800.09	8707.57	4.11511	0.00716393	2.5185	3.66191	0.941235	2.27071	0.556603	0.0495346	0.0463016	1	0.0495346	0.0832645	0.00934536	0	0.017916	0	4	0	0	0
TU.1658	chrII	275684	277065	+	ORF-TU	gene:SPBC800.11	768.693	0.556218	0.0797596	1.19152	1.42621	1.17297	1.26164	1.03814	0.275234	0.121183	0.563703	0.275234	0.563703	0	0	0	0	8	8	0	0
TU.1659	chrII	279510	281151	+	ORF-TU	gene:SPBC800.13	579.413	0.35287	0.0161465	1.38259	1.70443	0.942934	1.40989	0.945624	0.0495346	0.0463016	1	0.0495346	1	0	0	0	0	12	4	0	0
TU.1660	chrII	281561	283774	+	ORF-TU	gene:SPBC1773.01	3734.89	1.68694	0.00251189	19.4301	23.5856	1.38212	33.7738	1.02195	0.0495346	0.0463016	0.563703	0.0495346	1	0.00376605	0	0.0135735	0	28	12	0	0
TU.1661	chrII	288683	292015	+	ORF-TU	gene:SPBC1773.04	9444.78	2.83372	0.00875487	4.09975	4.43057	2.31989	2.46737	0.979064	0.0495346	0.0463016	0.0832645	0.0495346	0.563703	0.0181455	0	0	0	8	8	0	0
TU.1662	chrII	294785	295922	+	nc-TU	gene:SPNCRNA.1336	288.173	0.253228	0.0651997	1.38091	1.86924	0.771269	1.00471	0.393775	0.0495346	0.0463016	0.0832645	0.827259	0.0832645	0	0	0.0186909	0	8	8	0	0
TU.1663	chrII	296464	296800	+	novel nc-TU		9.802	0.0290861	0.898701	0.655748	0.621659	0.408802	0.552501	0.819253	0.0495346	0.0463016	0.0832645	0.0495346	0.563703	0	0	0	0	4	4	0	0
TU.1664	chrII	297515	299115	+	nc-TU	gene:SPNCRNA.1337	274.862	0.171681	0.063117	2.06411	2.07179	1.1681	2.30331	0.477422	0.0495346	0.0463016	0.248213	0.0495346	0.0832645	0	0	0.0032397	0	20	4	0	0
TU.1666	chrII	310456	312384	+	ORF-TU	gene:SPBC1773.13	767.765	0.398012	0.0490281	1.21556	1.37269	0.714876	1.38206	0.594222	0.275234	0.0463016	0.0832645	0.0495346	0.0832645	0	0.0319285	0	0	12	4	0	0
TU.1667	chrII	312877	314703	+	ORF-TU	gene:SPBC1773.14	1434.22	0.785015	0.0419972	1.02899	1.02659	1.0703	1.12673	1.33118	0.512691	0.824778	0.563703	0.512691	0.248213	0	0	0	0	8	4	0	0
TU.1668	chrII	315590	317502	+	ORF-TU	gene:SPBC1773.15	1607.05	0.840069	0.0432353	1.00741	1.16525	1.00731	1.12715	0.949492	0.827259	0.268286	1	0.275234	1	0	0	0.00528044	0	16	17	0	0
TU.1669	chrII	332641	332982	+	nc-TU		19.546	0.057152	0.409568	0.982903	0.946179	1.45557	1.29254	1.09423	0.827259	0.506555	0.248213	0.512691	0.248213	0	0	0	0	16	8	0	0
TU.1670	chrII	334078	338139	+	ORF-TU	gene:SPBC1271.15c	2949.67	0.726163	0.0154386	2.41763	2.45767	2.01418	2.59373	1.09157	0.0495346	0.0463016	0.0832645	0.0495346	0.248213	0.0331076	0	0	0	12	0	0	0
TU.1671	chrII	346336	346641	+	novel nc-TU		82.4913	0.26958	0.313403	1.3568	1.08814	1.29995	0.999938	1.12067	0.275234	0.268286	0.248213	0.827259	0.563703	0	0	0	0	4	0	0	0
TU.1672	chrII	346807	347236	+	novel nc-TU		143.406	0.333502	0.313183	0.889215	0.985637	1.05096	1.06068	0.978425	0.275234	0.506555	0.563703	0.512691	1	0	0	0	0	4	1	0	0
TU.1673	chrII	347570	350269	+	ORF-TU	gene:SPBC1271.10c	7796.7	2.88767	0.0201811	3.04141	3.39999	1.19307	3.64902	1.00019	0.0495346	0.0463016	0.248213	0.0495346	1	0.133067	0.32952	0.0152132	0	0	8	0	0
TU.1674	chrII	354365	355320	+	nc-TU		820.029	0.857771	0.0482123	1.61877	1.85831	0.78457	1.3758	0.521278	0.0495346	0.0463016	0.248213	0.0495346	0.0832645	0.0570287	0.383142	0	0	8	12	0	0
TU.1675	chrII	356590	357996	+	ORF-TU	gene:SPBC1271.08c	453.144	0.322064	0.0345372	1.87594	1.58091	1.30463	0.875288	0.905521	0.275234	0.0463016	1	0.512691	0.563703	0.0665335	0	0	0	4	0	0	0
TU.1676	chrII	358586	359791	+	ORF-TU	gene:SPBC1271.07c	1267.87	1.05131	0.00623653	10.2123	11.7177	1.70276	16.4923	0.391851	0.0495346	0.0463016	0.248213	0.0495346	0.248213	0.114057	0	0.00553573	0	8	0	0	0
TU.1677	chrII	362865	364856	+	ORF-TU	gene:SPBC1271.05c	1435.97	0.720868	0.00276586	11.1914	13.3005	1.02396	18.0605	0.265456	0.0495346	0.0463016	1	0.0495346	0.0832645	0	0	0.00447196	0	16	8	0	0
TU.1678	chrII	365092	366858	+	ORF-TU	gene:SPBC1271.04c	5743.65	3.25051	0.00400514	4.93439	5.02273	0.760779	3.75658	0.517578	0.0495346	0.0463016	0.563703	0.0495346	0.563703	0	0.118592	0	0	8	0	0	0
TU.1679	chrII	366951	368462	+	ORF-TU	gene:SPBC1271.03c	1423.65	0.941571	0.0196097	2.37768	2.29419	1.50411	1.91865	0.674488	0.0495346	0.0463016	0.0832645	0.0495346	0.0832645	0	0	0.0198677	0	8	4	0	0
TU.1680	chrII	371986	373638	+	ORF-TU	gene:SPBC1271.01c	525.634	0.317988	0.0247846	2.10932	2.31135	1.18031	2.63681	1.2771	0.0495346	0.0463016	0.563703	0.0495346	0.563703	0.133067	0	0	0	4	0	0	0
TU.1681	chrII	373795	376232	+	ORF-TU	gene:SPBC106.01	2757.05	1.13086	0.0121075	2.41205	3.47248	1.3443	2.02305	0.787211	0.0495346	0.0463016	0.563703	0.0495346	0.563703	0.00811756	0.255428	0.00808569	0	12	0	0	0
TU.1683	chrII	378385	380007	+	ORF-TU	gene:SPBC106.03	4957.6	3.05459	0.0147123	7.20889	8.12435	3.09783	8.47628	0.881787	0.0495346	0.0463016	0.0832645	0.0495346	0.563703	0.0237681	0.383142	0.00412749	0	16	0	0	0
TU.1684	chrII	380307	383222	+	ORF-TU	gene:SPBC106.04	7920.13	2.7161	0.00116175	14.5396	17.314	1.08967	13.8681	0.536361	0.0495346	0.0463016	1	0.0495346	0.248213	0.0012321	0	0.00543082	0	4	4	0	0
TU.1685	chrII	384294	386188	+	ORF-TU	gene:SPBC106.06	18703.9	9.87016	0.00278964	24.5245	26.014	4.50481	30.9017	0.648824	0.0495346	0.0463016	0.0832645	0.0495346	0.0832645	0.0277837	0	0.0160121	0	12	0	0	0
TU.1686	chrII	387712	388968	+	nc-TU	gene:SPNCRNA.1351	1517.67	1.20737	0.0355175	3.25075	3.42361	1.33812	2.29684	0.552913	0.0495346	0.0463016	0.0832645	0.0495346	0.0832645	0.00511796	0.0283809	0	0	28	4	0	0
TU.1687	chrII	389637	389929	+	nc-TU		61.2267	0.208965	0.496998	0.935041	0.961186	0.804459	0.869987	0.915309	0.275234	0.506555	0.0832645	0.12663	0.0832645	0.0159681	0.0306513	0	0	4	4	0	0
TU.1688	chrII	390926	395864	+	ORF-TU	gene:SPBC106.09	2709.22	0.548535	0.0254654	1.90906	2.21487	1.07731	2.58967	0.862815	0.0495346	0.0463016	1	0.0495346	0.0832645	0	0.0196483	0	0	12	8	0	0
TU.1689	chrII	396171	398960	+	ORF-TU	gene:SPBC106.10	3685.46	1.32095	0.00168206	2.23587	2.96059	0.53492	12.0132	0.750325	0.0495346	0.0463016	0.0832645	0.0495346	0.0832645	0.0117412	0.00339064	0.0155767	0	12	16	0	0
TU.1690	chrII	401072	401990	+	nc-TU	gene:SPNCRNA.1353	300.251	0.326715	0.00265532	31.4964	21.652	4.05058	22.6225	2.41704	0.0495346	0.0463016	0.0832645	0.0495346	0.563703	0	0	0	0	16	4	0	0
TU.1691	chrII	402567	404084	+	ORF-TU	gene:SPBC106.13	588.023	0.387367	0.0472503	1.76995	1.83088	1.26493	1.50536	1.03677	0.0495346	0.0463016	0.248213	0.12663	1	0	0.127714	0.0133635	0	4	0	0	0
TU.1692	chrII	404608	406119	+	nc-TU		67.1367	0.0444026	0.0613254	1.54482	1.57314	1.44224	1.71116	1.21664	0.512691	0.506555	0.563703	0.512691	0.563703	0	0	0	0	17	0	0	0
TU.1693	chrII	406851	407910	+	ORF-TU	gene:SPBC106.15	6385.02	6.0236	0.000167327	75.4419	110.237	0	107.101	0.505611	0.0495346	0.0463016	0.196706	0.0495346	0.767097	0	0	0.0118332	0	16	12	0	0
TU.1694	chrII	409483	410748	+	ORF-TU	gene:SPBC106.16	4892	3.86414	0.00889419	11.9999	13.2838	2.89599	4.9702	0.386616	0.0495346	0.0463016	0.0832645	0.0495346	0.0832645	0.00614156	0	0.0183229	0	4	12	0	0
TU.1695	chrII	412016	412350	+	novel nc-TU		31.4693	0.0939383	0.342875	1.31808	1.34673	1.20306	1.22775	1.29362	0.512691	0.121183	0.563703	0.512691	0.248213	0	0	0.00447838	0	4	0	0	0
TU.1696	chrII	413341	414488	+	ORF-TU	gene:SPBC106.18	58797.4	51.2172	0.00468563	7.87135	9.61027	1.42144	10.8246	1.20385	0.0495346	0.0463016	0.248213	0.0495346	0.248213	0	0	0.0208894	0	24	8	0	0
TU.1697	chrII	414918	416986	+	ORF-TU	gene:SPBC106.19	3711.39	1.79381	0.0407779	1.16884	1.4803	0.850165	0.966228	0.553677	0.12663	0.0463016	0.563703	0.827259	0.0832645	0	0	0	0	16	8	0	0
TU.1698	chrII	417254	419837	+	ORF-TU	gene:SPBC106.20	1604.71	0.62102	0.0367484	0.908204	1.25365	0.573564	0.71852	0.633573	0.827259	0.506555	0.0832645	0.0495346	0.0832645	0	0	0	0.0149564	8	4	0	0
TU.1699	chrII	420104	423188	+	ORF-TU	gene:SPBC582.03	15077.1	4.88724	0.0064285	7.29251	7.71392	2.81689	3.09527	0.980492	0.0495346	0.0463016	0.0832645	0.0495346	0.563703	0.00353275	0.00598659	0.00770196	0	0	12	0	0
TU.1700	chrII	432367	434524	+	ORF-TU	gene:SPBC582.08	6756.15	3.13075	0.000684769	5.40331	9.09502	1.70865	8.75724	1.39236	0.0495346	0.0463016	0.0832645	0.0495346	0.563703	0	0	0	0	8	4	0	0
TU.1701	chrII	434775	436120	+	ORF-TU	gene:SPBC582.09	3781.28	2.80927	0.0021467	25.3142	38.4802	2.21119	22.9663	0.340465	0.0495346	0.0463016	0.248213	0.0495346	0.0832645	0.0445687	0.0150252	0.0152149	0.00934824	8	4	0	0
TU.1705	chrII	444435	445364	+	nc-TU		304.871	0.327819	0.0592026	2.43455	2.71558	1.12582	2.88051	0.87331	0.0495346	0.0463016	0.563703	0.0495346	0.248213	0	0	0.00513006	0	0	0	0	0
TU.1706	chrII	448852	449344	+	ORF-TU	gene:SPBC428.04	1404.3	2.84849	0.0306313	1.24179	1.6579	0.810447	1.12052	0.887257	0.275234	0.0463016	0.248213	0.275234	0.563703	0	0	0.0117751	0	16	4	0	0
TU.1708	chrII	451194	451465	+	nc-TU		103.409	0.380179	0.533562	1.20437	1.06171	1.02324	1.17123	0.9009	0.0495346	0.824778	1	0.12663	0.248213	0.0071286	0	0	0	16	4	0	0
TU.1710	chrII	459259	459676	+	nc-TU		125.104	0.299292	0.434211	0.875882	0.879767	0.860779	1.06843	0.99798	0.12663	0.506555	0.563703	0.657905	1	0	0	0	0	20	4	0	0
TU.1711	chrII	460859	463970	+	ORF-TU	gene:SPBC428.10	2239.83	0.71974	0.00176928	1.86098	2.0966	0.872166	1.72665	0.830915	0.0495346	0.121183	0.563703	0.12663	1	0	0	0.00397709	0	20	8	0	0
TU.1712	chrII	465386	467283	+	ORF-TU	gene:SPBC428.11	8801.41	4.6372	0.00369071	18.18	18.8786	5.92722	7.84901	0.716596	0.0495346	0.0463016	0.0832645	0.0495346	0.248213	0	0	0.0229121	0	4	8	0	0.00988032
TU.1714	chrII	470214	473565	+	multicistronic	gene:SPBC428.14;gene:SPBC428.15	NA	NA	NA	NA	NA	NA	NA	NA	NA	NA	NA	NA	NA	NA	0	0.0104027	0	36	0	0	0
TU.1715	chrII	477404	478813	+	ORF-TU	gene:SPBC428.18	1794.16	1.27245	0.0617525	0.752456	0.994262	0.808724	0.856463	0.849647	0.12663	0.824778	0.248213	0.275234	0.248213	0	0	0.021633	0	4	0	0	0
TU.1716	chrII	487968	489478	+	ORF-TU	gene:SPBC902.03	1511.8	1.00053	0.0238635	4.46886	5.22265	2.01409	3.24372	0.758521	0.0495346	0.0463016	0.0832645	0.0495346	0.248213	0.0199601	0	0.00409106	0	16	8	0	0
TU.1717	chrII	489860	492288	+	ORF-TU	gene:SPBC902.04	4829.65	1.98833	0.00813469	10.021	10.2332	4.07317	7.68731	1.10704	0.0495346	0.0463016	0.0832645	0.0495346	0.563703	0.0233343	0	0.0052303	0	0	8	0	0
TU.1718	chrII	494673	496381	+	ORF-TU	gene:SPBC902.06	2006.22	1.17391	0.0177	2.71421	3.96298	1.27187	3.17149	0.585624	0.0495346	0.0463016	0.248213	0.0495346	0.248213	0	0.0589448	0.00399299	0	16	4	0	0
TU.1719	chrII	496554	498410	+	ORF-TU	gene:SPBC1685.01	985.051	0.530453	0.0498004	2.5697	2.29142	2.01071	1.82383	0.825827	0.0495346	0.0463016	0.0832645	0.0495346	0.0832645	0	0	0.0246934	0.0160427	12	4	0	0.0135006
TU.1721	chrII	499237	500539	+	ORF-TU	gene:SPBC1685.03	1886.94	1.44815	0.0356605	3.09752	4.03639	1.17297	3.39423	0.79699	0.0495346	0.0463016	0.563703	0.0495346	1	0	0	0	0	16	4	0	0
TU.1722	chrII	501263	502432	+	ORF-TU	gene:SPBC1685.16	2656.03	2.27011	0.027283	9.03383	9.2785	2.90717	9.74301	1.15779	0.0495346	0.0463016	0.0832645	0.0495346	0.0832645	0	0	0.00492954	0	8	4	0	0
TU.1723	chrII	502663	504052	+	ORF-TU	gene:SPBC1685.04	771.419	0.554978	0.105948	1.05238	1.10195	0.960024	0.977129	1.01279	0.275234	0.506555	0.563703	0.827259	1	0	0	0	0.0091846	4	4	0	0
TU.1724	chrII	504371	508980	+	ORF-TU	gene:SPBC1685.05	1926.48	0.417891	0.0116337	1.39661	1.53633	0.738157	1.58761	0.379781	0.0495346	0.0463016	0.0832645	0.0495346	0.0832645	0	0	0	0	12	0	0	0
TU.1725	chrII	514169	515925	+	ORF-TU	gene:SPBC1685.08	1202.48	0.684393	0.017011	1.13512	1.65542	0.55149	1.03477	0.403185	0.512691	0.121183	0.0832645	0.512691	0.0832645	0	0	0	0	8	4	0	0
TU.1726	chrII	516431	516926	+	ORF-TU	gene:SPBC1685.09	30877.7	62.2535	0.00327561	132.1	78.4903	7.59628	191.314	0.646713	0.0495346	0.0463016	0.0832645	0.0495346	0.248213	0.3038	0.0153257	0.0332874	0	24	8	0	0.0274215
TU.1727	chrII	517321	517942	+	ORF-TU	gene:SPBC1685.10	28192.8	45.3261	0.00199225	76.5224	87.6479	1.85848	194.124	0.664051	0.0495346	0.0463016	0.0832645	0.0495346	0.0832645	0.0216181	0	0.0143544	0	16	4	0	0.0162983
TU.1728	chrII	518150	519585	+	ORF-TU	gene:SPBC1685.11	1396.52	0.972504	0.0179874	1.04087	0.989871	1.05461	0.793094	0.883706	0.827259	0.824778	0.563703	0.0495346	0.248213	0	0	0	0	20	4	0	0
TU.1730	chrII	522692	523625	+	ORF-TU	gene:SPBC1685.17	312.627	0.334718	0.0153624	9.58189	9.72004	2.0593	12.8378	1.3873	0.0495346	0.0463016	0.0832645	0.0495346	1	0	0.0212857	0.0114546	0	8	13	0	0
TU.1733	chrII	525520	528542	+	multicistronic	gene:SPBC1685.13;gene:SPNCRNA.133	NA	NA	NA	NA	NA	NA	NA	NA	NA	NA	NA	NA	NA	NA	0	0.0258101	0	24	4	0	0.0146656
TU.1735	chrII	535337	536219	+	ORF-TU	gene:SPBC649.02	25630	29.026	0.00488592	3.67348	4.96003	0.749789	29.2086	2.55193	0.0495346	0.0463016	0.563703	0.0495346	0.0832645	0.0153539	0.30504	0.00877657	0	8	8	0	0
TU.1736	chrII	536734	538005	+	ORF-TU	gene:SPBC649.03	1367.28	1.0749	0.010111	3.12977	3.95999	3.07752	6.83854	0.82575	0.0495346	0.0463016	0.0832645	0.0495346	0.563703	0.0469622	0	0.0135637	0	20	4	0	0
TU.1738	chrII	539337	540624	+	ORF-TU	gene:SPBC649.04	5741.84	4.45795	0.0268398	8.20358	8.25389	4.63207	8.46901	0.459217	0.0495346	0.0463016	0.0832645	0.0495346	0.0832645	0.00528744	0.00678126	0.0232007	0	8	8	0	0.0135176
TU.1739	chrII	541274	543079	+	ORF-TU	gene:SPBC649.05	1117.3	0.618659	0.0472326	0.883444	1.02991	0.588699	1.21738	0.78368	0.512691	0.824778	0.0832645	0.275234	0.248213	0	0.0597205	0	0	16	4	0	0
TU.1740	chrII	543350	544821	+	ORF-TU	gene:SPBC354.01	2256.93	1.53324	0.0200071	3.94344	5.15497	1.58528	3.51963	0.663766	0.0495346	0.0463016	0.0832645	0.0495346	0.248213	0	0	0.00894024	0.00584475	12	0	0	0
TU.1741	chrII	548377	551229	+	multicistronic	gene:SPBC354.03;gene:SPBC354.04	NA	NA	NA	NA	NA	NA	NA	NA	NA	NA	NA	NA	NA	NA	0	0.0118491	0	4	8	0	0
TU.1743	chrII	555827	557205	+	ORF-TU	gene:SPBC354.06	747.639	0.54216	0.0120555	8.60893	12.6952	0.608552	12.0637	0.407184	0.0495346	0.0463016	0.0832645	0.0495346	0.0832645	0	0.0174155	0	0	12	12	0	0
TU.1744	chrII	561025	561377	+	nc-TU		394.687	1.11809	0.500967	0.821377	1.01429	0.603358	0.680906	0.715972	0.12663	0.824778	0.0832645	0.0495346	0.0832645	0	0	0	0	12	0	0	0
TU.1746	chrII	570938	574211	+	ORF-TU	gene:SPBC354.10	22153	6.76633	0.0029138	16.7548	18.6603	2.10785	25.7439	0.58734	0.0495346	0.0463016	0.0832645	0.0495346	0.0832645	0	0.0192302	0.0185145	0	12	8	0	0.00816008
TU.1748	chrII	577347	580058	+	ORF-TU	gene:SPBC354.12	7363.8	2.71527	8.91146e-05	1.58948	2.54802	1.80785	9.57878	1.54113	0.506555	0.115688	0.553617	0.0463016	0.553617	0.0240731	0	0.00789587	0	12	0	0	0
TU.1749	chrII	581132	583698	+	ORF-TU	gene:SPBC354.13	2718.61	1.05906	0.013818	4.85716	4.9603	2.61772	4.37672	1.19109	0.0495346	0.0463016	0.0832645	0.0495346	0.0832645	0.0721383	0	0.00332543	0	4	4	0	0
TU.1750	chrII	586483	588146	+	ORF-TU	gene:SPBC354.15	1511.11	0.90812	0.0211322	2.11682	2.5306	0.931068	1.47177	0.588202	0.0495346	0.0463016	0.563703	0.0495346	0.0832645	0	0	0	0	5	8	0	0
TU.1751	chrII	588368	591256	+	ORF-TU	gene:SPBC1706.01	3687.46	1.27638	0.00456621	1.33481	2.20958	0.714759	2.19673	0.429462	0.0495346	0.0463016	0.0832645	0.0495346	0.0832645	0	0	0	0	8	8	0	0
TU.1752	chrII	594369	597056	+	ORF-TU	gene:SPBC1706.03	2851.85	1.06096	0.0119508	2.80353	3.21189	1.09646	2.57369	0.879181	0.0495346	0.0463016	0.563703	0.0495346	0.248213	0	0	0	0	8	4	0	0
TU.1753	chrII	597327	599238	+	ORF-TU	gene:SPBC839.02	2659.01	1.39069	0.00331022	1.97057	2.53685	0.806936	1.17259	0.671298	0.0495346	0.121183	0.563703	0.512691	0.563703	0	0	0.00881902	0	16	4	0	0
TU.1755	chrII	601256	602343	+	ORF-TU	gene:SPBC839.04	28468.4	26.1658	0.0107371	10.7717	11.726	2.15118	16.0721	2.17696	0.0495346	0.0463016	0.0832645	0.0495346	0.0832645	0.0150625	0	0.0224043	0	18	0	0	0.0100735
TU.1756	chrII	603769	604072	+	novel nc-TU		32.604	0.10725	0.194987	1.76414	2.52547	1.28214	0.892331	0.541347	0.0495346	0.0463016	0.563703	0.827259	0.563703	0	0	0	0	8	4	0	0
TU.1757	chrII	604532	605045	+	novel nc-TU		476.045	0.926157	0.224968	1.36291	1.53557	1.02203	1.47563	0.930248	0.0495346	0.0463016	0.248213	0.0495346	0.563703	0.134876	0.417364	0.0102741	0	12	16	0	0
TU.1760	chrII	612446	613311	+	ORF-TU	gene:SPBC839.07	1694.41	1.95659	0.0764596	1.08949	1.12896	0.736791	1.13695	0.659163	0.0495346	0.268286	0.0832645	0.275234	0.0832645	0.00220553	0.0884172	0.0122169	0	12	12	0	0
TU.1761	chrII	618348	620730	+	ORF-TU	gene:SPBC839.10	4953.27	2.07858	0.0102973	6.56549	7.12698	2.66366	7.97165	0.676841	0.0495346	0.0463016	0.0832645	0.0495346	0.0832645	0.0212178	0	0.00780275	0	20	8	0	0
TU.1762	chrII	621883	623221	+	ORF-TU	gene:SPBC839.12	2634.61	1.96759	0.015841	5.17578	6.38344	2.58812	5.03082	0.932783	0.0495346	0.0463016	0.0832645	0.0495346	0.563703	0	0	0.025322	0	12	0	0	0.0111909
TU.1763	chrII	626194	626720	+	nc-TU	gene:SPNCRNA.1376	147.489	0.279865	0.163781	1.02455	0.740184	0.711877	0.974163	0.751901	0.512691	0.824778	0.0832645	0.827259	0.248213	0	0	0	0	8	0	0	0
TU.1765	chrII	627999	631554	+	ORF-TU	gene:SPBC839.16	19210.5	5.40227	0.00193783	11.2165	14.2262	1.57026	12.6205	1.50028	0.0495346	0.0463016	0.563703	0.0495346	0.0832645	0	0	0.0122833	0	4	8	0	0
TU.1767	chrII	637513	639069	+	ORF-TU	gene:SPBC115.02c	2044.97	1.3134	0.0233514	2.98978	3.65401	2.42341	3.87572	0.785423	0.0495346	0.0463016	0.0832645	0.0495346	0.248213	0	0	0	0	8	4	0	0
TU.1768	chrII	639338	640801	+	ORF-TU	gene:SPBC115.01c	2539.01	1.73429	0.0509702	2.26668	2.12281	1.23257	0.97965	0.908941	0.0495346	0.0463016	0.0832645	0.827259	0.563703	0	0	0	0	4	8	0	0
TU.1769	chrII	641310	643610	+	ORF-TU	gene:SPBC947.15c	7430.82	3.22939	0.0104762	7.89799	7.81459	3.79469	11.2441	0.793425	0.0495346	0.0463016	0.0832645	0.0495346	0.248213	0.0228863	0	0.0111972	0	16	8	0	0
TU.1770	chrII	644239	645007	+	ORF-TU	gene:SPBC947.14c	1374.29	1.78712	0.0491114	4.13643	4.28296	2.05168	5.05733	1.41796	0.0495346	0.0463016	0.0832645	0.0495346	0.0832645	0	0	0	0	0	0	0	0
TU.1773	chrII	649893	652873	+	ORF-TU	gene:SPBC947.11c	2623.47	0.880065	0.0159607	1.06456	1.19927	0.647247	0.737206	0.863058	0.275234	0.121183	0.0832645	0.275234	0.563703	0	0	0.0156104	0	12	4	0	0
TU.1775	chrII	658637	660138	+	ORF-TU	gene:SPBC947.08c	1238.07	0.824279	0.0500165	1.07873	1.4585	0.954491	1.17759	0.793174	0.275234	0.0463016	0.563703	0.12663	0.248213	0	0	0.00774335	0	16	0	0	0
TU.1776	chrII	662760	666480	+	ORF-TU	gene:SPBC947.06c	2456.63	0.660206	0.00709943	4.84205	4.76931	2.30579	2.51143	0.86537	0.0495346	0.0463016	0.0832645	0.0495346	0.563703	0	0	0	0	4	0	0	0
TU.1777	chrII	667056	668872	+	ORF-TU	gene:SPBC947.05c	263.343	0.144933	0.0854658	0.757431	0.733371	0.596891	0.778224	0.551418	0.0495346	0.0463016	0.0832645	0.0495346	0.0832645	0	0	0	0	16	4	0	0
TU.1778	chrII	673128	673351	+	nc-TU		75.4307	0.336744	0.660668	1.14232	1.0276	0.776431	0.824492	0.725276	0.12663	0.506555	0.0832645	0.0765225	0.0832645	0	0	0	0	4	0	0	0
TU.1779	chrII	674273	674665	+	nc-TU		101.763	0.25894	0.287646	1.20141	1.17907	1.38993	1.65254	1.20831	0.512691	0.506555	0.248213	0.0495346	0.563703	0	0	0	0	13	8	0	0
TU.1780	chrII	676739	678598	+	ORF-TU	gene:SPBC947.03c	2510.69	1.34984	0.0102728	6.6059	7.29698	4.08644	6.75401	0.672283	0.0495346	0.0463016	0.0832645	0.0495346	0.0832645	0.00347132	0	0.00447032	0	20	0	0	0
TU.1781	chrII	681665	682010	+	novel nc-TU		1.50067	0.00433719	1.33333	0.319233	0.386223	Inf	0.425	0.375	0.512691	0.506555	0.563703	0.506555	0.553617	0	0	0	0	8	1	0	0
TU.1782	chrII	684130	686083	+	ORF-TU	gene:SPBPJ4664.01	2291.73	1.17284	0.00665603	6.42628	8.35513	1.66171	10.2809	1.16207	0.0495346	0.0463016	0.0832645	0.0495346	0.563703	0	0	0	0	12	4	0	0
TU.1783	chrII	686940	700105	+	ORF-TU	gene:SPBPJ4664.02	11823	0.897993	0.00361248	3.1985	2.64707	1.21496	1.93998	0.732873	0.0495346	0.0463016	0.248213	0.0495346	0.248213	0	0	0.00327471	0	20	8	0	0
TU.1784	chrII	700212	700681	+	ORF-TU	gene:SPBPJ4664.03	96.0813	0.204428	0.252969	1.55081	1.63449	1.4141	2.16925	1.23087	0.0495346	0.0463016	0.0832645	0.0495346	0.563703	0	0	0	0.00628594	16	4	0	0
TU.1785	chrII	701807	705792	+	ORF-TU	gene:SPBPJ4664.04	27659.5	6.93917	0.00162019	33.5487	36.2807	2.4314	28.4182	0.642399	0.0495346	0.0463016	0.0832645	0.0495346	0.0832645	0.155095	0	0.017272	0	20	4	0	0
TU.1786	chrII	705880	707122	+	ORF-TU	gene:SPBPJ4664.05	2696.41	2.16927	0.013106	2.38588	3.62181	0.682928	3.41767	0.43284	0.0495346	0.0463016	0.0832645	0.0495346	0.0832645	0	0	0	0.0331542	12	4	0	0
TU.1787	chrII	707527	714168	+	multicistronic	gene:SPBPJ4664.06;gene:SPBC119.01	NA	NA	NA	NA	NA	NA	NA	NA	NA	NA	NA	NA	NA	NA	0	0	0	16	4	0	0
TU.1788	chrII	715283	716304	+	ORF-TU	gene:SPBC119.02	33431.8	32.7121	0.000414943	12.6878	12.2453	0.865395	146.359	0.541831	0.0495346	0.0463016	1	0.0495346	0.0832645	0.0841105	0.00237976	0.00590228	0	16	12	0	0.0150483
TU.1789	chrII	717746	718982	+	ORF-TU	gene:SPBC119.03	2278.69	1.84211	0.0106876	4.34935	4.83714	2.00617	6.97753	0.783972	0.0495346	0.0463016	0.0832645	0.0495346	0.563703	0.00849365	0	0	0	7	8	0	0
TU.1790	chrII	723546	724946	+	ORF-TU	gene:SPBC119.06	3003.02	2.14349	0.0111101	3.20308	3.43138	1.09937	2.48217	0.671141	0.0495346	0.0463016	0.563703	0.0495346	0.0832645	0	0	0	0	8	4	0	0
TU.1791	chrII	725305	730728	+	ORF-TU	gene:SPBC119.07	3393.87	0.625714	0.00541487	4.2976	4.54776	2.65153	3.19799	0.530876	0.0495346	0.0463016	0.0832645	0.0495346	0.0832645	0	0	0	0	21	0	0	0
TU.1792	chrII	730817	732924	+	ORF-TU	gene:SPBC119.08	3501.84	1.66121	0.00739766	9.20558	9.80051	1.93099	9.80196	0.366679	0.0495346	0.0463016	0.0832645	0.0495346	0.0832645	0	0	0.0223432	0	4	4	0	0
TU.1793	chrII	735006	737290	+	ORF-TU	gene:SPBC119.10	41582.8	18.1981	0.000222933	67.8391	90.9544	2.35984	25.9505	0.492721	0.0495346	0.0463016	0.0832645	0.0495346	0.248213	0.0307955	0.04329	0.023077	0	24	0	0	0.0123695
TU.1794	chrII	740262	741870	+	ORF-TU	gene:SPBC119.12	3187.38	1.98097	0.010804	5.46691	7.38892	2.0168	4.51095	0.72561	0.0495346	0.0463016	0.0832645	0.0495346	0.0832645	0	0	0	0	9	0	0	0
TU.1795	chrII	743881	744631	+	ORF-TU	gene:SPBC119.18	1301.39	1.73288	0.0134342	7.66482	7.44211	1.31645	7.59088	0.800367	0.0495346	0.0463016	0.248213	0.0495346	0.248213	0.00932615	0.0103552	0.00598224	0	16	4	0	0
TU.1796	chrII	747817	749165	+	ORF-TU	gene:SPBC119.15	2478.34	1.83717	0.0229633	2.4893	2.66454	1.17284	2.55833	1.21314	0.0495346	0.0463016	0.563703	0.0495346	0.248213	0	0	0.00457864	0	4	8	0	0
TU.1797	chrII	750761	753945	+	ORF-TU	gene:SPBC119.17	12600.7	3.95626	0.00146279	22.9977	26.2624	1.85614	20.3198	0.589058	0.0495346	0.0463016	0.0832645	0.0495346	0.0832645	0.0332669	0.0638571	0.0119108	0	20	8	0	0
TU.1798	chrII	754620	755301	+	ORF-TU	gene:SPBC577.02	22536.9	33.0453	0.00126602	121.35	146.998	2.40082	401.424	0.337177	0.0495346	0.0463016	0.0832645	0.0495346	0.0832645	0.126706	0	0.0279312	0	32	4	0	0.0232121
TU.1799	chrII	756591	757446	+	ORF-TU	gene:SPBC577.04	768.947	0.898302	0.0348679	1.16317	1.33846	1.32998	1.05519	1.36512	0.275234	0.121183	0.248213	0.827259	0.0832645	0	0	0	0	16	0	0	0
TU.1801	chrII	764583	766347	+	ORF-TU	gene:SPBC577.07	1273.3	0.721418	0.0123662	3.3644	4.2372	0.541582	5.41578	0.669582	0.0495346	0.0463016	0.0832645	0.0495346	0.248213	0	0	0.00429804	0	12	4	0	0
TU.1802	chrII	767528	769361	+	ORF-TU	gene:SPBC577.09	1079.97	0.588863	0.0470698	0.777582	1.09315	0.384875	0.735349	0.388349	0.512691	0.268286	0.0832645	0.275234	0.0832645	0	0	0	0	8	8	0	0
TU.1803	chrII	769660	770851	+	ORF-TU	gene:SPBC577.10	6775.15	5.68385	0.0046162	15.6359	18.3826	1.38587	26.5876	0.542116	0.0495346	0.0463016	0.0832645	0.0495346	0.0832645	0.0464648	0.255428	0.0155864	0	16	4	0	0
TU.1804	chrII	771300	773323	+	ORF-TU	gene:SPBC577.11	3415.52	1.68751	0.0035546	2.15858	2.30669	1.18655	2.07624	0.438215	0.0495346	0.0463016	0.563703	0.0495346	0.248213	0.0142572	0	0.0163502	0	8	0	0	0
TU.1805	chrII	773408	775530	+	ORF-TU	gene:SPBC577.12	3393.38	1.59839	0.0123591	3.72761	3.60246	1.05392	1.67909	0.652199	0.0495346	0.0463016	0.563703	0.0495346	0.0832645	0	0	0	0.0313849	20	12	0	0
TU.1806	chrII	775734	778654	+	ORF-TU	gene:SPBC577.13	2114.05	0.723741	0.00515897	2.65241	1.61954	0.631253	0.925468	0.896751	0.0495346	0.0463016	0.0832645	0.275234	0.248213	0.00350178	0	0.012532	0	8	8	0	0
TU.1808	chrII	784574	787370	+	ORF-TU	gene:SPBC530.01	3700.12	1.32289	0.0073458	2.24953	2.37154	1.78071	1.61233	1.1041	0.12663	0.0463016	0.0832645	0.0495346	0.563703	0	0.131363	0	0	20	12	0	0
TU.1810	chrII	793160	800220	+	multicistronic	gene:SPBC530.04;gene:SPBC530.05	NA	NA	NA	NA	NA	NA	NA	NA	NA	NA	NA	NA	NA	NA	0.0442088	0.00532762	0	8	8	0	0
TU.1811	chrII	806079	809348	+	ORF-TU	gene:SPBC530.08	9915.17	3.03216	0.00412811	3.39625	4.60084	1.12912	9.41663	0.768485	0.0495346	0.0463016	0.563703	0.0495346	0.248213	0.00676613	0	0.0177919	0	12	4	0	0
TU.1814	chrII	816796	817256	+	novel nc-TU		10.9733	0.0238033	0.203431	1.10439	1.54294	1.15841	1.1493	1.1938	0.827259	0.0463016	1	0.827259	0.563703	0	0	0	0	4	12	0	0
TU.1817	chrII	824350	825900	+	ORF-TU	gene:SPBC530.13	1048.86	0.676246	0.0587051	2.4466	2.72107	1.22665	1.52666	0.572525	0.0495346	0.0463016	0.248213	0.0495346	0.0832645	0	0	0	0	0	12	0	0
TU.1821	chrII	845546	846205	+	nc-TU		83.3567	0.126298	0.0140351	9.31102	10.0245	3.77309	10.5674	2.76165	0.0495346	0.0463016	0.0832645	0.0495346	0.248213	0	0	0	0	16	4	0	0
TU.1822	chrII	847905	849361	+	ORF-TU	gene:SPBC36.04	5756.07	3.95063	0.00391999	15.9413	21.9327	1.92671	18.662	0.656549	0.0495346	0.0463016	0.0832645	0.0495346	0.248213	0.00479206	0	0	0	16	0	0	0
TU.1824	chrII	853516	857486	+	ORF-TU	gene:SPBC36.07	11412.4	2.87393	0.00398556	9.3199	10.6592	1.66748	11.8661	1.70816	0.0495346	0.0463016	0.0832645	0.0495346	0.0832645	0.00450228	0	0.0125562	0	16	4	0	0
TU.1825	chrII	858474	860526	+	ORF-TU	gene:SPBC36.09	3517.34	1.71327	0.00263959	3.73335	5.37326	2.25958	4.8748	0.441867	0.0495346	0.0463016	0.0832645	0.0495346	0.0832645	0.0471347	0	0	0	4	4	0	0
TU.1826	chrII	860873	862347	+	ORF-TU	gene:SPBC36.10	3237.77	2.1951	0.0132402	2.29736	2.36634	0.90258	2.36304	0.93417	0.0495346	0.0463016	0.248213	0.0495346	0.563703	0.00347132	0	0.0138583	0	12	8	0	0
TU.1827	chrII	862633	863088	+	novel nc-TU		252.94	0.554693	0.120165	0.500808	0.796249	0.51056	0.530777	0.451367	0.0495346	0.268286	0.0832645	0.0495346	0.0832645	0.00587062	0	0	0	12	8	0	0
TU.1828	chrII	863167	864499	+	ORF-TU	gene:SPBC36.11	1527.85	1.14618	0.0198246	0.682707	1.28883	0.528051	0.727673	0.544816	0.275234	0.506555	0.0832645	0.12663	0.0832645	0	0	0.00357347	0	8	0	0	0
TU.1829	chrII	871187	874063	+	ORF-TU	gene:SPBC713.03	10291.7	3.57722	0.00554674	11.1537	11.1053	5.95827	11.8615	1.65621	0.0495346	0.0463016	0.0832645	0.0495346	0.0832645	0.00544365	0	0	0	4	4	0	0
TU.1831	chrII	876258	879856	+	multicistronic	gene:SPBC713.05;gene:SPBC713.06	NA	NA	NA	NA	NA	NA	NA	NA	NA	NA	NA	NA	NA	NA	0	0	0	16	12	0	0
TU.1832	chrII	879937	880179	+	novel nc-TU		177.039	0.728557	0.303979	1.18636	1.28385	0.892187	1.13948	1.01913	0.12663	0.0463016	0.563703	0.12663	1	0	0	0	0	12	8	0	0
TU.1834	chrII	882272	883758	+	ORF-TU	gene:SPBC713.08	3104.55	2.08779	0.0264806	2.75503	3.35497	1.10591	1.38406	0.56356	0.0495346	0.0463016	0.248213	0.0495346	0.0832645	0	0	0.0276231	0	8	0	0	0.0147932
TU.1835	chrII	884898	886306	+	ORF-TU	gene:SPBC713.09	2105.29	1.49417	0.00323683	4.16055	4.61527	1.30215	7.53495	1.10821	0.0495346	0.0463016	0.248213	0.0495346	0.563703	0	0.0884172	0.00779094	0.0255186	8	8	0	0
TU.1836	chrII	886499	887576	+	ORF-TU	gene:SPBC713.10	2220.87	2.06017	0.0350457	4.68359	5.08029	1.81251	2.00736	0.779541	0.0495346	0.0463016	0.0832645	0.0495346	0.248213	0	0	0.0258888	0.00693594	8	8	0	0.0139002
TU.1837	chrII	890651	891379	+	nc-TU		187.516	0.257224	0.255366	0.994402	1.07677	1.10423	0.795209	0.924038	0.827259	0.268286	0.248213	0.0495346	0.563703	0	0	0	0	4	0	0	0
TU.1838	chrII	892168	894279	+	ORF-TU	gene:SPBC713.12	3457.51	1.63708	0.00138317	23.253	30.6765	3.56281	17.5121	0.592113	0.0495346	0.0463016	0.0832645	0.0495346	0.563703	0	0	0.0173897	0	4	8	0	0
TU.1840	chrII	901665	902877	+	ORF-TU	gene:SPBC216.03	2229.58	1.83807	0.0124643	6.38016	7.2793	3.78994	9.85399	1.34041	0.0495346	0.0463016	0.0832645	0.0495346	0.248213	0.00321936	0.00473015	0.00986024	0	12	4	0	0
TU.1841	chrII	904086	913540	+	ORF-TU	gene:SPBC216.05	8284.42	0.876194	0.00211651	5.67535	5.65199	4.06044	6.503	1.0636	0.0495346	0.0463016	0.0832645	0.0495346	1	0	0	0	0	0	0	0	0
TU.1843	chrII	922680	926598	+	ORF-TU	gene:SPBC646.02	3901.08	0.995428	0.00426965	3.17743	3.48994	2.15948	2.92856	1.34885	0.0495346	0.0463016	0.0832645	0.0495346	0.0832645	0	0	0.00805333	0	12	12	0	0
TU.1844	chrII	926791	928752	+	ORF-TU	gene:SPBC646.03	1422.08	0.72481	0.0180248	1.80238	1.72051	1.63911	1.64602	0.8556	0.0495346	0.0463016	0.0832645	0.0495346	0.563703	0	0	0	0.00792073	8	0	0	0
TU.1845	chrII	928896	931013	+	ORF-TU	gene:SPBC646.04	4951.25	2.3377	0.0141965	4.78716	4.55411	1.58069	2.40913	0.373654	0.0495346	0.0463016	0.0832645	0.0495346	0.0832645	0.00887562	0	0.0142926	0	20	0	0	0
TU.1846	chrII	942905	944903	+	ORF-TU	gene:SPBC646.11	16042.6	8.02534	0.00320361	35.1323	38.022	8.049	21.2419	1.43196	0.0495346	0.0463016	0.0832645	0.0495346	0.0832645	0.0166334	0	0	0	8	4	0	0
TU.1847	chrII	949205	949603	+	nc-TU		138.467	0.347034	0.194658	1.93423	1.8207	1.09016	1.90184	0.768586	0.0495346	0.0463016	0.563703	0.0495346	0.248213	0.0409426	0	0.00367633	0	12	8	0	0
TU.1848	chrII	950779	952588	+	ORF-TU	gene:SPBC646.13	8945.35	4.94218	0.00335995	20.6529	23.3836	2.49189	30.9753	0.839581	0.0495346	0.0463016	0.0832645	0.0495346	0.563703	0.0142572	0	0.0223194	0	16	12	0	0
TU.1849	chrII	957645	958610	+	ORF-TU	gene:SPBC646.16	7284.44	7.54083	0.00434102	3.82723	6.24773	1.26838	6.92574	0.892379	0.0495346	0.0463016	0.0832645	0.0495346	0.563703	0	0.383142	0.0102016	0	4	8	0	0
TU.1852	chrII	965041	968502	+	ORF-TU	gene:SPBP35G2.02	2569.52	0.742208	0.00590378	4.23944	5.74827	1.46117	4.01606	0.47906	0.0495346	0.0463016	0.0832645	0.0495346	0.0832645	0	0	0	0	16	12	0	0
TU.1853	chrII	977028	979396	+	ORF-TU	gene:SPBP35G2.07	26686.6	11.2649	0.00109826	34.9106	37.919	10.9528	47.3321	2.26079	0.0495346	0.0463016	0.0832645	0.0495346	0.0832645	0	0	0.0178802	0	20	0	0	0
TU.1854	chrII	981222	981970	+	ORF-TU	gene:SPBP35G2.09	551.248	0.735979	0.112953	2.62636	2.80129	2.10926	2.83416	1.17036	0.0495346	0.0463016	0.0832645	0.0495346	0.248213	0	0	0	0	16	4	0	0
TU.1855	chrII	982072	986362	+	ORF-TU	gene:SPBP35G2.10	2760.28	0.643271	0.0159929	1.56442	1.66937	1.07143	1.41749	0.818339	0.0495346	0.0463016	0.563703	0.0495346	0.0832645	0	0	0.0142591	0	12	4	0	0
TU.1856	chrII	989264	990303	+	ORF-TU	gene:SPBP35G2.12	2386.6	2.2948	0.00680549	3.18707	2.94767	1.72386	6.27483	1.67671	0.0495346	0.0463016	0.0832645	0.0495346	0.248213	0	0	0.0100566	0	8	0	0	0
TU.1857	chrII	992062	992412	+	nc-TU		238.145	0.678477	0.338903	0.98863	1.01224	1.07058	0.968029	0.974259	0.512691	0.506555	0.0832645	0.275234	0.563703	0	0	0.00442824	0.00850019	12	8	0	0
TU.1858	chrII	992722	996405	+	ORF-TU	gene:SPBP35G2.14	15025.6	4.07861	0.00385735	4.94963	5.83332	1.01169	3.60797	0.225042	0.0495346	0.0463016	0.563703	0.0495346	0.0832645	0.012475	0	0.00887004	0	8	0	0	0.00854275
TU.1859	chrII	996691	1000460	+	ORF-TU	gene:SPBC146.01	3517.78	0.933099	0.0169675	1.33794	1.80553	1.17638	1.63043	0.989927	0.12663	0.0463016	0.248213	0.0495346	0.563703	0.012475	0.0312769	0.00523922	0.0129302	16	12	0	0
TU.1860	chrII	1001054	1001918	+	ORF-TU	gene:SPBC146.02	455.052	0.526072	0.143405	0.873649	0.868113	0.742676	1.03754	0.880494	0.12663	0.506555	0.0832645	0.827259	0.248213	0	0	0.00375331	0	4	0	0	0
TU.1863	chrII	1007949	1009918	+	ORF-TU	gene:SPBC146.04	1181.12	0.599553	0.0483582	1.29306	1.50761	1.00481	1.03531	0.9357	0.12663	0.0463016	0.563703	0.827259	0.563703	0	0	0	0	8	0	0	0
TU.1864	chrII	1010382	1010640	+	nc-TU		83.4007	0.32201	0.417638	1.24936	1.23212	1.41803	1.16092	1.37962	0.12663	0.0463016	0.0832645	0.275234	0.0832645	0.0260349	0.0499751	0	0	4	4	0	0
TU.1865	chrII	1013279	1015180	+	ORF-TU	gene:SPBC146.07	5062.68	2.66177	0.00103802	8.08162	7.32335	1.96239	25.4071	0.353982	0.0495346	0.0463016	0.248213	0.0495346	0.0832645	0	0	0.0169135	0	28	8	0	0
TU.1866	chrII	1019560	1021596	+	ORF-TU	gene:SPBC146.10	2773.6	1.36161	0.011291	1.15157	1.37094	0.990383	2.34895	0.706802	0.275234	0.268286	1	0.0495346	0.0832645	0.0159681	0	0.00894112	0	28	0	0	0
TU.1867	chrII	1022298	1023960	+	ORF-TU	gene:SPBC146.12	4730.32	2.84445	0.0206814	3.37298	3.70131	1.84512	3.53649	0.739534	0.0495346	0.0463016	0.0832645	0.0495346	0.0832645	0	0	0.0195154	0	16	0	0	0
TU.1869	chrII	1032362	1032565	+	nc-TU		55.4613	0.271869	0.689446	0.952641	0.901285	0.805578	1.16094	0.749749	0.512691	0.268286	0.0832645	0.512691	0.0832645	0	0	0	0	8	8	0	0
TU.1870	chrII	1035530	1038428	+	multicistronic	gene:SPBC337.03;gene:SPBC337.04	NA	NA	NA	NA	NA	NA	NA	NA	NA	NA	NA	NA	NA	NA	0	0.0170712	0	4	8	0	0
TU.1871	chrII	1047489	1049381	+	multicistronic	gene:SPBC337.09;gene:SPNCRNA.1407	NA	NA	NA	NA	NA	NA	NA	NA	NA	NA	NA	NA	NA	NA	0.0638571	0	0.0220731	12	12	0	0
TU.1872	chrII	1050153	1051306	+	ORF-TU	gene:SPBC337.11	696.031	0.603146	0.0310104	0.891823	1.07939	1.22349	1.3169	0.931332	0.827259	0.824778	0.563703	0.12663	0.563703	0	0	0	0	8	8	0	0
TU.1873	chrII	1051632	1053552	+	ORF-TU	gene:SPBC337.12	2132.34	1.11001	0.00922991	1.53781	1.86222	0.660232	0.769834	0.550298	0.0495346	0.0463016	0.0832645	0.0495346	0.0832645	0.0714666	0	0.0144224	0	16	8	0	0
TU.1874	chrII	1055517	1056433	+	ORF-TU	gene:SPBC337.14	2111.8	2.30295	0.0484255	2.98866	3.41528	0.952808	2.74479	0.43606	0.0495346	0.0463016	0.563703	0.0495346	0.0832645	0.000803222	0.00534617	0.00899068	0	4	4	0	0
TU.1876	chrII	1058371	1059364	+	ORF-TU	gene:SPBC337.16	2575.65	2.5912	0.00559762	10.9591	12.0512	3.21603	4.85641	1.54866	0.0495346	0.0463016	0.0832645	0.0495346	0.0832645	0	0	0.0124356	0	20	8	0	0
TU.1877	chrII	1064175	1066575	+	ORF-TU	gene:SPBC1734.03	4037.87	1.68175	0.00871364	2.37787	2.93802	1.19011	3.24237	0.503607	0.0495346	0.0463016	0.563703	0.0495346	0.248213	0	0	0.010312	0	36	4	0	0
TU.1878	chrII	1067016	1069699	+	ORF-TU	gene:SPBC1734.04	12483.3	4.65102	0.006386	7.39691	7.92412	4.43839	6.84217	0.55704	0.0495346	0.0463016	0.0832645	0.0495346	0.0832645	0.174651	0	0	0	16	0	0	0
TU.1879	chrII	1070038	1071515	+	ORF-TU	gene:SPBC1734.06	2947.83	1.99448	0.0209339	2.5622	2.47446	1.28183	1.41687	0.869572	0.0495346	0.0463016	0.0832645	0.0495346	0.248213	0.0071286	0.255428	0.00603238	0.0089336	4	12	0	0
TU.1880	chrII	1074383	1075892	+	ORF-TU	gene:SPBC1734.08	1130.55	0.748707	0.00479728	7.9546	9.62421	3.69051	1.33738	0.665146	0.0495346	0.0463016	0.0832645	0.512691	0.563703	0	0	0	0	12	4	0	0
TU.1881	chrII	1076134	1079130	+	ORF-TU	gene:SPBC1734.09	1814.62	0.60548	0.0398146	2.19974	2.19326	2.30719	2.15517	1.15399	0.0495346	0.0463016	0.0832645	0.0495346	0.563703	0	0	0	0	12	0	0	0
TU.1882	chrII	1080888	1083331	+	ORF-TU	gene:SPBC1734.11	38331.7	15.684	0.000680421	22.392	25.4996	2.85685	19.2484	0.804124	0.0495346	0.0463016	0.0832645	0.0495346	1	0.0321936	0	0.0246066	0	20	12	0	0
TU.1883	chrII	1085862	1087126	+	ORF-TU	gene:SPBC1734.13	9806.57	7.75223	0.000762576	13.5227	12.7384	1.54215	121.212	0.954592	0.0495346	0.0463016	0.0832645	0.0495346	1	0.049964	0	0.0236208	0	20	8	0	0.0109664
TU.1884	chrII	1088974	1090967	+	ORF-TU	gene:SPBC1734.15	2372.73	1.18994	0.0153582	2.14908	2.90956	1.48687	2.93491	0.75477	0.0495346	0.0463016	0.0832645	0.0495346	0.0832645	0	0	0.00482928	0	20	12	0	0
TU.1885	chrII	1095237	1097532	+	ORF-TU	gene:SPBC1709.01	2325.39	1.0128	0.0328218	0.806874	1.24122	1.0144	0.863129	0.577006	0.0495346	0.506555	0.563703	0.275234	0.0832645	0	0	0	0	8	4	0	0
TU.1887	chrII	1102266	1103913	+	ORF-TU	gene:SPBC1709.03	6350.78	3.85363	0.00936927	6.41269	6.13706	2.34254	3.44966	0.637468	0.0495346	0.0463016	0.0832645	0.0495346	0.0832645	0.00226818	0	0.0046789	0	16	8	0	0
TU.1888	chrII	1104788	1108564	+	multicistronic	gene:SPBC1709.05;gene:SPNCRNA.338	NA	NA	NA	NA	NA	NA	NA	NA	NA	NA	NA	NA	NA	NA	0	0.0303804	0	20	8	0	0.0258444
TU.1889	chrII	1108703	1110560	+	ORF-TU	gene:SPBC1709.06	1334.52	0.718259	0.0207104	3.07081	3.77625	1.38453	1.4016	1.00176	0.0495346	0.0463016	0.0832645	0.0495346	1	0.00798403	0.0420521	0	0	14	4	0	0
TU.1890	chrII	1110870	1112348	+	ORF-TU	gene:SPBC1709.07	2749.67	1.85914	0.0198796	4.14732	4.72716	2.11148	3.79949	1.1653	0.0495346	0.0463016	0.0832645	0.0495346	0.563703	0.0221778	0	0	0	4	8	0	0
TU.1891	chrII	1112684	1113197	+	ORF-TU	gene:SPBC1709.20	227.313	0.442244	0.116487	2.84609	2.63988	1.19783	3.13197	0.672152	0.0495346	0.0463016	0.0832645	0.0495346	0.0832645	0	0	0	0	36	4	0	0
TU.1892	chrII	1113276	1118156	+	ORF-TU	gene:SPBC1709.08	9189.83	1.88278	0.00663904	2.39628	3.10252	1.46723	2.33906	0.993084	0.0495346	0.0463016	0.0832645	0.0495346	0.563703	0.0443557	0	0.00715768	0	16	4	0	0
TU.1893	chrII	1118482	1119364	+	ORF-TU	gene:SPBC1709.09	776.057	0.878887	0.0634283	2.14392	2.57564	1.26062	2.26421	0.916695	0.0495346	0.0463016	0.248213	0.0495346	0.563703	0	0	0.00929856	0	16	0	0	0
TU.1894	chrII	1122819	1126011	+	ORF-TU	gene:SPBC1709.12	4295.23	1.3452	0.0163762	2.98019	3.38309	1.77648	2.59871	0.66875	0.0495346	0.0463016	0.0832645	0.0495346	0.0832645	0.0221778	0	0	0	20	0	0	0
TU.1895	chrII	1126360	1127942	+	ORF-TU	gene:SPBC1709.14	484.517	0.306075	0.0093733	7.89543	7.35493	5.49032	6.29834	1.03003	0.0495346	0.0463016	0.0832645	0.0495346	0.563703	0	0	0.00513006	0.00869851	8	16	0	0
TU.1896	chrII	1128095	1128346	+	nc-TU		83.8393	0.332696	0.620626	0.946343	1.00241	0.93728	1.01777	1.14907	0.512691	0.506555	0.563703	0.512691	0.0832645	0	0	0	0	4	0	0	0
TU.1897	chrII	1131042	1131757	+	novel nc-TU		206.229	0.28803	0.208546	0.88974	1.00796	0.76599	0.963866	0.809792	0.12663	0.506555	0.0832645	0.275234	0.0832645	0	0	0	0	8	8	0	0
TU.1898	chrII	1132008	1134139	+	ORF-TU	gene:SPBC1709.17	3534.01	1.6576	0.0025139	19.22	27.1931	3.07003	19.1535	0.552197	0.0495346	0.0463016	0.0832645	0.0495346	0.0832645	0	0	0	0	16	0	0	0
TU.1899	chrII	1134385	1135622	+	ORF-TU	gene:SPBC1709.18	3864.66	3.1217	0.0113513	5.43283	6.22567	1.3423	3.43742	0.834037	0.0495346	0.0463016	0.0832645	0.0495346	0.248213	0.00556982	0	0.00379619	0	16	0	0	0
TU.1901	chrII	1137914	1138821	+	ORF-TU	gene:SPBC409.03	344.337	0.379225	0.0611531	4.46229	4.6703	2.01606	4.19779	0.973816	0.0495346	0.0463016	0.0832645	0.0495346	0.563703	0	0	0	0	8	0	0	0
TU.1902	chrII	1140131	1141241	+	ORF-TU	gene:SPBC409.05	1821.66	1.63966	0.00799476	12.2517	11.9838	1.68801	19.299	1.52352	0.0495346	0.0463016	0.0832645	0.0495346	0.0832645	0.0285144	0	0.0035299	0	16	4	0	0
TU.1903	chrII	1142205	1143454	+	ORF-TU	gene:SPBC409.06	3237.11	2.58969	0.0106028	3.21821	4.72521	0.930565	14.3842	0.683621	0.0495346	0.0463016	0.563703	0.0495346	0.0832645	0	0.0478927	0.0194943	0	4	12	0	0
TU.1904	chrII	1147562	1148016	+	novel nc-TU		131.047	0.288016	0.0912385	2.26115	1.31233	1.96883	2.01181	1.04957	0.0495346	0.268286	0.0832645	0.0495346	1	0	0	0	0	8	8	0	0
TU.1905	chrII	1151227	1151648	+	novel nc-TU		348.719	0.826349	0.321982	0.750132	0.947695	0.526225	0.76901	0.563364	0.12663	0.268286	0.0832645	0.12663	0.0832645	0	0	0	0	0	0	0	0
TU.1906	chrII	1152008	1154303	+	ORF-TU	gene:SPBC409.08	6561.33	2.85772	0.0067914	3.09543	3.88172	0.771916	6.18105	0.615094	0.0495346	0.0463016	0.248213	0.0495346	0.0832645	0.19343	0	0.0223832	0	16	0	0	0.00993222
TU.1908	chrII	1156675	1160327	+	multicistronic	gene:SPBC409.10;gene:SPBC409.11	NA	NA	NA	NA	NA	NA	NA	NA	NA	NA	NA	NA	NA	NA	0.153257	0.00777976	0	16	16	0	0
TU.1909	chrII	1164181	1165064	+	ORF-TU	gene:SPBC409.23	336.692	0.380873	0.0613759	3.0904	4.23536	0.673718	3.66158	0.440746	0.0495346	0.0463016	0.0832645	0.0495346	0.0832645	0.00887114	0	0	0	20	0	0	0
TU.1910	chrII	1165406	1166728	+	ORF-TU	gene:SPBC409.13	2714.76	2.05197	0.0102439	14.9474	14.1128	4.29116	11.262	1.16216	0.0495346	0.0463016	0.0832645	0.0495346	0.563703	0	0.0884172	0	0.0175229	16	4	0	0
TU.1911	chrII	1167531	1168475	+	ORF-TU	gene:SPBC409.15	2838.81	3.00403	0.0108644	20.7637	22.0288	3.1698	25.5312	1.33456	0.0495346	0.0463016	0.0832645	0.0495346	0.248213	0.0238412	0.00364897	0.00489631	0	32	0	0	0
TU.1914	chrII	1171537	1172790	+	ORF-TU	gene:SPBC409.18	3258.66	2.59861	0.0367586	3.88668	4.05684	1.96896	2.84365	0.778089	0.0495346	0.0463016	0.0832645	0.0495346	0.248213	0	0	0	0	12	0	0	0
TU.1917	chrII	1176740	1177891	+	ORF-TU	gene:SPBC409.21	2718.06	2.35943	0.0239651	2.79497	2.80366	1.65225	4.53059	1.38437	0.0495346	0.0463016	0.0832645	0.0495346	0.0832645	0	0	0.00840535	0	20	4	0	0
TU.1918	chrII	1180849	1184205	+	ORF-TU	gene:SPBC1306.02	2352.9	0.700893	0.0220821	2.19156	2.45141	1.35824	2.44906	0.972456	0.0495346	0.0463016	0.0832645	0.0495346	1	0	0	0	0	4	0	0	0
TU.1919	chrII	1194321	1195712	+	ORF-TU	gene:SPBC4.05	1794.01	1.2888	0.00822312	1.06354	1.80683	1.01662	1.09736	0.293781	0.827259	0.0463016	1	0.512691	0.0832645	0	0	0	0	8	0	0	0
TU.1920	chrII	1195971	1197747	+	ORF-TU	gene:SPBC4.06	6666.86	3.75175	0.00933824	2.40724	3.23344	1.21917	1.89104	0.860339	0.0495346	0.0463016	0.248213	0.0495346	0.563703	0.0142572	0	0.0183089	0	0	4	0	0
TU.1922	chrII	1200532	1206758	+	multicistronic	gene:SPBC725.01;gene:SPBC725.02	NA	NA	NA	NA	NA	NA	NA	NA	NA	NA	NA	NA	NA	NA	0	0.00280058	0	12	0	0	0
TU.1923	chrII	1207034	1208176	+	ORF-TU	gene:SPBC725.03	573.426	0.501685	0.0173504	4.55678	6.03805	1.4141	3.83724	0.41972	0.0495346	0.0463016	0.248213	0.0495346	0.0832645	0	0	0.0043608	0	24	4	0	0
TU.1924	chrII	1208673	1210846	+	ORF-TU	gene:SPBC725.04	2994.44	1.37739	0.00116481	37.676	42.431	21.2257	44.3998	1.49414	0.0495346	0.0463016	0.0832645	0.0495346	0.0832645	0	0	0	0	4	0	0	0
TU.1925	chrII	1212845	1214301	+	nc-TU		876.895	0.601849	0.134142	0.9402	0.982031	1.0521	1.28713	1.10597	0.827259	0.824778	0.563703	0.0495346	0.248213	0	0.0129879	0	0	0	4	0	0
TU.1926	chrII	1214398	1215910	+	nc-TU		928.918	0.613958	0.0677427	1.21611	1.25219	0.890611	1.00282	0.835835	0.0495346	0.0463016	0.0832645	0.827259	0.0832645	0	0	0.00394044	0	16	0	0	0
TU.1927	chrII	1216728	1219217	+	ORF-TU	gene:SPBC725.07	3600.42	1.44595	0.00496859	3.15964	3.59074	0.833516	2.20542	0.244586	0.0495346	0.0463016	0.563703	0.0495346	0.0832645	0.0665335	0	0.0109411	0	20	8	0	0
TU.1928	chrII	1219413	1221566	+	ORF-TU	gene:SPBC725.08	4532.89	2.10441	0.00364193	18.066	18.7898	2.59753	29.5863	0.840554	0.0495346	0.0463016	0.0832645	0.0495346	0.563703	0.0570287	0	0.0200658	0.0120641	12	0	0	0
TU.1930	chrII	1224566	1226662	+	ORF-TU	gene:SPBC725.10	661.701	0.315547	0.00720072	5.13837	5.17119	2.60028	13.0277	0.413676	0.0495346	0.0463016	0.0832645	0.0495346	0.248213	0	0	0	0.00607264	8	9	0	0
TU.1931	chrII	1227685	1232222	+	multicistronic	gene:SPBC725.12;gene:SPBC725.14;gene:SPBC725.15	NA	NA	NA	NA	NA	NA	NA	NA	NA	NA	NA	NA	NA	NA	0	0.00346627	0	12	4	0	0
TU.1932	chrII	1232588	1235370	+	ORF-TU	gene:SPBC725.16	2744.68	0.986232	0.0110298	1.02622	0.779023	0.777565	0.85224	0.648662	0.827259	0.268286	0.248213	0.275234	0.0832645	0	0	0	0	8	0	0	0
TU.1934	chrII	1240137	1241368	+	ORF-TU	gene:SPBC651.02	728.038	0.59094	0.039313	3.72332	4.78027	1.94459	6.86305	2.28323	0.0495346	0.0463016	0.0832645	0.0495346	0.0832645	0	0	0.0157666	0	8	16	0	0
TU.1935	chrII	1241817	1242902	+	novel nc-TU		17.8727	0.0164573	0.0610221	1.5718	1.6119	1.30891	1.079	2.56055	0.512691	0.506555	0.563703	0.657905	0.248213	0	0	0	0	4	4	0	0
TU.1936	chrII	1244779	1245660	+	ORF-TU	gene:SPBC651.04	897.001	1.01701	0.0377504	0.672702	0.870823	0.801689	1.08948	1.10833	0.12663	0.824778	0.563703	0.827259	0.563703	0	0	0	0	8	4	0	0
TU.1938	chrII	1247387	1249991	+	multicistronic	gene:SPBC651.06;gene:SPBC651.07	NA	NA	NA	NA	NA	NA	NA	NA	NA	NA	NA	NA	NA	NA	0	0.00648353	0	16	4	0	0
TU.1940	chrII	1257467	1259097	+	ORF-TU	gene:SPBC651.10	2619.31	1.60595	0.0189748	1.8726	2.5267	1.09393	2.0534	0.719657	0.0495346	0.0463016	0.563703	0.0495346	0.0832645	0	0	0.00894625	0	20	0	0	0
TU.1942	chrII	1263389	1263606	+	novel nc-TU		7.10867	0.0326086	0.283117	0.706422	0.728848	0.353211	0	0.294343	0.657905	0.17753	0.138641	0.036904	0.0832645	0	0	0	0	4	0	0	0
TU.1946	chrII	1268490	1271466	+	ORF-TU	gene:SPBC3D6.02	78664.3	26.424	0.00112335	12.3802	14.9974	0.771422	18.4041	0.309896	0.0495346	0.0463016	0.248213	0.0495346	0.0832645	0.658538	0.395449	0.0332874	0	24	0	0	0.0233396
TU.1947	chrII	1274233	1274722	+	ORF-TU	gene:SPBC3D6.15	24206.8	49.4016	0.00247234	51.4581	62.0049	1.2366	121.461	0.526632	0.0495346	0.0463016	0.563703	0.0495346	0.0832645	0.0454048	0.000244008	0.0115998	0	20	0	0	0
TU.1948	chrII	1278340	1279787	+	ORF-TU	gene:SPBC3D6.05	6524.05	4.50556	0.00218446	23.8119	27.1731	4.85583	26.2741	1.19789	0.0495346	0.0463016	0.0832645	0.0495346	0.0832645	0.00978981	0	0.0128311	0	24	4	0	0
TU.1949	chrII	1282463	1285353	+	ORF-TU	gene:SPBC3D6.07	1083.63	0.37483	0.0226493	3.52063	3.80648	2.01514	3.4085	0.74308	0.0495346	0.0463016	0.0832645	0.0495346	0.248213	0.0798403	0	0	0	19	0	0	0
TU.1950	chrII	1285949	1287199	+	ORF-TU	gene:SPBC3D6.09	1173.98	0.938437	0.0631569	2.02772	2.54513	0.740125	1.06356	0.398535	0.0495346	0.0463016	0.0832645	0.512691	0.0832645	0	0	0	0	20	8	0	0
TU.1951	chrII	1287407	1290082	+	ORF-TU	gene:SPBC3D6.10	1345.96	0.502976	0.0418963	1.44329	1.30008	0.969258	1.21301	0.804263	0.0495346	0.0463016	1	0.0495346	0.0832645	0	0	0	0	8	8	0	0
TU.1952	chrII	1290526	1293403	+	ORF-TU	gene:SPBC3D6.12	11868.5	4.12387	0.00107082	1.65622	1.99591	1.47257	2.68091	2.01434	0.12663	0.0463016	0.248213	0.0495346	0.0832645	0.0131051	0	0.0166197	0	4	11	0	0
TU.1954	chrII	1299795	1300337	+	novel nc-TU		4.80933	0.00885697	0.366667	0.8786	0.610619	0.306818	0.922916	1.56818	0.512691	0.506555	0.0832645	0.657905	0.374259	0	0	0	0	12	0	0	0
TU.1955	chrII	1301932	1303124	+	nc-TU		900.809	0.755079	0.116073	1.23264	1.18855	1.00843	1.03082	0.950185	0.0495346	0.0463016	1	0.827259	0.563703	0	0	0	0	4	0	0	0
TU.1957	chrII	1307685	1308968	+	nc-TU	gene:SPSNORNA.21	13931.8	10.8503	0.0110631	12.7644	13.8962	2.41006	11.3056	0.177297	0.0495346	0.0463016	0.0832645	0.0495346	0.0832645	0.762689	0.171948	0.0151056	0	12	16	0	0
TU.1959	chrII	1313209	1316333	+	ORF-TU	gene:SPBC30B4.05	9736.81	3.11578	0.000732725	20.926	26.2531	0.930553	38.6271	0.532634	0.0495346	0.0463016	0.563703	0.0495346	0.248213	0	0	0.00682355	0	24	8	0	0
TU.1961	chrII	1320733	1322361	+	ORF-TU	gene:SPBC30B4.08	864.114	0.530457	0.0496069	1.99962	2.0404	1.58153	2.20697	1.21813	0.0495346	0.0463016	0.0832645	0.0495346	0.248213	0.0399202	0	0	0	20	0	0	0
TU.1963	chrII	1323544	1324206	+	ORF-TU	gene:SPBC27B12.02	770.633	1.16234	0.0705777	2.83959	2.87229	1.36964	2.68186	0.549652	0.0495346	0.0463016	0.0832645	0.0495346	0.0832645	0	0	0.0146909	0	8	4	0	0
TU.1964	chrII	1328727	1330714	+	ORF-TU	gene:SPBC27B12.05	576.344	0.289911	0.0662803	1.33756	1.63667	0.662939	1.35773	0.298403	0.275234	0.0463016	0.0832645	0.275234	0.0832645	0.0420213	0	0	0	8	8	0	0
TU.1965	chrII	1331028	1335539	+	multicistronic	gene:SPBC27B12.06;gene:SPBC27B12.07	NA	NA	NA	NA	NA	NA	NA	NA	NA	NA	NA	NA	NA	NA	0	0.0113715	0	20	4	0	0
TU.1966	chrII	1335722	1343010	+	ORF-TU	gene:SPBC27B12.08	5561.38	0.762983	0.00504104	7.18451	6.2286	2.77479	2.051	1.53713	0.0495346	0.0463016	0.0832645	0.0495346	0.0832645	0	0	0.00881152	0.0218281	12	8	0	0
TU.1968	chrII	1348245	1349627	+	ORF-TU	gene:SPBC27B12.14	1066.41	0.771083	0.0510518	4.64054	4.85438	2.37083	4.72466	1.59932	0.0495346	0.0463016	0.0832645	0.0495346	0.0832645	0.0620728	0	0.00753415	0	24	8	0	0
TU.1969	chrII	1354622	1355162	+	nc-TU		114.033	0.210781	0.274244	0.95856	1.01711	0.752411	0.793118	0.73582	0.827259	0.824778	0.248213	0.12663	0.0832645	0	0	0	0	12	12	0	0
TU.1970	chrII	1356193	1357899	+	ORF-TU	gene:SPBC27B12.13	16993	9.95487	0.00085737	12.9352	14.1461	1.1713	44.9211	0.579003	0.0495346	0.0463016	0.563703	0.0495346	0.0832645	0.194254	0	0.0166992	0	40	4	0	0
TU.1971	chrII	1358551	1360947	+	ORF-TU	gene:SPBC8D2.01	2642.23	1.10231	0.0394507	2.44296	2.46997	1.77086	1.2912	0.568915	0.0495346	0.0463016	0.0832645	0.0495346	0.0832645	0.00739261	0	0.00871677	0	12	0	0	0
TU.1972	chrII	1365117	1365811	+	ORF-TU	gene:SPBC8D2.04	26111.9	37.5711	0.000132483	327.792	374.259	5.67414	396.681	1.13488	0.0495346	0.0463016	0.0832645	0.0495346	0.563703	0.0173566	0	0.0316467	0	24	4	0	0.0169617
TU.1973	chrII	1369081	1372473	+	ORF-TU	gene:SPBC8D2.06	38803	11.4362	0.00382256	4.05582	5.31528	1.39467	4.1596	1.19246	0.0495346	0.0463016	0.0832645	0.0495346	0.248213	0.00350178	0	0.0168055	0	16	4	0	0
TU.1974	chrII	1378395	1380176	+	multicistronic	gene:SPBC8D2.11;gene:SPBC8D2.23	NA	NA	NA	NA	NA	NA	NA	NA	NA	NA	NA	NA	NA	NA	0	0.0153821	0	12	0	0	0
TU.1977	chrII	1382125	1385116	+	ORF-TU	gene:SPBC8D2.13	1257.74	0.420367	0.0187872	2.9797	3.55398	1.45339	2.94351	1.16684	0.0495346	0.0463016	0.0832645	0.0495346	1	0	0	0	0	12	4	0	0
TU.1978	chrII	1386287	1387604	+	ORF-TU	gene:SPBC8D2.15	1926.07	1.46136	0.0450947	1.52998	1.61372	0.892812	1.49175	0.855113	0.0495346	0.0463016	0.248213	0.0495346	0.248213	0	0	0.00507992	0	4	0	0	0
TU.1979	chrII	1389545	1391603	+	ORF-TU	gene:SPBC8D2.17	3350.01	1.62701	0.0038018	9.91692	7.70849	2.94357	6.75339	0.972668	0.0495346	0.0463016	0.0832645	0.0495346	1	0.00106738	0	0	0	4	12	0	0
TU.1981	chrII	1403201	1404150	+	ORF-TU	gene:SPBC17A3.02	291.501	0.306844	0.189553	2.30502	2.55151	1.46398	2.56834	1.21121	0.0495346	0.0463016	0.0832645	0.0495346	0.0832645	0	0	0	0	16	16	0	0
TU.1982	chrII	1412888	1416040	+	multicistronic	gene:SPBC17A3.06;gene:SPBC17A3.07	NA	NA	NA	NA	NA	NA	NA	NA	NA	NA	NA	NA	NA	NA	0	0.0142694	0	15	0	0	0
TU.1983	chrII	1416207	1418340	+	ORF-TU	gene:SPBC17A3.08	1773.74	0.831183	0.0391459	2.81566	2.89465	2.01325	2.79165	1.41324	0.0495346	0.0463016	0.0832645	0.0495346	0.0832645	0	0	0	0.0141755	8	8	0	0
TU.1984	chrII	1418622	1420294	+	ORF-TU	gene:SPBC17A3.10	1385.34	0.828057	0.0125259	6.3329	7.13275	1.78683	6.17862	0.687509	0.0495346	0.0463016	0.0832645	0.0495346	0.0832645	0.340372	0	0.00712505	0	16	8	0	0
TU.1985	chrII	1420483	1421788	+	ORF-TU	gene:SPBC691.01	236.745	0.181275	0.136672	1.22295	1.38311	0.970466	1.20299	0.94625	0.12663	0.0463016	1	0.275234	0.563703	0.0243416	0	0	0	4	0	0	0
TU.1988	chrII	1428683	1430594	+	ORF-TU	gene:SPBC691.04	5752.85	3.00881	0.00551014	3.97636	5.47525	0.759254	5.85368	0.171956	0.0495346	0.0463016	0.248213	0.0495346	0.0832645	0	0	0.0132348	0	12	0	0	0
TU.1989	chrII	1436250	1437433	+	ORF-TU	gene:SPBP22H7.03	1774.2	1.49848	0.0206148	3.6151	3.76887	2.20553	4.55544	1.04206	0.0495346	0.0463016	0.0832645	0.0495346	1	0.00518443	0	0.0112783	0	16	0	0	0
TU.1990	chrII	1438015	1440466	+	ORF-TU	gene:SPBP22H7.04	1289.04	0.525709	0.0115954	6.11731	6.06293	2.96517	5.69512	1.48424	0.0495346	0.0463016	0.0832645	0.0495346	0.0832645	0.0173566	0	0	0	8	0	0	0
TU.1991	chrII	1444007	1445829	+	ORF-TU	gene:SPBP22H7.06	1284.13	0.704403	0.0196682	3.14377	4.76689	1.23258	4.06251	0.690945	0.0495346	0.0463016	0.0832645	0.0495346	0.0832645	0.0480671	0	0	0	12	4	0	0
TU.1992	chrII	1446074	1447685	+	ORF-TU	gene:SPBP22H7.07	4320.75	2.68036	0.00474434	4.88691	7.98976	1.07505	4.86168	0.433995	0.0495346	0.0463016	0.563703	0.0495346	0.0832645	0.0166334	0	0.0112207	0	12	8	0	0
TU.1993	chrII	1447991	1448545	+	ORF-TU	gene:SPBP22H7.08	22643	40.7981	0.00138723	72.3929	80.5544	2.80268	338.157	0.807038	0.0495346	0.0463016	0.0832645	0.0495346	0.563703	0.174473	0	0.0317394	0	28	0	0	0.0140739
TU.1995	chrII	1452261	1452501	+	novel nc-TU		8.72067	0.0361853	0.692593	0.636118	0.460848	0.556693	0.767778	0.397059	0.0495346	0.0463016	0.0832645	0.512691	0.0832645	0	0	0	0	0	0	0	0
TU.1996	chrII	1455390	1456215	+	novel nc-TU		462.357	0.559755	0.0391044	4.05976	4.69308	1.54873	4.91158	1.32194	0.0495346	0.0463016	0.248213	0.0495346	0.563703	0.266134	0.191571	0	0	20	0	0	0
TU.1997	chrII	1457476	1458848	+	ORF-TU	gene:SPBC32H8.03	6532.29	4.75768	0.00809713	2.51616	3.36043	1.34927	2.85419	0.280368	0.0495346	0.0463016	0.0832645	0.0495346	0.0832645	0	0	0.0181162	0	20	8	0	0
TU.1998	chrII	1460556	1461282	+	ORF-TU	gene:SPBC32H8.05	1431.34	1.96883	0.0244876	2.82565	3.08103	0.738275	3.00686	0.773447	0.0495346	0.0463016	0.0832645	0.0495346	0.563703	0	0	0.00505166	0	16	8	0	0
TU.1999	chrII	1463853	1465587	+	ORF-TU	gene:SPBC32H8.07	1121.22	0.646237	0.00348752	1.63579	2.58945	0.273591	1.32604	0.525217	0.0495346	0.0463016	0.0832645	0.0495346	0.0832645	0	0.297711	0.0115429	0	24	12	0	0
TU.2000	chrII	1468523	1470124	+	ORF-TU	gene:SPBC32H8.09	633.615	0.395515	0.101811	1.33856	1.64702	1.30822	1.77931	1.09128	0.275234	0.0463016	0.248213	0.0495346	0.563703	0	0	0	0	10	5	0	0
TU.2001	chrII	1470581	1472850	+	ORF-TU	gene:SPBC32H8.10	3905.42	1.72045	0.0231339	1.20587	1.87039	0.984868	1.87131	0.524755	0.512691	0.268286	1	0.0495346	0.248213	0	0.127714	0.00578172	0	16	12	0	0
TU.2002	chrII	1473089	1474700	+	ORF-TU	gene:SPBC32H8.11	838.763	0.520325	0.0843854	1.39296	1.54117	1.12568	1.08943	0.50283	0.0495346	0.0463016	0.248213	0.512691	0.0832645	0.0356429	0.143189	0	0.00963885	4	0	0	0
TU.2003	chrII	1476051	1476463	+	novel nc-TU		75.3313	0.1824	0.498924	0.766533	0.69867	0.794943	1.08021	1.04033	0.0495346	0.0463016	0.248213	0.275234	0.563703	0	0	0	0	4	4	0	0
TU.2004	chrII	1476903	1477139	+	novel nc-TU		85.5633	0.361027	0.501729	1.0413	1.01348	0.885222	0.947557	0.906864	0.827259	0.506555	0.563703	0.512691	0.563703	0	0	0	0	8	4	0	0
TU.2005	chrII	1486131	1488560	+	ORF-TU	gene:SPBC11B10.01	2297.05	0.945286	0.0208602	2.91874	3.47302	2.33665	2.5122	0.877036	0.0495346	0.0463016	0.0832645	0.0495346	1	0	0.0186898	0.00875876	0	16	8	0	0
TU.2006	chrII	1489884	1490216	+	nc-TU		116.846	0.350889	0.395955	0.86037	0.956687	1.21714	1.06143	1.25165	0.275234	0.824778	0.248213	0.512691	0.0832645	0	0	0	0	4	4	0	0
TU.2007	chrII	1490376	1491799	+	ORF-TU	gene:SPBC11B10.03	2216.59	1.55659	0.0219246	3.18191	3.44468	1.23017	4.87725	1.42025	0.0495346	0.0463016	0.563703	0.0495346	0.0832645	0	0	0.00436876	0	4	8	0	0
TU.2008	chrII	1494844	1495900	+	ORF-TU	gene:SPBC11B10.06	1114.76	1.05465	0.0175237	6.43478	7.44006	1.02011	9.04856	0.53275	0.0495346	0.0463016	0.563703	0.0495346	0.0832645	0.00554447	0	0.0053807	0	12	0	0	0
TU.2010	chrII	1498518	1499743	+	ORF-TU	gene:SPBC11B10.08	1571.41	1.28174	0.0471135	1.07366	1.73559	1.26856	1.91812	1.5482	0.827259	0.268286	0.563703	0.0495346	0.248213	0	0	0	0	8	0	0	0
TU.2011	chrII	1500217	1501984	+	ORF-TU	gene:SPBC11B10.09	2023.24	1.14437	0.0124679	4.32015	4.91949	0.593975	3.18458	0.453197	0.0495346	0.0463016	0.0832645	0.0495346	0.0832645	0	0	0.0152483	0	16	8	0	0
TU.2013	chrII	1505099	1507479	+	ORF-TU	gene:SPBC1215.01	1544.98	0.648878	0.0268427	3.67947	3.68922	2.43608	2.9483	1.12416	0.0495346	0.0463016	0.0832645	0.0495346	0.0832645	0	0	0	0	4	0	0	0
TU.2014	chrII	1510205	1513458	+	ORF-TU	gene:SPBC83.01	6349.88	1.95141	0.00905846	3.91777	4.16052	1.72715	3.4141	0.590867	0.0495346	0.0463016	0.0832645	0.0495346	0.0832645	0	0	0.0305653	0	8	4	0	0
TU.2016	chrII	1516713	1520079	+	multicistronic	gene:SPBC83.04;gene:SPBC83.05	NA	NA	NA	NA	NA	NA	NA	NA	NA	NA	NA	NA	NA	NA	0	0.00888204	0	0	0	0	0
TU.2017	chrII	1520843	1523644	+	ORF-TU	gene:SPBC83.07	3819.66	1.36319	0.0136831	0.981295	1.47302	0.584964	1.1437	0.822799	0.827259	0.0463016	0.0832645	0.275234	0.248213	0.176789	0	0.00543082	0	20	4	0	0
TU.2018	chrII	1523990	1525666	+	ORF-TU	gene:SPBC83.08	11187.4	6.67106	0.00967905	2.25587	2.38305	0.63182	0.934692	0.654594	0.0495346	0.0463016	0.0832645	0.512691	0.0832645	0	0	0.00976022	0	12	0	0	0
TU.2020	chrII	1527711	1528711	+	ORF-TU	gene:SPBC83.10	1972.94	1.97097	0.0570349	1.50738	1.90143	0.771211	1.50391	0.718464	0.0495346	0.0463016	0.0832645	0.0495346	0.0832645	0.012097	0	0.00859018	0	12	0	0	0
TU.2021	chrII	1529069	1531359	+	ORF-TU	gene:SPBC83.11	3460.5	1.51048	0.014122	0.522814	0.963538	0.124848	0.387277	0.124585	0.12663	0.824778	0.0832645	0.0495346	0.0832645	0.0332669	0	0	0	16	8	0	0
TU.2022	chrII	1531985	1532681	+	ORF-TU	gene:SPBC83.12	159.987	0.229537	0.157025	1.08572	0.973233	1.01664	1.2874	0.974408	0.275234	0.506555	0.767097	0.0495346	0.563703	0.049525	0	0	0	16	0	0	0
TU.2023	chrII	1533095	1534432	+	ORF-TU	gene:SPBC83.13	5780.98	4.32062	0.00269983	4.875	9.63593	1.23526	9.0585	0.448256	0.0495346	0.0463016	0.563703	0.0495346	0.0832645	0.0484755	0	0.0229502	0	16	4	0	0
TU.2024	chrII	1536836	1538551	+	ORF-TU	gene:SPBC83.15	3785.98	2.20628	0.00357999	10.3057	9.38964	1.61083	10.404	0.497039	0.0495346	0.0463016	0.0832645	0.0495346	0.0832645	0	0	0.0100551	0	8	8	0	0
TU.2025	chrII	1542563	1543223	+	ORF-TU	gene:SPBC83.17	13667.9	20.6777	0.00337818	19.1181	22.225	1.00702	38.4641	0.555164	0.0495346	0.0463016	1	0.0495346	0.0832645	0.065989	0	0.0246598	0	24	0	0	0.0184924
TU.2026	chrII	1543919	1544437	+	novel nc-TU		4.386	0.00845087	0.527778	0.591509	0.567457	0.505263	0.635455	0.505263	0.827259	0.506555	0.374259	0.827259	0.374259	0	0	0	0	8	12	0	0
TU.2027	chrII	1545775	1549820	+	ORF-TU	gene:SPBC29B5.01	5477.48	1.3538	0.00237008	13.259	16.0507	2.2304	17.9816	0.433762	0.0495346	0.0463016	0.0832645	0.0495346	0.0832645	0.140671	0	0.0205036	0	12	0	0	0.0127522
TU.2030	chrII	1554406	1554649	+	novel nc-TU		40.498	0.165975	0.235734	2.8449	2.79873	1.45162	2.59991	0.283691	0.0495346	0.0463016	0.248213	0.0495346	0.0832645	0.0517898	0	0	0	8	0	0	0
TU.2032	chrII	1556041	1557462	+	nc-TU		1062.57	0.747236	0.0333428	2.60801	3.53254	1.23116	1.76258	0.449803	0.0495346	0.0463016	0.248213	0.0495346	0.0832645	0	0	0.0269299	0	16	0	0	0
TU.2035	chrII	1566376	1569963	+	ORF-TU	gene:SPBC27.04	10061.8	2.8043	0.00476638	4.19191	4.53952	1.39781	6.3771	0.897318	0.0495346	0.0463016	0.0832645	0.0495346	0.248213	0	0.383142	0.00633313	0	20	8	0	0
TU.2036	chrII	1571547	1571827	+	novel nc-TU		20.87	0.0742705	0.501111	1.24634	1.03971	1.40806	1.26597	1.36666	0.12663	0.824778	0.563703	0.12663	0.0832645	0	0	0	0	4	0	0	0
TU.2037	chrII	1572020	1572736	+	nc-TU		50.1727	0.0699758	0.222192	1.15257	1.29265	1.34823	1.37214	1.51895	0.512691	0.506555	0.563703	0.275234	0.248213	0	0	0	0.0064795	0	0	0	0
TU.2038	chrII	1573684	1575667	+	ORF-TU	gene:SPBC28F2.02	7292.53	3.67567	0.0048054	13.0235	16.1142	2.34504	17.4817	0.168086	0.0495346	0.0463016	0.0832645	0.0495346	0.0832645	0.0293531	0	0.0205177	0	12	4	0	0.0146656
TU.2039	chrII	1576289	1576988	+	ORF-TU	gene:SPBC28F2.03	59965.9	85.6656	0.000253731	160.217	174.514	3.81267	864.829	3.17336	0.0495346	0.0463016	0.0832645	0.0495346	0.0832645	0.0283558	0	0.0250265	0	12	0	0	0.0121021
TU.2040	chrII	1578508	1578957	+	nc-TU		143.573	0.31905	0.311118	0.868021	0.867591	0.821083	1.05244	0.806527	0.275234	0.506555	0.248213	0.827259	0.248213	0	0	0	0	16	5	0	0
TU.2041	chrII	1580616	1581787	+	ORF-TU	gene:SPBC28F2.07	551.177	0.470288	0.0737666	1.07513	1.0205	0.733221	0.76787	0.773814	0.275234	0.506555	0.0832645	0.12663	0.0832645	0	0	0.012351	0	4	4	0	0
TU.2042	chrII	1585201	1586605	+	ORF-TU	gene:SPBC28F2.09	4336.82	3.0867	0.0065329	8.61998	12.6208	1.18962	6.76354	0.464018	0.0495346	0.0463016	1	0.0495346	0.248213	0.00287196	0	0.0122782	0	12	4	0	0
TU.2043	chrII	1589226	1590846	+	ORF-TU	gene:SPBC28F2.11	8706.63	5.37114	0.000639221	18.1111	31.2158	1.51724	12.0101	0.170284	0.0495346	0.0463016	0.563703	0.0495346	0.0832645	0.00806285	0.191571	0.0125284	0	20	8	0	0
TU.2044	chrII	1591126	1596754	+	ORF-TU	gene:SPBC28F2.12	22497.8	3.99676	0.0124514	1.03814	1.27294	0.605511	1.13362	0.774541	0.512691	0.0463016	0.0832645	0.12663	0.0832645	0.0443557	0	0.00768661	0	8	0	0	0
TU.2049	chrII	1648220	1649945	+	ORF-TU	gene:SPBC21B10.13c	1448.37	0.839149	0.0682442	1.26632	1.18574	1.28986	1.1193	0.920269	0.0495346	0.0463016	0.0832645	0.12663	0.248213	0.012097	0	0	0	8	0	0	0
TU.2050	chrII	1652035	1652498	+	ORF-TU	gene:SPBC21B10.14	562.693	1.2127	0.0762015	4.62941	4.3478	1.60078	5.63933	0.738598	0.0495346	0.0463016	0.0832645	0.0495346	0.248213	0.00611022	0	0.00477914	0	16	4	0	0
TU.2051	chrII	1655862	1656932	+	ORF-TU	gene:SPBC21B10.08c	7891.02	7.3679	0.00430767	12.213	14.8758	2.2063	5.28091	0.54084	0.0495346	0.0463016	0.0832645	0.0495346	0.0832645	0.000343251	0.012562	0.0163181	0	12	4	0	0
TU.2052	chrII	1660697	1662666	+	ORF-TU	gene:SPBC21B10.06c	1644.61	0.834829	0.0367305	0.662573	0.830688	0.341436	0.769624	0.330285	0.12663	0.268286	0.0832645	0.12663	0.0832645	0	0	0	0	12	4	0	0
TU.2053	chrII	1662948	1664158	+	ORF-TU	gene:SPBC21B10.05c	3145.03	2.59705	0.00406219	1.54114	4.09817	0.15739	0.939538	0.0671774	0.827259	0.121183	0.0832645	0.827259	0.0832645	0	0	0	0.00740548	12	12	0	0
TU.2054	chrII	1664502	1665770	+	ORF-TU	gene:SPBC21B10.04c	7184.66	5.66167	0.00508159	5.34217	5.93768	1.30818	1.63819	0.682948	0.0495346	0.0463016	0.0832645	0.0495346	0.0832645	0.00438683	0	0.00777934	0	4	0	0	0
TU.2055	chrII	1666964	1669681	+	ORF-TU	gene:SPBC21B10.03c	20010	7.36204	0.00135964	36.0587	41.0137	5.41483	52.4162	1.06891	0.0495346	0.0463016	0.0832645	0.0495346	0.563703	0.00450958	0	0.020179	0	16	4	0	0
TU.2056	chrII	1670448	1673821	+	ORF-TU	gene:SPBC19C2.01	4628.63	1.37185	0.0051219	5.31166	5.71251	3.09569	3.33937	1.79547	0.0495346	0.0463016	0.0832645	0.0495346	0.0832645	0	0	0.00437812	0	16	6	0	0
TU.2057	chrII	1674035	1675312	+	ORF-TU	gene:SPBC19C2.02	731.67	0.572512	0.0786981	1.07296	1.29219	0.998999	1.41222	1.03776	0.512691	0.121183	1	0.12663	1	0	0	0	0.00840398	12	0	0	0
TU.2058	chrII	1675646	1676452	+	ORF-TU	gene:SPBC19C2.03	2212.64	2.74181	0.0656135	1.76618	1.75682	1.8232	2.69806	1.07184	0.0495346	0.0463016	0.0832645	0.0495346	0.563703	0.0211218	0.0319285	0.0120581	0	4	0	0	0
TU.2061	chrII	1681712	1682509	+	novel nc-TU		163.868	0.205348	0.0464419	0.633502	0.770047	0.45561	0.777429	0.367691	0.12663	0.268286	0.0832645	0.512691	0.0832645	0	0	0	0	8	8	0	0
TU.2062	chrII	1682779	1684399	+	ORF-TU	gene:SPBC19C2.05	744.735	0.45943	0.0589636	0.958408	1.07673	0.750964	0.873393	0.622874	0.827259	0.824778	0.0832645	0.512691	0.0832645	0	0	0	0	8	12	0	0
TU.2065	chrII	1688328	1689600	+	ORF-TU	gene:SPBC19C2.07	511227	401.593	0.000397343	18.3804	25.938	1.45016	143.965	0.68768	0.0495346	0.0463016	0.0832645	0.0495346	0.563703	0.154277	0.0135386	0.0148049	0	12	4	0	0.0248703
TU.2066	chrII	1690128	1691111	+	ORF-TU	gene:SPBC19C2.08	823.259	0.836646	0.093835	0.56143	0.673628	0.431185	0.558553	0.723562	0.0495346	0.0463016	0.0832645	0.0495346	0.563703	0	0	0	0	12	0	0	0
TU.2067	chrII	1691406	1694681	+	ORF-TU	gene:SPBC19C2.09	3592.08	1.09648	0.00478093	4.77783	5.759	1.50867	8.20024	1.51348	0.0495346	0.0463016	0.248213	0.0495346	0.0832645	0.0307078	0	0.0106577	0	4	0	0	0
TU.2068	chrII	1695091	1697155	+	ORF-TU	gene:SPBC19C2.10	1910.38	0.925125	0.00138268	2.60538	4.18145	0.175116	2.34117	0.54352	0.0495346	0.0463016	0.0832645	0.0495346	0.0832645	0	0	0.013831	0	8	4	0	0
TU.2069	chrII	1698157	1698407	+	novel nc-TU		2.774	0.0110518	0.6	0.757007	0.91045	1.8287	0.747608	NA	0.512691	0.506555	0.563703	0.512691	0.345779	0	0	0	0	12	4	0	0
TU.2070	chrII	1699944	1700848	+	ORF-TU	gene:SPBC19C2.12	634.887	0.701532	0.0857143	3.78067	4.12809	1.05946	4.84712	0.818005	0.0495346	0.0463016	0.563703	0.0495346	0.0832645	0	0	0.00885651	0	16	0	0	0
TU.2071	chrII	1702118	1702748	+	ORF-TU	gene:SPBC19C2.14	1554.46	2.46349	0.0413078	3.88967	5.71096	1.31661	7.01003	1.10364	0.0495346	0.0463016	0.563703	0.0495346	0.563703	0	0	0.0116775	0	12	4	0	0
TU.2072	chrII	1704289	1706008	+	ORF-TU	gene:SPBC2F12.15c	1599.34	0.929851	0.00797107	1.01977	1.37221	0.434209	0.637218	0.12502	0.827259	0.506555	0.0832645	0.275234	0.0832645	0.023541	0	0.00838842	0	16	8	0	0
TU.2073	chrII	1706943	1708962	+	multicistronic	gene:SPBC2F12.14c;gene:SPSNORNA.22	NA	NA	NA	NA	NA	NA	NA	NA	NA	NA	NA	NA	NA	NA	0.000413908	0.0249357	0	16	0	0	0.00943565
TU.2074	chrII	1712420	1714935	+	multicistronic	gene:SPBC2F12.12c;gene:SPNCRNA.1455	NA	NA	NA	NA	NA	NA	NA	NA	NA	NA	NA	NA	NA	NA	0.0306513	0.0122284	0	4	4	0	0
TU.2075	chrII	1717701	1719243	+	ORF-TU	gene:SPBC2F12.11c	5091.15	3.29952	0.0124287	4.73824	4.52231	2.56138	4.06052	1.35745	0.0495346	0.0463016	0.0832645	0.0495346	0.0832645	0	0	0.0104488	0	8	0	0	0
TU.2076	chrII	1724788	1733310	+	multicistronic	gene:SPBC2F12.05c;gene:SPBC2F12.07c;gene:SPBC2F12.08c	NA	NA	NA	NA	NA	NA	NA	NA	NA	NA	NA	NA	NA	NA	0	0.0319418	0	4	4	0	0.0193853
TU.2077	chrII	1734226	1738288	+	ORF-TU	gene:SPBC2F12.03c	12704.2	3.12679	0.00605546	3.35603	3.51588	1.64401	1.83582	0.848407	0.0495346	0.0463016	0.0832645	0.0495346	0.248213	0.293291	0	0.00550078	0	20	3	0	0
TU.2078	chrII	1738631	1740024	+	ORF-TU	gene:SPBC2F12.02c	3275.43	2.34967	0.00444134	1.10023	1.82472	0.438037	1.22441	0.430607	0.512691	0.121183	0.0832645	0.512691	0.0832645	0	0	0.00947355	0	8	0	0	0
TU.2079	chrII	1741032	1741328	+	novel nc-TU		35.1627	0.118393	0.412775	1.02102	1.65995	0.858931	1.31536	0.928391	0.827259	0.121183	0.563703	0.512691	0.563703	0	0	0	0	8	8	0	0
TU.2081	chrII	1747058	1747340	+	novel nc-TU		11.9993	0.0424005	0.222511	1.74047	2.73329	1.98444	1.57831	2.45136	0.375825	0.0463016	0.0832645	0.512691	0.0832645	0	0	0	0	8	4	0	0
TU.2085	chrII	1756401	1757140	+	nc-TU	gene:SPNCRNA.1461	1222.35	1.65183	0.110438	0.88549	1.05627	0.620173	0.63903	0.780889	0.275234	0.506555	0.0832645	0.0495346	0.0832645	0	0.00115753	0	0	16	12	0	0
TU.2086	chrII	1757491	1759379	+	ORF-TU	gene:SPBC11G11.01	1596.9	0.84537	0.0284089	3.18107	2.74689	1.7253	1.67768	0.411501	0.0495346	0.0463016	0.0832645	0.0495346	0.0832645	0.00583146	0	0.00889786	0	20	8	0	0
TU.2087	chrII	1760698	1762098	+	ORF-TU	gene:SPBC11G11.03	11244.7	8.0262	0.00299578	21.433	22.0002	2.57879	23.2852	1.09098	0.0495346	0.0463016	0.0832645	0.0495346	0.563703	0	0	0.00461866	0	12	8	0	0
TU.2088	chrII	1762433	1763500	+	ORF-TU	gene:SPBC11G11.04	566.087	0.530044	0.108534	2.28826	2.50304	1.3733	1.86945	1.02383	0.0495346	0.0463016	0.0832645	0.0495346	1	0	0	0	0.0101318	4	4	0	0
TU.2089	chrII	1763697	1764587	+	ORF-TU	gene:SPBC11G11.05	3321.44	3.72777	0.024174	6.84678	7.33102	3.95589	7.73829	1.5923	0.0495346	0.0463016	0.0832645	0.0495346	0.0832645	0	0.00806613	0.00956106	0	12	4	0	0
TU.2090	chrII	1766093	1769134	+	ORF-TU	gene:SPBC11G11.07	5587.15	1.83667	0.00400331	3.96981	5.50821	1.47265	11.3697	1.53934	0.0495346	0.0463016	0.0832645	0.0495346	0.0832645	0.0570287	0	0	0	24	8	0	0
TU.2091	chrII	1769975	1772805	+	ORF-TU	gene:SPBC18H10.02	43118.5	15.2308	0.000712952	38.0036	41.0394	8.37554	24.1054	0.987783	0.0495346	0.0463016	0.0832645	0.0495346	0.563703	0.0204719	0.0271072	0.0217034	0	20	0	0	0.0110747
TU.2092	chrII	1772988	1774466	+	ORF-TU	gene:SPBC18H10.03	17559.4	11.8725	0.00317278	6.46595	7.71459	1.40709	2.70014	0.485364	0.0495346	0.0463016	0.0832645	0.0495346	0.0832645	0.0806828	0	0	0	28	4	0	0
TU.2093	chrII	1775895	1776111	+	novel nc-TU		12.0853	0.0556928	0.425554	1.35565	1.28797	1.46559	1.32961	1.37076	0.0495346	0.0463016	0.0832645	0.0765225	0.0832645	0	0	0	0	1	0	0	0
TU.2095	chrII	1779257	1781872	+	ORF-TU	gene:SPBC18H10.05	904.828	0.345882	0.00496106	1.78439	2.54121	2.0676	1.81432	1.47621	0.12663	0.121183	0.248213	0.12663	0.248213	0	0	0	0	8	0	0	0
TU.2096	chrII	1783298	1784144	+	ORF-TU	gene:SPBC18H10.07	292.807	0.345699	0.173561	1.0301	1.04512	0.940759	0.94227	1.07271	0.512691	0.506555	0.563703	0.827259	0.563703	0	0	0	0.0256851	8	4	0	0
TU.2097	chrII	1784254	1785701	+	novel nc-TU		523.907	0.361814	0.0700693	1.39994	1.34319	1.09627	1.11564	1.04045	0.12663	0.268286	1	0.827259	1	0	0	0	0	12	4	0	0
TU.2098	chrII	1786403	1787927	+	ORF-TU	gene:SPBC18H10.09	362.692	0.237831	0.0859942	0.896501	0.94517	0.883176	0.913501	0.546487	0.512691	0.506555	0.563703	0.512691	0.0832645	0	0	0	0	8	8	0	0
TU.2100	chrII	1792337	1792937	+	ORF-TU	gene:SPBC18H10.13	58563.8	97.444	0.00246665	50.4444	65.5202	2.09049	86.3129	0.314461	0.0495346	0.0463016	0.0832645	0.0495346	0.0832645	0.0380181	0	0.0279726	0	20	0	0	0.0160889
TU.2101	chrII	1793918	1794756	+	ORF-TU	gene:SPBC18H10.14	58017.2	69.1504	0.000916301	177.231	183.082	4.47199	354.552	0.717556	0.0495346	0.0463016	0.0832645	0.0495346	0.248213	0.285947	0	0.0319957	0	32	4	0	0.022957
TU.2102	chrII	1794986	1796556	+	ORF-TU	gene:SPBC18H10.15	1075.81	0.684796	0.0210301	2.05248	2.60079	1.09462	2.46109	0.737996	0.0495346	0.0463016	0.248213	0.0495346	0.0832645	0	0	0	0	16	0	0	0
TU.2103	chrII	1796922	1801601	+	ORF-TU	gene:SPBC18H10.16	4284.12	0.915411	0.0132209	3.01122	3.09425	2.50825	2.42983	1.4425	0.0495346	0.0463016	0.0832645	0.0495346	0.0832645	0	0.0155328	0	0	4	0	0	0
TU.2104	chrII	1806241	1808179	+	ORF-TU	gene:SPBC18H10.19	1730.12	0.892272	0.0522068	1.23343	1.3754	0.694833	0.983811	0.529417	0.275234	0.121183	0.0832645	0.827259	0.0832645	0	0	0.0131773	0	12	0	0	0
TU.2105	chrII	1817534	1817906	+	novel nc-TU		297.759	0.798282	0.37582	1.27883	1.03831	1.26143	1.12183	1.1695	0.0495346	0.268286	0.0832645	0.12663	0.0832645	0	0.0367816	0.0138068	0	13	4	0	0
TU.2106	chrII	1818156	1819619	+	ORF-TU	gene:SPBC9B6.03	1841.38	1.25777	0.137961	1.01752	1.0477	0.756035	1.0514	0.790515	0.827259	0.824778	0.0832645	0.512691	0.248213	0.00562255	0	0	0	4	4	0	0
TU.2108	chrII	1822910	1824072	+	ORF-TU	gene:SPBC9B6.06	1841.65	1.58353	0.0261257	4.01512	3.95417	1.55495	3.91608	0.831299	0.0495346	0.0463016	0.248213	0.0495346	0.248213	0	0	0	0	16	0	0	0
TU.2109	chrII	1824478	1825581	+	ORF-TU	gene:SPBC9B6.07	1460.46	1.32288	0.0223406	3.30899	3.99718	2.85094	6.10566	1.84407	0.0495346	0.0463016	0.0832645	0.0495346	0.0832645	0	0	0.0134719	0	20	8	0	0
TU.2110	chrII	1827148	1828357	+	ORF-TU	gene:SPBC9B6.08	9665.51	7.98802	0.00405374	16.8615	19.4005	2.77578	17.3585	0.994725	0.0495346	0.0463016	0.0832645	0.0495346	1	0	0	0.0216051	0	20	0	0	0
TU.2111	chrII	1831088	1833134	+	ORF-TU	gene:SPBC9B6.10	3698.69	1.80688	0.00317992	6.39552	7.46566	3.66595	13.2769	1.84679	0.0495346	0.0463016	0.0832645	0.0495346	0.0832645	0.0024194	0	0.00432798	0	16	4	0	0
TU.2112	chrII	1835060	1835512	+	nc-TU		86.958	0.19196	0.0850598	3.14968	3.40081	1.28064	3.23278	1.22346	0.0495346	0.0463016	0.0832645	0.0495346	0.563703	0.0307078	0.0450755	0	0	8	8	0	0
TU.2113	chrII	1839429	1843104	+	ORF-TU	gene:SPBC28E12.03	5879.03	1.5993	0.00725798	3.12852	2.83493	1.59196	2.98458	0.797544	0.0495346	0.0463016	0.0832645	0.0495346	0.0832645	0	0	0.0113985	0	15	8	0	0
TU.2114	chrII	1843371	1844883	+	ORF-TU	gene:SPBC28E12.04	2129.18	1.40726	0.0185115	0.963426	1.44024	0.512197	0.495467	0.389143	0.827259	0.268286	0.0832645	0.0495346	0.0832645	0	0	0	0	8	4	0	0
TU.2115	chrII	1845063	1846276	+	ORF-TU	gene:SPBC28E12.05	2551.91	2.10207	0.0142933	1.18566	1.63766	1.42211	1.49012	1.1796	0.275234	0.0463016	0.0832645	0.512691	1	0	0	0.0103574	0	12	4	0	0
TU.2118	chrII	1864472	1865403	+	ORF-TU	gene:SPBC3H7.18	1882.29	2.01963	0.0261923	6.41849	6.38887	2.73335	6.3086	1.1009	0.0495346	0.0463016	0.0832645	0.0495346	0.248213	0	0	0.00453156	0	8	8	0	0
TU.2119	chrII	1869425	1869903	+	ORF-TU	gene:SPBC3H7.08c	48.0727	0.10036	0.361296	0.812037	1.07902	0.733571	0.972814	0.646571	0.0495346	0.268286	0.0832645	0.827259	0.0832645	0	0	0	0	14	4	0	0
TU.2120	chrII	1870279	1875681	+	multicistronic	gene:SPBC3H7.05c;gene:SPBC3H7.06c;gene:SPBC3H7.07c	NA	NA	NA	NA	NA	NA	NA	NA	NA	NA	NA	NA	NA	NA	0.0160634	0.0154677	0	0	12	0	0
TU.2121	chrII	1879066	1884164	+	ORF-TU	gene:SPBC3H7.03c	20363	3.99352	0.00408363	6.94714	6.8816	2.00124	8.14042	1.80614	0.0495346	0.0463016	0.0832645	0.0495346	0.0832645	0	0.0326078	0.0269349	0	8	12	0	0.01339
TU.2122	chrII	1886774	1887011	+	novel nc-TU		5.348	0.0224706	0.395238	0.965233	1.03829	0.975151	1.19854	0.50278	0.827259	0.506555	1	0.375825	0.0832645	0	0	0	0	0	0	0	0
TU.2124	chrII	1891625	1891915	+	nc-TU		136.293	0.468362	0.29393	1.07426	1.11644	1.08136	1.15699	0.987244	0.512691	0.268286	0.248213	0.12663	0.563703	0	0	0	0	8	4	0	0
TU.2125	chrII	1892997	1894330	+	ORF-TU	gene:SPBP16F5.02	973.56	0.729805	0.0288941	4.45695	4.27611	2.17168	3.49771	1.2728	0.0495346	0.0463016	0.0832645	0.0495346	0.563703	0	0	0	0	8	4	0	0
TU.2126	chrII	1904447	1907003	+	multicistronic	gene:SPBP16F5.04;gene:SPNCRNA.1475	NA	NA	NA	NA	NA	NA	NA	NA	NA	NA	NA	NA	NA	NA	0	0.0132892	0	8	4	0	0
TU.2127	chrII	1907859	1909797	+	ORF-TU	gene:SPBP16F5.06	2771.26	1.42922	0.00587104	0.819683	1.14048	0.546534	0.956135	0.740032	0.827259	0.506555	0.248213	0.827259	0.563703	0.00767695	0	0.00404166	0	8	4	0	0
TU.2128	chrII	1910144	1911934	+	ORF-TU	gene:SPBP16F5.07	4192.47	2.34086	0.0302239	2.3454	2.65961	1.18226	1.59934	0.849687	0.0495346	0.0463016	0.0832645	0.0495346	0.248213	0	0	0.00603238	0	16	4	0	0
TU.2129	chrII	1912063	1912809	+	novel nc-TU		584.382	0.782305	0.177472	1.28185	1.24428	1.29434	1.30456	0.980208	0.0495346	0.0463016	0.0832645	0.0495346	1	0	0	0	0	12	16	0	0
TU.2131	chrII	1917409	1917615	+	nc-TU	gene:SPSNORNA.40	5840.02	28.2127	0.0114554	12.3027	12.7398	3.12469	9.06545	0.523299	0.0495346	0.0463016	0.0832645	0.0495346	0.0832645	0.0186296	0.000239763	0.0291892	0	20	4	0	0.018733
TU.2132	chrII	1918337	1918610	+	novel nc-TU		46.382	0.169277	0.266523	1.52976	1.51397	1.55492	1.64389	0.716295	0.0495346	0.0463016	0.0832645	0.0495346	0.0832645	0	0	0	0	8	4	0	0
TU.2133	chrII	1921459	1923367	+	ORF-TU	gene:SPBC16E9.19	1200.95	0.629101	0.024617	3.0911	3.33054	2.09947	2.27354	0.847193	0.0495346	0.0463016	0.0832645	0.0495346	0.563703	0	0	0	0	12	4	0	0
TU.2134	chrII	1923516	1925527	+	ORF-TU	gene:SPBC16E9.05	31787	15.7987	0.000942012	77.2404	75.2591	3.67558	37.1141	0.624415	0.0495346	0.0463016	0.0832645	0.0495346	0.0832645	0.0314536	0.00758413	0.0251055	0	28	0	0	0.00929038
TU.2135	chrII	1926327	1928335	+	ORF-TU	gene:SPBC16E9.07	1210.57	0.602572	0.106879	1.13818	1.19267	1.20644	1.18249	1.21063	0.12663	0.121183	0.0832645	0.0495346	0.0832645	0	0.0163039	0	0	20	8	0	0
TU.2137	chrII	1938752	1939242	+	nc-TU	gene:SPNCRNA.1477	116.898	0.238081	0.066048	2.34573	1.89108	2.73594	2.43385	2.07123	0.0495346	0.0463016	0.0832645	0.0495346	0.0832645	0.012097	0.118475	0.0155854	0	20	16	0	0
TU.2139	chrII	1942561	1944900	+	ORF-TU	gene:SPBC16E9.13	14755	6.30557	0.000221563	6.20436	6.78008	1.00617	8.92751	0.544673	0.0495346	0.0463016	1	0.0495346	0.248213	0.0290978	0	0.0187796	0	16	0	0	0.0102107
TU.2140	chrII	1946873	1947923	+	ORF-TU	gene:SPBC16E9.15	981.298	0.93368	0.0783133	3.01055	2.60576	1.5564	1.23799	0.576129	0.0495346	0.0463016	0.0832645	0.0495346	0.0832645	0	0	0	0	0	7	0	0
TU.2142	chrII	1955511	1957251	+	ORF-TU	gene:SPBC16E9.18	3882.71	2.23016	0.0250629	4.30429	4.77635	2.1596	4.69764	0.852071	0.0495346	0.0463016	0.0832645	0.0495346	0.248213	0.00806467	0	0.0174258	0	12	0	0	0
TU.2143	chrII	1958071	1960060	+	ORF-TU	gene:SPBC1E8.02	1868.97	0.939183	0.0592057	1.0812	1.21676	1.1589	1.59409	0.723599	0.275234	0.268286	0.563703	0.0495346	0.0832645	0.0246464	0.396354	0.0122566	0	8	16	0	0
TU.2145	chrII	1962195	1962628	+	novel nc-TU		46.4193	0.106957	0.503855	0.822827	0.781384	0.69321	0.964081	0.907862	0.275234	0.506555	0.248213	0.827259	0.563703	0	0	0	0	12	0	0	0
TU.2146	chrII	1970617	1972908	+	ORF-TU	gene:SPBC1E8.05	21585.6	9.41782	0.00195348	10.9095	13.6326	2.11905	7.42085	0.571663	0.0495346	0.0463016	0.0832645	0.0495346	0.0832645	0.108268	0	0.0123728	0	24	0	0	0
TU.2147	chrII	1973375	1974186	+	ORF-TU	gene:SPBC1A4.01	164.762	0.202909	0.0291171	3.63448	3.91063	1.9201	2.79018	1.38583	0.0495346	0.0463016	0.0832645	0.0495346	0.0832645	0	0	0.0157978	0	0	8	0	0
TU.2149	chrII	1982414	1984260	+	ORF-TU	gene:SPBC1A4.04	4355.69	2.35825	0.0406988	2.19503	2.55764	1.34607	2.69958	0.620617	0.0495346	0.0463016	0.0832645	0.0495346	0.0832645	0	0	0.00808764	0	16	4	0	0
TU.2150	chrII	1984474	1986944	+	ORF-TU	gene:SPBC1A4.05	3182.09	1.28778	0.0192358	2.42667	2.24913	1.73531	3.02263	0.974683	0.0495346	0.0463016	0.0832645	0.0495346	0.563703	0	0	0.00945729	0.0273968	28	4	0	0
TU.2151	chrII	1993933	1996040	+	ORF-TU	gene:SPBC1A4.09	5209.4	2.47125	0.0346162	1.44011	1.6696	1.17372	1.68875	1.17492	0.0495346	0.0463016	0.0832645	0.0495346	0.0832645	0.00578553	0	0.00895677	0	16	4	0	0
TU.2153	chrII	1999810	2003567	+	multicistronic	gene:SPBP23A10.02;gene:SPBP23A10.04	NA	NA	NA	NA	NA	NA	NA	NA	NA	NA	NA	NA	NA	NA	0	0.00904545	0	16	4	0	0
TU.2154	chrII	2003693	2005751	+	ORF-TU	gene:SPBP23A10.05	2437.08	1.18362	0.0117135	6.9934	6.46856	3.86879	3.42787	1.22063	0.0495346	0.0463016	0.0832645	0.0495346	0.563703	0	0	0	0.0173631	0	0	0	0
TU.2155	chrII	2005946	2007202	+	ORF-TU	gene:SPBP23A10.06	3049.01	2.42562	0.0459344	2.06524	2.51813	1.50787	2.57203	0.850231	0.0495346	0.0463016	0.0832645	0.0495346	0.563703	0	0.00601968	0	0	4	12	0	0
TU.2156	chrII	2008093	2011923	+	ORF-TU	gene:SPBP23A10.07	33340.7	8.70286	0.000787897	4.40507	4.51394	0.965601	1.12726	0.743666	0.0495346	0.0463016	0.563703	0.827259	0.563703	0.0730778	0	0.0109826	0	8	0	0	0
TU.2157	chrII	2013002	2014996	+	ORF-TU	gene:SPBP23A10.08	5915.93	2.96538	0.00456484	7.5375	8.72297	2.22377	11.9416	0.952352	0.0495346	0.0463016	0.0832645	0.0495346	1	0	0.0196483	0	0	12	8	0	0
TU.2158	chrII	2015376	2018915	+	multicistronic	gene:SPBP23A10.09;gene:SPBP23A10.10	NA	NA	NA	NA	NA	NA	NA	NA	NA	NA	NA	NA	NA	NA	0	0.0266951	0	16	0	0	0.0175333
TU.2159	chrII	2019956	2020249	+	novel nc-TU		6.35733	0.0216236	0.693182	0.370273	0.430783	0.39071	0.57724	0.468852	0.0495346	0.121183	0.0832645	0.275234	0.0832645	0	0	0.00648353	0	4	0	0	0
TU.2160	chrII	2023716	2025128	+	ORF-TU	gene:SPBP23A10.12	1031.03	0.729673	0.0115178	2.72898	3.02874	1.6577	3.62305	1.75986	0.0495346	0.0463016	0.0832645	0.0495346	0.0832645	0	0	0	0	20	0	0	0
TU.2161	chrII	2025384	2028493	+	ORF-TU	gene:SPBP23A10.13	3905.39	1.25575	0.0185067	1.95212	2.43089	1.30892	2.37957	0.644553	0.0495346	0.0463016	0.0832645	0.0495346	0.0832645	0.0199601	0.0718391	0.0057316	0	20	4	0	0
TU.2164	chrII	2036065	2040766	+	multicistronic	gene:SPBC29A3.01;gene:SPBC29A3.21;gene:SPBP23A10.16	NA	NA	NA	NA	NA	NA	NA	NA	NA	NA	NA	NA	NA	NA	0	0.00718533	0	8	0	0	0
TU.2166	chrII	2044109	2045208	+	multicistronic	gene:SPNCRNA.1483;gene:SPSNORNA.25	NA	NA	NA	NA	NA	NA	NA	NA	NA	NA	NA	NA	NA	NA	0.00116456	0	0	12	12	0	0
TU.2167	chrII	2045479	2046505	+	ORF-TU	gene:SPBC29A3.04	167482	163.079	0.00081254	41.6044	43.7156	2.69047	264.495	0.640891	0.0495346	0.0463016	0.0832645	0.0495346	0.248213	0.0599161	0	0.0288836	0	16	4	0	0.0205568
TU.2168	chrII	2046986	2047914	+	ORF-TU	gene:SPBC29A3.05	403.12	0.433929	0.199626	1.0943	1.12553	1.18785	0.978855	1.27438	0.275234	0.121183	0.248213	0.827259	0.0832645	0	0	0.0126464	0	24	0	0	0
TU.2169	chrII	2048200	2050071	+	ORF-TU	gene:SPBC29A3.06	6603.52	3.52752	0.00149998	7.25633	12.4919	1.25749	10.864	0.810975	0.0495346	0.0463016	0.563703	0.0495346	0.248213	0	0	0.00454289	0	8	0	0	0
TU.2172	chrII	2059686	2060444	+	ORF-TU	gene:SPBC29A3.12	52975.1	69.796	0.0014935	18.3571	22.5369	1.42145	108.512	1.21715	0.0495346	0.0463016	0.0832645	0.0495346	0.248213	0.0118085	0	0.0297741	0	16	4	0	0.0159412
TU.2173	chrII	2068140	2069143	+	ORF-TU	gene:SPBC29A3.16	4203.85	4.1871	0.0142552	7.96739	9.23042	1.69249	11.4102	1.2788	0.0495346	0.0463016	0.0832645	0.0495346	0.0832645	0.0405229	0.383142	0.018314	0	16	4	0	0
TU.2174	chrII	2070186	2072073	+	ORF-TU	gene:SPBC29A3.17	798.861	0.423125	0.0448505	0.773753	0.769771	1.05163	1.21699	1.03458	0.512691	0.268286	0.563703	0.275234	1	0	0	0	0	4	4	0	0
TU.2175	chrII	2073242	2074751	+	ORF-TU	gene:SPBC29A3.18	13719.2	9.08557	0.000735565	30.4775	42.4626	1.52918	49.9211	0.507363	0.0495346	0.0463016	0.0832645	0.0495346	0.0832645	0.0193853	0	0.0199931	0	12	4	0	0
TU.2176	chrII	2075359	2077060	+	ORF-TU	gene:SPBC18E5.01	7028.44	4.12952	0.0138474	6.2287	6.57113	2.25496	5.67229	0.814069	0.0495346	0.0463016	0.0832645	0.0495346	0.0832645	0.004674	0.0262523	0.0172969	0	12	8	0	0
TU.2177	chrII	2081483	2082308	+	ORF-TU	gene:SPBC18E5.04	106563	129.011	0.00421326	28.8729	31.7595	3.273	39.3609	1.3493	0.0495346	0.0463016	0.0832645	0.0495346	0.0832645	0.00435629	0.383142	0.0307675	0	24	4	0	0.0178894
TU.2178	chrII	2082610	2084285	+	ORF-TU	gene:SPBC18E5.06	81920.2	48.8784	0.000977845	33.2419	37.3922	1.8214	119.749	0.675053	0.0495346	0.0463016	0.0832645	0.0495346	0.248213	0.0171167	0	0.0285842	0	20	0	0	0.0161963
TU.2179	chrII	2085516	2087839	+	ORF-TU	gene:SPBC18E5.07	11124.4	4.78677	0.00842584	5.46647	6.50626	2.86231	4.6629	0.606377	0.0495346	0.0463016	0.0832645	0.0495346	0.0832645	0.0598802	0.00457939	0.0171774	0	12	8	0	0
TU.2180	chrII	2088337	2089738	+	ORF-TU	gene:SPBC18E5.08	1013.26	0.722725	0.0775271	1.10637	1.26789	0.784582	0.956641	0.835229	0.275234	0.0463016	0.0832645	0.512691	0.0832645	0	0	0	0	8	8	0	0
TU.2182	chrII	2092735	2094347	+	ORF-TU	gene:SPBC18E5.10	389.04	0.24119	0.0502875	2.52057	2.41656	1.93625	2.12713	0.7816	0.0495346	0.0463016	0.0832645	0.0495346	0.0832645	0	0	0	0	4	4	0	0
TU.2183	chrII	2098801	2099773	+	ORF-TU	gene:SPBC18E5.13	1019.69	1.04799	0.0162531	2.49301	3.6792	0.977086	2.1522	0.486297	0.0495346	0.0463016	0.563703	0.0495346	0.0832645	0	0	0.00876253	0	28	4	0	0
TU.2184	chrII	2100133	2101206	+	ORF-TU	gene:SPBC23G7.16	604.797	0.563126	0.0339056	3.05363	4.39782	1.42676	4.35831	0.930579	0.0495346	0.0463016	0.248213	0.0495346	0.563703	0	0	0.0104607	0	16	8	0	0
TU.2185	chrII	2105549	2106307	+	ORF-TU	gene:SPBC23G7.05	10261.5	13.5198	0.00528986	26.2818	28.2045	2.40905	43.7049	0.323319	0.0495346	0.0463016	0.0832645	0.0495346	0.0832645	0.000273052	0.00982414	0.0209548	0	20	8	0	0.0105837
TU.2188	chrII	2123337	2123614	+	nc-TU		102.019	0.366974	0.567536	0.744793	0.721071	0.846209	0.854631	0.944066	0.0495346	0.0463016	0.0832645	0.0495346	0.563703	0	0	0	0	0	0	0	0
TU.2189	chrII	2123760	2125297	+	nc-TU	gene:SPNCRNA.1488	607.403	0.39493	0.0585114	1.06236	1.22007	0.992272	0.971756	0.902302	0.827259	0.268286	0.563703	0.827259	0.563703	0	0	0	0	8	4	0	0
TU.2190	chrII	2126515	2127969	+	ORF-TU	gene:SPBC23G7.14	1408.71	0.968183	0.0375204	4.06477	3.43409	2.53248	2.89113	0.823108	0.0495346	0.0463016	0.0832645	0.0495346	0.0832645	0	0	0.0244826	0	4	0	0	0.0114766
TU.2191	chrII	2138305	2139652	+	ORF-TU	gene:SPBC1711.03	1009.9	0.749182	0.0249208	8.29485	8.65161	1.19398	8.16546	0.730395	0.0495346	0.0463016	0.563703	0.0495346	1	0.0223173	0	0.0105939	0	28	4	0	0
TU.2192	chrII	2139799	2141045	+	ORF-TU	gene:SPBC1711.04	5680.04	4.55496	0.00093144	12.4501	13.1547	3.43104	11.7898	0.785468	0.0495346	0.0463016	0.0832645	0.0495346	0.563703	0	0	0.0106739	0.0125088	4	4	0	0
TU.2193	chrII	2141241	2142837	+	ORF-TU	gene:SPBC1711.05	13164.3	8.24315	0.000642138	25.6814	31.5502	3.40085	29.5483	0.74351	0.0495346	0.0463016	0.0832645	0.0495346	0.248213	0.0798403	0	0.0147563	0.00909536	16	0	0	0
TU.2194	chrII	2143124	2144604	+	ORF-TU	gene:SPBC1711.06	45551.3	30.7571	0.0011266	48.5865	50.9907	8.87637	35.5062	1.45462	0.0495346	0.0463016	0.0832645	0.0495346	0.248213	0.0594388	0	0.0109951	0	20	4	0	0.0118593
TU.2195	chrII	2145014	2145548	+	ORF-TU	gene:SPBC1711.18	1227.61	2.29459	0.0133013	1.31899	2.10779	0.226532	0.856673	0.328486	0.512691	0.121183	0.0832645	0.512691	0.0832645	0	0	0.0217152	0	16	4	0	0.0121144
TU.2196	chrII	2146067	2148394	+	ORF-TU	gene:SPBC1711.07	11694.1	5.02324	0.00400302	0.530986	0.754997	0.25809	0.129546	0.352672	0.0495346	0.268286	0.0832645	0.0495346	0.0832645	0	0	0.00936653	0	8	12	0	0
TU.2197	chrII	2149046	2150860	+	ORF-TU	gene:SPBC1711.08	16634.4	9.16495	0.000581367	42.359	51.594	13.3329	12.0302	0.852843	0.0495346	0.0463016	0.0832645	0.0495346	1	0.0130101	0.00547345	0.0217045	0	8	8	0	0
TU.2199	chrII	2155110	2156819	+	ORF-TU	gene:SPBC1711.11	394.165	0.230506	0.126795	0.859117	0.892654	0.700733	0.831682	0.56232	0.12663	0.824778	0.0832645	0.0495346	0.0832645	0.0307078	0	0	0	8	24	0	0
TU.2200	chrII	2157532	2161314	+	multicistronic	gene:SPBC1711.12;gene:SPBC1711.13	NA	NA	NA	NA	NA	NA	NA	NA	NA	NA	NA	NA	NA	NA	0	0.00342567	0	0	0	0	0
TU.2201	chrII	2164116	2165996	+	ORF-TU	gene:SPBC1711.16	9710.01	5.16216	0.000725076	15.6458	20.9973	4.39438	15.4601	1.15369	0.0495346	0.0463016	0.0832645	0.0495346	1	0	0	0.0123853	0	16	0	0	0
TU.2202	chrII	2166236	2169872	+	ORF-TU	gene:SPBC1711.17	3045.9	0.837476	0.0110523	2.50001	3.57373	1.15447	2.39571	0.600978	0.0495346	0.0463016	1	0.0495346	0.0832645	0.00633653	0	0.00412749	0	4	0	0	0
TU.2203	chrII	2177829	2179372	+	ORF-TU	gene:SPBC17G9.05	1582.39	1.02486	0.0377455	2.13194	1.87012	1.69239	1.99801	1.51335	0.0495346	0.0463016	0.0832645	0.0495346	0.0832645	0	0	0.00874846	0	8	12	0	0
TU.2204	chrII	2180834	2181483	+	ORF-TU	gene:SPBC17G9.07	58997.4	90.7652	0.00361402	50.0519	55.3728	1.76759	87.2142	1.0074	0.0495346	0.0463016	0.0832645	0.0495346	0.563703	0.0153383	0	0.0287024	0	16	0	0	0.0132912
TU.2205	chrII	2187451	2189218	+	ORF-TU	gene:SPBC17G9.09	11738.3	6.63931	0.00693726	12.9808	12.8686	2.46517	12.7201	1.13384	0.0495346	0.0463016	0.0832645	0.0495346	0.248213	0.132319	0	0.0163454	0	12	0	0	0
TU.2206	chrII	2189716	2190353	+	ORF-TU	gene:SPBC17G9.10	59775.3	93.6917	0.00155813	71.4212	82.6732	2.86388	167.813	0.787528	0.0495346	0.0463016	0.0832645	0.0495346	0.563703	0.0806597	0	0.030226	0	20	0	0	0.0227018
TU.2210	chrII	2201190	2202660	+	ORF-TU	gene:SPBC1815.01	226787	154.172	0.000104224	3.27558	5.57703	1.05564	24.7119	0.542356	0.0495346	0.0463016	0.563703	0.0495346	0.0832645	0.162317	0.255428	0.0281352	0.0130227	12	0	0	0
TU.2212	chrII	2205456	2207408	+	ORF-TU	gene:SPBC14C8.02	8608.63	4.4079	0.00567199	1.90753	3.00437	0.53437	1.24201	0.224738	0.12663	0.0463016	0.0832645	0.512691	0.0832645	0	0	0	0.0148046	16	0	0	0
TU.2213	chrII	2207690	2209423	+	ORF-TU	gene:SPBC14C8.03	13739.5	7.92359	0.00435547	11.5802	12.2232	2.18359	18.1099	1.27975	0.0495346	0.0463016	0.0832645	0.0495346	0.0832645	0.0153539	0	0.0119547	0.0234626	24	0	0	0
TU.2214	chrII	2210073	2211792	+	ORF-TU	gene:SPBC14C8.04	16577	9.63779	0.00204535	18.4791	24.7562	2.30993	11.6125	0.373856	0.0495346	0.0463016	0.0832645	0.0495346	0.0832645	0.0133067	0	0.0108247	0	24	4	0	0
TU.2215	chrII	2212071	2213225	+	nc-TU		925.67	0.801446	0.142714	1.05729	1.11034	1.01321	1.05513	0.914953	0.12663	0.0463016	0.563703	0.275234	0.248213	0.0147852	0	0	0	8	4	0	0
TU.2216	chrII	2214390	2215791	+	ORF-TU	gene:SPBC14C8.06	14228	10.1483	0.00144009	31.3675	39.8559	4.12407	47.0551	1.10101	0.0495346	0.0463016	0.0832645	0.0495346	1	0.0187126	0	0.0181457	0	12	0	0	0
TU.2217	chrII	2217327	2217918	+	nc-TU	gene:SPNCRNA.1495	42.5993	0.0719583	0.25356	1.02856	1.0486	1.0154	1.09238	1.23958	0.827259	0.824778	1	0.275234	0.0832645	0	0	0.00760774	0	8	8	0	0
TU.2218	chrII	2218672	2219583	+	novel nc-TU		159.617	0.175018	0.0542077	1.73642	1.54079	1.21139	1.94119	0.875788	0.0495346	0.0463016	0.563703	0.0495346	0.563703	0	0	0	0	4	0	0	0
TU.2220	chrII	2220737	2222544	+	ORF-TU	gene:SPBC14C8.10	2268.77	1.25485	0.0403684	2.12756	1.8312	1.32105	0.61506	0.768387	0.0495346	0.0463016	0.0832645	0.0495346	0.0832645	0	0.383142	0	0	16	14	0	0
TU.2221	chrII	2223633	2224819	+	ORF-TU	gene:SPBC14C8.12	2197.03	1.85091	0.0269873	4.34076	4.51165	1.29622	3.14737	0.609711	0.0495346	0.0463016	0.248213	0.0495346	0.0832645	0.0814558	0	0.00843515	0	16	8	0	0
TU.2222	chrII	2224998	2228391	+	ORF-TU	gene:SPBC14C8.13	2031.7	0.598615	0.0232444	2.43163	2.4975	1.50854	1.36732	0.941593	0.0495346	0.0463016	0.0832645	0.0495346	0.563703	0	0	0	0	8	8	0	0
TU.2223	chrII	2230163	2231978	+	ORF-TU	gene:SPBC14C8.15	2723.9	1.49994	0.0324357	3.07307	3.74174	1.87881	2.74822	0.450736	0.0495346	0.0463016	0.0832645	0.0495346	0.0832645	0.00453639	0.383142	0.00569505	0	24	8	0	0
TU.2225	chrII	2238734	2240782	+	ORF-TU	gene:SPBC15C4.02	2988.31	1.45842	0.0130042	0.838192	0.841254	0.34852	0.923638	0.429001	0.827259	0.824778	0.0832645	0.827259	0.0832645	0.0199601	0	0.00793108	0	20	4	0	0
TU.2226	chrII	2240885	2242376	+	ORF-TU	gene:SPBC15C4.03	2710.69	1.81682	0.0155014	4.03231	4.54072	1.03417	5.22264	1.05501	0.0495346	0.0463016	1	0.0495346	0.563703	0.0221778	0	0.013195	0.015224	20	12	0	0
TU.2227	chrII	2244851	2245340	+	nc-TU		294.348	0.60071	0.281751	1.18022	1.17544	1.10738	0.916181	0.886125	0.0495346	0.0463016	0.248213	0.275234	0.248213	0	0	0	0	8	0	0	0
TU.2228	chrII	2246345	2251277	+	ORF-TU	gene:SPBC15C4.05	9480.39	1.92183	0.0034705	2.78828	3.94949	0.411194	3.82571	0.275488	0.0495346	0.0463016	0.0832645	0.0495346	0.0832645	0.0307078	0	0.00558122	0	28	8	0	0
TU.2229	chrII	2255013	2256072	+	ORF-TU	gene:SPBC21H7.02	3033.2	2.86151	0.0385243	2.44075	3.44947	0.766698	2.81474	0.486334	0.0495346	0.0463016	0.0832645	0.0495346	0.0832645	0	0	0.0139761	0	12	0	0	0
TU.2230	chrII	2258805	2260989	+	ORF-TU	gene:SPBC21H7.04	2812.39	1.28714	0.0262311	1.34574	1.56545	0.947474	1.11134	0.618132	0.0495346	0.0463016	1	0.827259	0.0832645	0	0	0.00277349	0	20	4	0	0
TU.2231	chrII	2262159	2264124	+	ORF-TU	gene:SPBC21H7.05	1500.45	0.763199	0.0308889	1.42406	1.66667	0.944789	0.879343	0.965015	0.0495346	0.0463016	0.248213	0.12663	1	0	0	0	0	12	0	0	0
TU.2234	chrII	2268410	2270133	+	ORF-TU	gene:SPBC16H5.14c	1485.75	0.861802	0.0157191	6.22153	5.7984	3.05596	6.57323	1.26108	0.0495346	0.0463016	0.0832645	0.0495346	0.248213	0	0	0.00358477	0	16	0	0	0
TU.2235	chrII	2274013	2277036	+	ORF-TU	gene:SPBC16H5.12c	7427.88	2.45631	0.00724484	0.986914	1.156	0.277755	0.623907	0.385576	0.512691	0.506555	0.0832645	0.0495346	0.0832645	0	0	0.00477914	0	4	4	0	0
TU.2236	chrII	2277261	2279554	+	ORF-TU	gene:SPBC16H5.11c	9271.66	4.0417	0.0031492	10.7688	12.1506	2.11481	3.12268	0.479978	0.0495346	0.0463016	0.0832645	0.0495346	0.0832645	0	0	0.0102839	0	8	0	0	0
TU.2237	chrII	2279715	2282191	+	ORF-TU	gene:SPBC16H5.10c	9414.88	3.80092	0.00343863	2.90889	3.6371	0.769727	4.54417	0.467955	0.0495346	0.0463016	0.0832645	0.0495346	0.0832645	0	0	0.00944892	0	12	0	0	0
TU.2238	chrII	2282436	2284026	+	ORF-TU	gene:SPBC16H5.09c	1415.28	0.889556	0.0443911	1.8116	2.23828	1.12242	2.27508	0.652194	0.0495346	0.0463016	0.563703	0.0495346	0.0832645	0	0.00716153	0	0	12	8	0	0
TU.2239	chrII	2284366	2286430	+	ORF-TU	gene:SPBC16H5.08c	45483.4	22.0259	0.0012868	9.6471	9.34412	1.63389	10.9658	1.06527	0.0495346	0.0463016	0.0832645	0.0495346	0.563703	0.0417768	0.306513	0.0166154	0	16	8	0	0
TU.2240	chrII	2286819	2290253	+	ORF-TU	gene:SPBC16H5.07c	6957.66	2.02552	0.0074421	5.98695	6.23746	4.14555	4.15096	1.64507	0.0495346	0.0463016	0.0832645	0.0495346	0.0832645	0	0	0	0	4	8	0	0
TU.2241	chrII	2290726	2291411	+	novel nc-TU		194.309	0.283249	0.215529	1.05301	0.914573	1.15771	1.01963	1.08977	0.275234	0.121183	1	0.827259	0.248213	0	0	0	0	24	0	0	0
TU.2242	chrII	2291547	2293169	+	ORF-TU	gene:SPBC16H5.05c	1700.43	1.04771	0.00940103	2.26012	2.78662	0.93531	1.13226	0.811097	0.0495346	0.0463016	0.248213	0.512691	0.248213	0.00338307	0	0.0108939	0	8	8	0	0
TU.2244	chrII	2294949	2297222	+	ORF-TU	gene:SPBC16H5.03c	2988.8	1.31433	0.00813676	1.95038	2.41969	0.80873	2.47008	0.52127	0.0495346	0.0463016	0.248213	0.0495346	0.0832645	0	0	0.0264506	0	4	8	0	0
TU.2247	chrII	2303769	2306455	+	ORF-TU	gene:SPBC12D12.01	2958.03	1.10087	0.0581552	1.26834	1.38319	1.16663	1.3712	0.969054	0.0495346	0.0463016	0.0832645	0.0495346	1	0	0	0	0.0129708	12	8	0	0
TU.2248	chrII	2307367	2309581	+	ORF-TU	gene:SPBC12D12.03	14906	6.72956	0.00313123	22.9604	25.8216	4.74018	29.4086	1.01612	0.0495346	0.0463016	0.0832645	0.0495346	1	0.00525265	0	0.0131342	0	8	12	0	0
TU.2249	chrII	2313477	2314541	+	ORF-TU	gene:SPBC12D12.09	157.897	0.14826	0.19997	1.49338	1.22127	1.26634	1.84442	1.20258	0.0495346	0.0463016	0.0832645	0.0495346	0.248213	0.0110889	0	0	0	4	16	0	0
TU.2250	chrII	2316062	2317433	+	ORF-TU	gene:SPBC12D12.06	1164.98	0.849108	0.0337463	2.16472	3.50805	1.23921	3.32017	0.931937	0.0495346	0.0463016	0.0832645	0.0495346	1	0	0.383142	0.00777445	0	8	4	0	0
TU.2251	chrII	2320326	2322469	+	ORF-TU	gene:SPBC24C6.02	4239.03	1.97716	0.004186	2.28375	4.03865	1.31789	2.34493	0.451859	0.0495346	0.0463016	0.563703	0.0495346	0.0832645	0.00453639	0	0.00477649	0	12	4	0	0
TU.2252	chrII	2322735	2324685	+	multicistronic	gene:SPBC24C6.03;gene:SPRRNA.35	NA	NA	NA	NA	NA	NA	NA	NA	NA	NA	NA	NA	NA	NA	0.376294	0	0.00898134	8	4	0	0
TU.2253	chrII	2325042	2327199	+	ORF-TU	gene:SPBC24C6.04	47936.4	22.2134	0.000281744	93.6698	97.367	10.0483	48.9661	0.634005	0.0495346	0.0463016	0.0832645	0.0495346	0.0832645	0	0.0186898	0.0191524	0	32	4	0	0
TU.2254	chrII	2327476	2328450	+	ORF-TU	gene:SPBC24C6.05	4097.87	4.20294	0.00549647	15.0792	13.372	1.59621	7.50809	0.376287	0.0495346	0.0463016	0.0832645	0.0495346	0.0832645	0	0	0.0096992	0	4	4	0	0
TU.2255	chrII	2328905	2329569	+	nc-TU		605.886	0.911107	0.0822801	3.03952	3.43148	1.48285	4.85232	1.17198	0.0495346	0.0463016	0.0832645	0.0495346	0.248213	0.00819499	0	0.00825044	0	28	14	0	0
TU.2256	chrII	2329723	2331756	+	ORF-TU	gene:SPBC24C6.06	1235.09	0.607224	0.0245398	0.749466	1.03081	0.402119	0.56876	0.446819	0.0495346	0.824778	0.0832645	0.0495346	0.0832645	0	0	0	0.0209105	8	12	0	0
TU.2257	chrII	2332161	2334227	+	ORF-TU	gene:SPBC24C6.07	1156.79	0.559648	0.052519	1.50733	1.41951	1.3182	1.22713	1.02181	0.0495346	0.0463016	0.0832645	0.12663	0.563703	0	0	0	0	16	8	0	0
TU.2258	chrII	2335248	2337816	+	nc-TU	gene:SPNCRNA.1505	2219.05	0.86378	0.0129226	3.50984	3.89486	1.42619	5.49306	0.919573	0.0495346	0.0463016	0.0832645	0.0495346	0.0832645	0.21039	0	0	0	4	4	0	0
TU.2260	chrII	2340408	2342044	+	ORF-TU	gene:SPBC24C6.13	1948.71	1.19042	0.0300336	6.27628	6.2434	3.76251	5.29386	0.833776	0.0495346	0.0463016	0.0832645	0.0495346	0.248213	0.0165134	0.287356	0.00769034	0	20	4	0	0
TU.2261	chrII	2343539	2345786	+	ORF-TU	gene:SPBC24C6.11	3269.47	1.45439	0.0145979	4.50261	4.94965	4.0991	5.14102	1.61053	0.0495346	0.0463016	0.0832645	0.0495346	0.0832645	0.0039525	0	0.00810248	0	12	4	0	0
TU.2263	chrII	2348082	2349125	+	ORF-TU	gene:SPBC19G7.02	384.987	0.368762	0.133269	1.20561	0.831285	1.55714	1.03083	1.37596	0.275234	0.121183	0.0832645	0.512691	0.0832645	2.73313e-05	0	0	0	16	4	0	0
TU.2264	chrII	2349594	2350921	+	ORF-TU	gene:SPBC19G7.04	723.759	0.544999	0.0847519	1.06234	1.25427	0.825389	0.920719	0.96107	0.827259	0.268286	0.0832645	0.827259	1	0.044575	0	0.0138541	0	8	0	0	0
TU.2265	chrII	2357840	2358310	+	novel nc-TU		70.0447	0.148715	0.372039	1.02251	0.979163	0.690975	1.20975	0.715484	0.512691	0.506555	0.0832645	0.12663	0.248213	0	0	0	0	8	0	0	0
TU.2266	chrII	2358517	2359241	+	novel nc-TU		610.904	0.842626	0.209799	1.0487	0.969275	0.977885	0.863832	1.06542	0.275234	0.506555	1	0.12663	0.563703	0.0748503	0	0	0	12	4	0	0
TU.2267	chrII	2359436	2361089	+	ORF-TU	gene:SPBC19G7.06	1869.85	1.1305	0.0397801	1.03562	0.999864	0.837736	1.10498	0.921695	0.512691	0.506555	0.0832645	0.512691	0.0832645	0	0	0.0117488	0	4	4	0	0
TU.2268	chrII	2367104	2368884	+	ORF-TU	gene:SPBC19G7.09	3272.08	1.83722	0.0201319	1.82138	2.34888	0.976702	2.20191	0.957977	0.0495346	0.0463016	1	0.0495346	0.563703	0	0	0.0141395	0	8	4	0	0
TU.2270	chrII	2373941	2376317	+	ORF-TU	gene:SPBC19G7.13	2582.87	1.08661	0.0118564	6.41065	6.5486	2.1533	6.11251	0.802652	0.0495346	0.0463016	0.0832645	0.0495346	0.563703	0.053317	0	0.0105486	0	28	8	0	0
TU.2271	chrII	2377975	2379607	+	ORF-TU	gene:SPBC19G7.15	5500.91	3.36859	0.0107583	7.67971	8.99521	3.39879	5.79468	1.22021	0.0495346	0.0463016	0.0832645	0.0495346	0.0832645	0	0	0.0149184	0	8	12	0	0
TU.2272	chrII	2380589	2382200	+	ORF-TU	gene:SPBC19G7.16	3749.37	2.32591	0.00160364	3.68447	4.37946	0.891088	0.902925	0.443062	0.0495346	0.0463016	1	0.827259	0.0832645	0	0	0	0	16	0	0	0
TU.2273	chrII	2382434	2384599	+	ORF-TU	gene:SPBC19G7.17	10937.5	5.04961	0.00294963	13.4883	15.5186	1.86896	9.83809	0.585673	0.0495346	0.0463016	0.0832645	0.0495346	0.0832645	0.00162277	0.0442088	0.0111281	0	20	4	0	0
TU.2274	chrII	2385062	2386818	+	ORF-TU	gene:SPBC36B7.02	3769.87	2.14563	0.0121153	1.86298	2.56924	0.5793	1.21658	0.320137	0.0495346	0.0463016	0.0832645	0.275234	0.0832645	0	0	0.00325086	0	16	4	0	0
TU.2275	chrII	2387079	2389333	+	ORF-TU	gene:SPBC36B7.03	7949.47	3.52526	0.00122273	11.9482	17.0705	1.4096	12.5198	0.839597	0.0495346	0.0463016	0.563703	0.0495346	0.563703	0.0307078	0	0.0117844	0.00907755	12	4	0	0
TU.2276	chrII	2389581	2390972	+	ORF-TU	gene:SPBC36B7.04	2876.01	2.0661	0.00630317	3.85198	4.68899	2.45115	13.1035	2.35341	0.0495346	0.0463016	0.0832645	0.0495346	0.0832645	0	0.240528	0.0144202	0	20	4	0	0
TU.2277	chrII	2393570	2395406	+	ORF-TU	gene:SPBC36B7.07	1262.08	0.687031	0.0334623	2.88469	2.95472	1.51548	2.12297	0.526049	0.0495346	0.0463016	0.0832645	0.0495346	0.0832645	0.156354	0	0	0	8	0	0	0
TU.2278	chrII	2395998	2401478	+	ORF-TU	gene:SPBC36B7.09	5854.67	1.06818	0.00125764	3.5247	4.16267	1.37111	3.65236	0.776856	0.0495346	0.0463016	0.248213	0.0495346	0.563703	0	0.0232207	0	0.0195848	8	12	0	0
TU.2279	chrII	2401701	2403359	+	ORF-TU	gene:SPBP18G5.02	1179.94	0.711236	0.041857	1.28085	1.48508	1.0452	1.5763	0.890288	0.12663	0.0463016	0.563703	0.0495346	0.248213	0	0.0283809	0	0	16	4	0	0
TU.2280	chrII	2403524	2405075	+	ORF-TU	gene:SPBP18G5.03	2764.32	1.78113	0.0367568	2.766	2.87344	1.97725	2.41558	1.07336	0.0495346	0.0463016	0.0832645	0.0495346	0.248213	0	0	0.0258581	0	8	4	0	0.0120232
TU.2281	chrII	2406833	2408220	+	ORF-TU	gene:SPBC1921.02	2104.06	1.51589	0.0316196	1.74615	1.85156	1.54941	1.75041	1.11486	0.0495346	0.0463016	0.0832645	0.0495346	0.563703	0	0	0.0130356	0	20	0	0	0
TU.2282	chrII	2411161	2411425	+	nc-TU	gene:SPSNORNA.34	1104.18	4.16672	0.112687	4.22559	4.34822	1.82169	6.36282	0.369987	0.0495346	0.0463016	0.0832645	0.0495346	0.0832645	0.0270435	0.0215825	0.0328636	0	24	8	0	0.0186199
TU.2283	chrII	2411822	2416423	+	ORF-TU	gene:SPBC1921.05	20853.4	4.53138	0.00330957	9.37216	10.9613	4.52126	8.96783	1.73797	0.0495346	0.0463016	0.0832645	0.0495346	0.0832645	0	0	0.0284896	0	8	8	0	0.0195375
TU.2285	chrII	2422644	2424422	+	ORF-TU	gene:SPBC21D10.11c	8985.45	5.05084	0.00208024	9.45789	12.3828	2.50927	5.08699	1.04928	0.0495346	0.0463016	0.0832645	0.0495346	1	0	0	0.0169106	0	16	0	0	0
TU.2286	chrII	2426400	2431723	+	ORF-TU	gene:SPBC21D10.09c	10693.2	2.00849	5.23892e-05	13.3467	16.342	0.609994	26.2117	1.4177	0.0495346	0.0463016	0.374259	0.0495346	0.767097	0	0	0.005359	0	16	8	0	0
TU.2287	chrII	2433401	2433629	+	novel nc-TU		74.062	0.323415	0.549236	0.835865	0.945839	0.966	1.01838	0.744377	0.0495346	0.506555	1	0.827259	0.0832645	0	0	0	0	8	4	0	0
TU.2291	chrII	2439035	2442436	+	ORF-TU	gene:SPBC21D10.05c	5344.69	1.57104	0.0166686	3.20197	3.70619	1.93086	1.88219	1.09915	0.0495346	0.0463016	0.0832645	0.0495346	0.563703	0	0	0	0	0	4	0	0
TU.2292	chrII	2444293	2446237	+	ORF-TU	gene:SPBC12C2.13c	3570.97	1.83597	0.00357081	2.82364	4.69171	1.29612	2.8165	1.04062	0.0495346	0.0463016	0.248213	0.0495346	0.563703	0	0.105364	0	0	12	8	0	0
TU.2293	chrII	2446546	2447730	+	ORF-TU	gene:SPBC12C2.12c	2924.66	2.46807	0.0016393	12.0132	16.0426	2.69904	24.422	1.23641	0.0495346	0.0463016	0.0832645	0.0495346	1	0	0	0.0283458	0	16	0	0	0.0182372
TU.2294	chrII	2450199	2450568	+	nc-TU		59.492	0.160789	0.0902547	4.27049	4.01204	2.64623	4.04402	1.37267	0.0495346	0.0463016	0.0832645	0.0495346	0.248213	0	0	0	0	0	0	0	0
TU.2295	chrII	2452041	2457034	+	ORF-TU	gene:SPBC12C2.10c	7348.56	1.47148	0.0032072	1.16329	1.78402	0.474691	0.933464	0.217819	0.512691	0.121183	0.0832645	0.512691	0.0832645	0	0	0.00588198	0	8	13	0	0
TU.2296	chrII	2457319	2458900	+	ORF-TU	gene:SPBC12C2.09c	1696.63	1.07246	0.0194401	2.0545	2.3219	0.84858	1.34988	0.381196	0.0495346	0.0463016	0.248213	0.0495346	0.0832645	0	0.0225377	0.0120642	0.0088477	12	0	0	0
TU.2297	chrII	2463097	2464311	+	ORF-TU	gene:SPBC12C2.07c	39543.6	32.5462	0.00115033	57.3331	64.132	7.03978	49.8282	1.18017	0.0495346	0.0463016	0.0832645	0.0495346	0.563703	0.00211366	0.00047069	0.0171489	0	16	4	0	0
TU.2298	chrII	2464397	2464605	+	novel nc-TU		51.8953	0.248303	0.565699	1.0707	1.08126	1.10311	1.16069	0.887879	0.512691	0.506555	0.563703	0.512691	0.563703	0.00102887	0.00197496	0.0171489	0.0329179	4	4	0	0
TU.2299	chrII	2466040	2468591	+	ORF-TU	gene:SPBC12C2.05c	1702.92	0.667287	0.000582076	7.88354	6.11114	3.12704	24.4508	10.5295	0.0495346	0.0463016	0.0832645	0.0495346	0.248213	0	0	0.0117257	0	12	4	0	0
TU.2301	chrII	2472985	2475545	+	ORF-TU	gene:SPBC12C2.03c	3729.27	1.45618	0.000100675	5.89554	3.05866	0.782989	4.1478	0	0.246315	0.238593	1	0.121183	0.414216	0	0	0.00899429	0	12	8	0	0
TU.2302	chrII	2475887	2480300	+	ORF-TU	gene:SPBC12C2.02c	7054.29	1.59816	0.00458577	3.11266	3.02495	1.06498	1.83256	0.36325	0.0495346	0.0463016	0.563703	0.0495346	0.0832645	0.0173566	0	0.00563134	0	20	0	0	0
TU.2303	chrII	2480558	2481947	+	ORF-TU	gene:SPBC12C2.01c	2769.35	1.99234	0.0091106	5.19417	5.93246	0.75163	6.11569	0.416097	0.0495346	0.0463016	0.0832645	0.0495346	0.0832645	0	0.0957854	0.0134629	0.0127095	16	4	0	0
TU.2304	chrII	2486558	2488123	+	ORF-TU	gene:SPBC17F3.01c	1897.06	1.2114	0.00521622	2.03669	3.71861	0.978758	2.65519	0.805349	0.0495346	0.0463016	1	0.0495346	0.0832645	0.0568307	0	0.0210691	0	36	4	0	0
TU.2307	chrII	2491859	2495096	+	ORF-TU	gene:SPBC557.04	7582.53	2.34173	0.0135622	4.20322	5.18908	2.02914	4.4383	0.767986	0.0495346	0.0463016	0.0832645	0.0495346	0.0832645	0.0969489	0	0	0	16	12	0	0
TU.2310	chrII	2499545	2501285	+	ORF-TU	gene:SPBC365.01	7144.23	4.10352	0.00579331	3.05721	4.33833	0.407001	4.16059	0.365228	0.0495346	0.0463016	0.0832645	0.0495346	0.0832645	0	0	0.0178274	0	12	0	0	0
TU.2312	chrII	2506839	2510066	+	ORF-TU	gene:SPBC365.06	5366.74	1.66256	0.00882922	3.69396	4.44635	2.65897	3.18962	1.19033	0.0495346	0.0463016	0.0832645	0.0495346	0.0832645	0	0	0	0	4	12	0	0
TU.2313	chrII	2512334	2515023	+	ORF-TU	gene:SPBC365.10	5576.63	2.0731	0.000315467	7.35326	4.50212	1.26266	7.30604	1.62559	0.0495346	0.0463016	1	0.0495346	1	0.0332669	0	0	0	0	1	0	0
TU.2314	chrII	2515241	2516219	+	ORF-TU	gene:SPBC365.11	2292.18	2.34135	0.0427467	3.43629	4.04383	2.16148	3.05667	1.27671	0.0495346	0.0463016	0.0832645	0.0495346	0.0832645	0	0	0.00392697	0	0	0	0	0
TU.2316	chrII	2523948	2527130	+	ORF-TU	gene:SPBC365.15	3800.15	1.19389	0.00796249	1.55006	1.34051	1.71167	2.35101	1.61867	0.0495346	0.121183	0.0832645	0.0495346	0.0832645	0.0332669	0	0.0141718	0	32	4	0	0
TU.2317	chrII	2529283	2532209	+	multicistronic	gene:SPBC365.16;gene:SPNCRNA.135	NA	NA	NA	NA	NA	NA	NA	NA	NA	NA	NA	NA	NA	NA	0	0.0183774	0	16	0	0	0
TU.2318	chrII	2532983	2535594	+	ORF-TU	gene:SPBC29A10.01	14375.8	5.50375	0.000886006	9.98368	13.289	2.21344	44.4458	0.625589	0.0495346	0.0463016	0.0832645	0.0495346	0.0832645	0.00221778	0	0.0113026	0	8	0	0	0
TU.2320	chrII	2540729	2545083	+	ORF-TU	gene:SPBC29A10.04	5289.67	1.21462	0.00417328	4.86236	5.84137	1.20449	1.98302	0.175743	0.0495346	0.0463016	0.248213	0.0495346	0.0832645	0.036291	0	0	0	0	0	0	0
TU.2321	chrII	2545493	2547861	+	ORF-TU	gene:SPBC29A10.05	5334.33	2.25172	0.0172998	2.85187	2.97871	2.24153	3.7454	1.18119	0.0495346	0.0463016	0.0832645	0.0495346	0.0832645	0	0	0	0	4	0	0	0
TU.2322	chrII	2548663	2552537	+	ORF-TU	gene:SPBC29A10.07	18268.1	4.71435	0.00032577	7.72937	11.6179	2.30087	25.5048	1.14273	0.0495346	0.0463016	0.0832645	0.0495346	1	0	0	0	0	16	8	0	0
TU.2323	chrII	2553140	2555563	+	multicistronic	gene:SPBC29A10.08;gene:SPNCRNA.1527	NA	NA	NA	NA	NA	NA	NA	NA	NA	NA	NA	NA	NA	NA	0	0.0205597	0	20	12	0	0.0105837
TU.2324	chrII	2566353	2567304	+	ORF-TU	gene:SPBC29A10.12	2454.28	2.57803	0.00671317	7.13145	8.32169	0.980524	3.09872	0.465972	0.0495346	0.0463016	1	0.0495346	0.0832645	0	0	0	0	12	0	0	0
TU.2325	chrII	2567577	2568297	+	ORF-TU	gene:SPBC29A10.13	4730.31	6.56077	0.00253453	14.8103	16.064	1.98251	9.19162	0.866763	0.0495346	0.0463016	0.0832645	0.0495346	0.0832645	0	0	0.00533056	0	4	4	0	0
TU.2329	chrII	2571091	2573467	+	ORF-TU	gene:SPBC29A10.15	3544.91	1.49134	0.0147096	5.29614	5.47886	1.10461	6.96333	1.04112	0.0495346	0.0463016	0.563703	0.0495346	0.563703	0.00327214	0	0	0.0101408	8	0	0	0
TU.2330	chrII	2573760	2575609	+	ORF-TU	gene:SPBC29A10.17	1150.84	0.622077	0.0161343	3.55517	4.22309	2.52785	2.49948	1.49271	0.0495346	0.0463016	0.0832645	0.0463016	0.0832645	0.133067	0	0	0	8	0	0	0
TU.2331	chrII	2576570	2577834	+	ORF-TU	gene:SPBC2G5.01	9285.29	7.34015	0.00561287	10.8047	11.2597	3.08072	13.8061	1.19371	0.0495346	0.0463016	0.0832645	0.0495346	0.248213	0.012097	0	0.0157417	0	28	0	0	0
TU.2333	chrII	2581945	2583067	+	ORF-TU	gene:SPBC2G5.03	1962.18	1.74726	0.0258087	2.71539	3.2402	2.52268	5.33808	2.11908	0.0495346	0.0463016	0.0832645	0.0495346	0.0832645	0	0	0.00444449	0	16	16	0	0
TU.2334	chrII	2584649	2585179	+	nc-TU		237.633	0.44752	0.285848	0.974423	0.909816	1.02468	1.06564	0.950996	0.827259	0.268286	0.563703	0.512691	0.563703	0	0	0	0	0	4	0	0
TU.2336	chrII	2585998	2588759	+	ORF-TU	gene:SPBC2G5.05	119543	43.2814	0.000845	22.1152	30.2167	1.797	20.9424	0.507923	0.0495346	0.0463016	0.0832645	0.0495346	0.0832645	0.0188905	0	0.0311213	0	16	0	0	0.0114766
TU.2338	chrII	2594372	2596428	+	ORF-TU	gene:SPBC25B2.01	3298.54	1.60357	0.00325292	9.59312	10.334	3.55447	6.06997	1.52708	0.0495346	0.0463016	0.0832645	0.0495346	0.0832645	0.00633653	0.383142	0	0	16	12	0	0
TU.2339	chrII	2601733	2604581	+	ORF-TU	gene:SPBC25B2.03	5323.69	1.86862	0.0197135	1.70801	2.22612	0.978669	1.67292	0.412424	0.0495346	0.0463016	0.563703	0.0495346	0.0832645	0.0177369	0.0574713	0.00863906	0	16	4	0	0
TU.2340	chrII	2605914	2607098	+	ORF-TU	gene:SPBC25B2.05	5896.73	4.97614	0.00820294	7.2736	8.74913	3.5803	12.1365	2.38762	0.0495346	0.0463016	0.0832645	0.0495346	0.0832645	0.0166334	0	0.0139097	0	0	0	0	0
TU.2342	chrII	2611690	2612610	+	ORF-TU	gene:SPBC25B2.08	529.289	0.574689	0.117774	1.21778	1.1222	1.44646	1.52769	1.32539	0.12663	0.506555	0.248213	0.0495346	0.0832645	0	0	0.0189043	0	0	0	0	0
TU.2343	chrII	2616234	2619417	+	multicistronic	gene:SPBC25B2.10;gene:SPBC25B2.11	NA	NA	NA	NA	NA	NA	NA	NA	NA	NA	NA	NA	NA	NA	0	0.0157948	0	8	8	0	0
TU.2344	chrII	2627289	2630775	+	ORF-TU	gene:SPBC6B1.02	4167.58	1.19518	0.00650031	2.19949	2.79655	1.92349	2.99532	1.09882	0.0495346	0.0463016	0.0832645	0.0495346	1	0	0.255428	0.00543082	0	16	8	0	0
TU.2345	chrII	2631043	2632152	+	nc-TU	gene:SPNCRNA.1537	425.889	0.383683	0.064277	2.42242	2.55089	1.4278	2.60274	0.235194	0.0495346	0.0463016	0.0832645	0.0495346	0.0832645	0	0	0.00387683	0.0107161	20	4	0	0
TU.2346	chrII	2632847	2634307	+	ORF-TU	gene:SPBC6B1.04	1421.97	0.973283	0.0462869	2.10921	2.52247	1.09079	2.25733	0.729699	0.0495346	0.0463016	0.563703	0.0495346	0.248213	0	0	0	0	4	4	0	0
TU.2347	chrII	2637244	2638371	+	nc-TU		526.684	0.466918	0.187621	0.980692	1.02321	0.783204	1.01455	0.861078	0.827259	0.824778	0.0832645	0.827259	0.248213	0.00704473	0	0	0	16	8	0	0
TU.2348	chrII	2638973	2639331	+	nc-TU		135.248	0.376735	0.290397	1.41516	1.44222	1.36629	1.48703	0.794111	0.0495346	0.0463016	0.0832645	0.0495346	0.0832645	0.0122609	0	0.00502144	0	12	4	0	0
TU.2349	chrII	2641917	2644813	+	ORF-TU	gene:SPBC6B1.07	5262.27	1.81646	0.00859984	3.60537	4.07657	1.11773	3.1302	0.666607	0.0495346	0.0463016	1	0.0495346	0.0832645	0	0	0.0131361	0	16	4	0	0
TU.2350	chrII	2651597	2656483	+	ORF-TU	gene:SPBC6B1.10	4816.69	0.985614	0.00934851	4.21323	4.37878	2.52258	4.3797	1.42894	0.0495346	0.0463016	0.0832645	0.0495346	0.0832645	0	0.0119732	0	0	12	0	0	0
TU.2352	chrII	2661668	2661980	+	ORF-TU	gene:SPBC3E7.17	2.06933	0.00661129	0.5	1.64262	1.53755	2.55385	1.70604	1.77591	0.506555	0.500184	0.553617	0.506555	0.553617	0	0	0	0	4	4	0	0
TU.2354	chrII	2676586	2678661	+	ORF-TU	gene:SPBC3E7.09	1896.55	0.913561	0.00347233	6.93049	8.10788	1.6551	4.80327	0.734729	0.0495346	0.0463016	0.248213	0.0495346	1	0.0987922	0	0	0	8	4	0	0
TU.2355	chrII	2678797	2680225	+	ORF-TU	gene:SPBC3E7.10	6491.45	4.54265	0.0109087	11.3642	12.7832	8.31081	13.294	2.23121	0.0495346	0.0463016	0.0832645	0.0495346	0.0832645	0	0.21239	0.0125974	0	8	4	0	0
TU.2356	chrII	2681105	2681316	+	novel nc-TU		133.588	0.630132	0.543058	0.834788	0.833885	0.766446	0.72847	0.822189	0.0495346	0.0463016	0.0832645	0.0495346	0.0832645	0	0	0	0	0	0	0	0
TU.2357	chrII	2683260	2685011	+	nc-TU		1060.25	0.605165	0.0688939	0.896413	1.08749	0.768827	1.23666	0.648864	0.512691	0.506555	0.0832645	0.12663	0.0832645	0	0	0.00404166	0	12	8	0	0
TU.2358	chrII	2685627	2686889	+	ORF-TU	gene:SPBC3E7.14	1491.55	1.18096	0.0297984	6.04876	5.71502	1.56369	5.06802	1.16207	0.0495346	0.0463016	0.0832645	0.0495346	0.248213	0.00379787	0.0364468	0.0117544	0	24	8	0	0
TU.2359	chrII	2690807	2691663	+	ORF-TU	gene:SPBC4F6.04	23015.1	26.8554	0.00371018	27.0979	34.2533	1.83928	64.648	0.891405	0.0463016	0.0463016	0.0832645	0.0495346	0.563703	0.0170747	0.255428	0.0265718	0	20	4	0	0.0112215
TU.2360	chrII	2694343	2698172	+	ORF-TU	gene:SPBC4F6.06	5598.75	1.46181	0.00801338	3.79248	3.97376	1.77228	3.66603	0.598018	0.0495346	0.0463016	0.0832645	0.0495346	0.0832645	0	0.0348311	0.0130467	0	12	4	0	0
TU.2361	chrII	2704676	2707644	+	ORF-TU	gene:SPBC4F6.09	7495.71	2.52466	0.000281514	15.9619	23.4122	1.40342	35.3417	0.25137	0.0495346	0.0463016	0.248213	0.0495346	0.0832645	0.00578553	0	0.0143211	0	8	0	0	0
TU.2362	chrII	2707951	2711564	+	ORF-TU	gene:SPBC4F6.10	4016.18	1.11128	0.0094264	3.44847	3.85245	2.26112	4.45008	1.02564	0.0495346	0.0463016	0.0832645	0.0495346	0.0832645	0	0	0	0	8	0	0	0
TU.2363	chrII	2712182	2714024	+	ORF-TU	gene:SPBC4F6.12	1850.83	1.00425	0.0102661	0.925409	1.15955	0.285603	0.83034	0.288645	0.512691	0.824778	0.0832645	0.827259	0.0832645	0.00950479	0	0.0118025	0	8	0	0	0
TU.2364	chrII	2716863	2719017	+	ORF-TU	gene:SPBC4F6.14	2126.73	0.986882	0.0163582	4.32215	4.68776	2.15202	4.6341	1.19441	0.0495346	0.0463016	0.0832645	0.0495346	0.0832645	0.00654429	0.0174155	0.00628301	0	12	8	0	0
TU.2366	chrII	2721030	2722680	+	novel nc-TU		453.99	0.274979	0.0330211	2.70466	3.22486	1.16476	2.4964	0.361267	0.0495346	0.0463016	1	0.0495346	0.0832645	0	0	0.0182149	0	12	4	0	0
TU.2368	chrII	2727374	2727634	+	novel nc-TU		27.932	0.107019	0.449888	1.15187	1.28906	1.27768	1.09836	0.788485	0.512691	0.121183	0.248213	0.512691	0.563703	0	0	0.00578172	0	7	8	0	0
TU.2369	chrII	2729236	2730651	+	ORF-TU	gene:SPBC18A7.01	1039.38	0.734024	0.0473748	1.12162	1.31078	1.0169	1.46809	1.01247	0.275234	0.268286	1	0.0495346	1	0	0	0	0	16	0	0	0
TU.2370	chrII	2733215	2736044	+	ORF-TU	gene:SPBC336.01	3109.51	1.09877	0.0137621	1.08069	1.31025	0.506497	1.24993	0.576554	0.512691	0.0463016	0.0832645	0.12663	0.0832645	0	0	0	0	20	4	0	0
TU.2371	chrII	2736935	2738050	+	ORF-TU	gene:SPBC336.02	3868.98	3.46683	0.00707299	11.7271	14.6641	2.24122	20.9436	0.610185	0.0495346	0.0463016	0.0832645	0.0495346	0.0832645	0	0.00622996	0	0	16	4	0	0
TU.2372	chrII	2739689	2743511	+	ORF-TU	gene:SPBC336.03	5034.24	1.31683	0.0247618	1.89331	2.07306	1.53999	2.64189	0.986214	0.0495346	0.0463016	0.0832645	0.0495346	1	0.0147852	0	0.0170876	0	20	8	0	0
TU.2373	chrII	2743764	2747946	+	ORF-TU	gene:SPBC336.04	6989.64	1.67096	0.0146436	4.10977	3.84673	1.72784	4.22609	0.977291	0.0495346	0.0463016	0.0832645	0.0495346	0.563703	0	0	0	0	12	4	0	0
TU.2374	chrII	2750880	2755029	+	ORF-TU	gene:SPBC336.07	1745.61	0.420629	0.0390593	0.736237	0.937655	0.478239	0.75436	0.570235	0.0495346	0.824778	0.0832645	0.0495346	0.0832645	0	0	0	0	8	8	0	0
TU.2375	chrII	2755441	2756277	+	ORF-TU	gene:SPBC336.08	279.648	0.334108	0.241006	0.886051	0.914479	1.03653	0.909377	1.09919	0.512691	0.506555	1	0.512691	0.563703	0.00798403	0	0	0	12	0	0	0
TU.2376	chrII	2756365	2757827	+	novel nc-TU		520.424	0.355724	0.111422	1.19221	1.05949	1.32543	1.03251	0.914026	0.512691	0.506555	0.248213	0.827259	1	0	0	0	0	4	16	0	0
TU.2378	chrII	2759519	2761163	+	ORF-TU	gene:SPBC336.11	3844.57	2.33713	0.0246227	2.01804	2.30435	1.39725	2.30599	1.13628	0.0495346	0.0463016	0.0832645	0.0495346	0.0832645	0	0	0.00945804	0	8	0	0	0
TU.2379	chrII	2764267	2765196	+	nc-TU	gene:SPNCRNA.1548	993.371	1.06814	0.0351882	2.19584	2.5719	0.948166	3.13719	0.662401	0.0495346	0.0463016	0.563703	0.0495346	0.0832645	0	0.0028069	0.00899339	0	12	4	0	0
TU.2380	chrII	2769151	2772418	+	ORF-TU	gene:SPBC336.15	2851.73	0.872622	0.0160569	1.12173	1.57254	0.882689	1.41949	0.611524	0.275234	0.268286	0.248213	0.0495346	0.0832645	0.0798403	0	0.0102846	0	4	12	0	0
TU.2381	chrII	2772762	2776088	+	multicistronic	gene:SPBC685.02;gene:SPBC685.03	NA	NA	NA	NA	NA	NA	NA	NA	NA	NA	NA	NA	NA	NA	0	0.0108745	0	4	4	0	0
TU.2382	chrII	2777795	2778586	+	ORF-TU	gene:SPBC685.05	173.843	0.219499	0.0805188	0.958827	0.856573	0.247692	0.701481	0.547641	0.512691	0.268286	0.0832645	0.0495346	0.0832645	0	0	0	0	8	0	0	0
TU.2383	chrII	2778901	2779938	+	ORF-TU	gene:SPBC685.06	49317.2	47.5118	0.000158229	121.857	185.833	2.7446	805.212	0.715129	0.0495346	0.0463016	0.0832645	0.0495346	0.0832645	0.00391373	0	0.0321262	0	16	4	0	0.0209875
TU.2384	chrII	2781188	2783647	+	multicistronic	gene:SPBC685.08;gene:SPBC685.09	NA	NA	NA	NA	NA	NA	NA	NA	NA	NA	NA	NA	NA	NA	0	0.0135471	0	24	0	0	0
TU.2385	chrII	2786873	2788141	+	ORF-TU	gene:SPBC32F12.02	1508.98	1.18911	0.0222217	0.642388	1.66778	0.289589	0.806498	0.492824	0.275234	0.506555	0.0832645	0.512691	0.0832645	0	0	0	0	12	8	0	0
TU.2386	chrII	2788393	2789490	+	ORF-TU	gene:SPBC32F12.16	507.637	0.462329	0.105433	1.08128	1.0131	1.1213	0.766328	1.16185	0.827259	0.824778	0.248213	0.0495346	0.248213	0	0	0	0	16	8	0	0
TU.2387	chrII	2791348	2794131	+	ORF-TU	gene:SPBC32F12.04	2279.21	0.818683	0.0141199	5.29191	5.91487	3.08024	3.24103	0.994747	0.0495346	0.0463016	0.0832645	0.0495346	0.563703	0.0798403	0	0	0	8	4	0	0
TU.2388	chrII	2794833	2796166	+	ORF-TU	gene:SPBC32F12.06	2476.03	1.85609	0.0212298	4.26618	4.60108	2.05526	3.5707	0.884521	0.0495346	0.0463016	0.0832645	0.0495346	0.563703	0	0	0.00347581	0	0	4	0	0
TU.2391	chrII	2799697	2800016	+	novel nc-TU		175.775	0.549298	0.287577	0.770089	0.870351	1.0583	0.951211	1.07161	0.12663	0.268286	0.563703	0.827259	0.563703	0	0	0	0	4	4	0	0
TU.2392	chrII	2800300	2801723	+	ORF-TU	gene:SPBC32F12.09	1860.52	1.30654	0.0158967	1.13404	1.10901	0.345362	0.393957	0.313314	0.512691	0.824778	0.0832645	0.0495346	0.0832645	0	0	0	0	4	4	0	0
TU.2393	chrII	2802349	2804402	+	ORF-TU	gene:SPBC32F12.10	22402.9	10.907	0.00550929	3.28647	3.982	1.51183	2.75292	1.14622	0.0495346	0.0463016	0.0832645	0.0495346	0.563703	0.0287023	0.00121248	0	0	8	0	0	0
TU.2394	chrII	2805332	2809037	+	multicistronic	gene:SPBC32F12.11;gene:SPNCRNA.1550	NA	NA	NA	NA	NA	NA	NA	NA	NA	NA	NA	NA	NA	NA	0	0.0329701	0	16	8	0	0.0274215
TU.2396	chrII	2809859	2810456	+	ORF-TU	gene:SPBC32F12.15	1160.83	1.94119	0.0135992	4.97226	5.26078	1.63367	2.20204	0.826382	0.0495346	0.0463016	0.0832645	0.0495346	0.248213	0.00433914	0	0.0102848	0	16	0	0	0
TU.2398	chrII	2813085	2819376	+	ORF-TU	gene:SPBC19C7.02	7812.3	1.24162	0.00316278	4.99655	6.11041	1.68045	2.90868	0.474947	0.0495346	0.0463016	0.0832645	0.0495346	0.0832645	0.199601	0	0	0	4	0	0	0
TU.2399	chrII	2819759	2825131	+	ORF-TU	gene:SPBC19C7.03	7368.85	1.37146	0.00164615	1.29417	1.09307	1.74673	1.80394	1.78272	0.12663	0.506555	0.0832645	0.0495346	0.0832645	0.0299401	0	0.00923267	0	8	0	0	0
TU.2402	chrII	2829822	2830946	+	ORF-TU	gene:SPBC19C7.05	2584.31	2.29716	0.0169092	0.915502	1.0521	1.09906	1.11413	1.08742	0.275234	0.506555	1	0.827259	0.563703	0	0	0	0	8	12	0	0
TU.2403	chrII	2831776	2834118	+	ORF-TU	gene:SPBC19C7.06	49505.4	21.1291	0.00108339	45.5223	46.4978	8.4027	43.1883	1.19381	0.0495346	0.0463016	0.0832645	0.0495346	0.0832645	0.0164832	0	0.0179957	0	16	4	0	0
TU.2404	chrII	2840732	2842806	+	ORF-TU	gene:SPBC19C7.10	2938.85	1.41631	0.0257511	3.50785	4.21631	1.17633	2.81868	0.336454	0.0495346	0.0463016	0.248213	0.0495346	0.0832645	0.00928375	0	0.00941727	0	12	4	0	0
TU.2405	chrII	2842982	2845598	+	ORF-TU	gene:SPBC19C7.11	1905.31	0.72805	0.0268884	3.84463	3.86724	1.96462	4.59945	0.676904	0.0495346	0.0463016	0.0832645	0.0495346	0.0832645	0.0238291	0.0178205	0.00787046	0.00842192	12	0	0	0
TU.2406	chrII	2848466	2849476	+	ORF-TU	gene:SPBP19A11.01	6529.71	6.45867	0.000682594	1.5205	1.39622	0.416208	7.09417	0.476321	0.0495346	0.506555	0.0832645	0.0495346	0.0832645	0	0	0.0172604	0	12	8	0	0
TU.2409	chrII	2863230	2863678	+	nc-TU		141.904	0.316045	0.087033	2.497	2.40497	1.65003	3.22146	1.04096	0.0495346	0.0463016	0.0832645	0.0495346	1	0	0	0	0	20	4	0	0
TU.2410	chrII	2863816	2868370	+	ORF-TU	gene:SPBP19A11.06	5302.97	1.16421	0.00330727	5.3944	6.19507	3.1429	4.96257	1.47495	0.0495346	0.0463016	0.0832645	0.0495346	0.0832645	0.00399202	0	0.0102688	0	20	0	0	0
TU.2411	chrII	2871753	2873308	+	ORF-TU	gene:SPBP4H10.03	2988.65	1.92073	0.0159437	0.902507	1.21602	0.889069	1.11562	1.05687	0.275234	0.506555	1	0.512691	0.563703	0	0	0	0	4	4	0	0
TU.2412	chrII	2873925	2876067	+	ORF-TU	gene:SPBP4H10.04	3947.62	1.8421	0.00914918	4.60995	4.5474	0.830855	1.66815	0.421901	0.0495346	0.0463016	0.563703	0.0495346	0.0832645	0	0.0289823	0.013861	0	8	4	0	0
TU.2414	chrII	2881752	2884119	+	ORF-TU	gene:SPBP4H10.07	2357	0.995353	0.0292777	1.6621	2.0789	1.06071	1.84295	0.393717	0.0495346	0.0463016	0.563703	0.0495346	0.0832645	0	0	0	0	16	0	0	0
TU.2415	chrII	2884319	2885011	+	ORF-TU	gene:SPBP4H10.08	304.066	0.438768	0.0896042	5.34707	5.01481	0.471145	6.78293	1.81377	0.0495346	0.0463016	0.0832645	0.0495346	0.0832645	0.000800004	0	0.0117106	0	4	4	0	0
TU.2416	chrII	2890759	2891877	+	ORF-TU	gene:SPBP4H10.10	269.142	0.24052	0.111334	0.835854	0.935649	0.799307	0.822486	0.57742	0.12663	0.506555	0.0832645	0.0495346	0.0832645	0	0	0.018087	0	20	8	0	0
TU.2418	chrII	2895470	2897697	+	multicistronic	gene:SPBP4H10.12;gene:SPBP4H10.13	NA	NA	NA	NA	NA	NA	NA	NA	NA	NA	NA	NA	NA	NA	0	0.0262958	0	20	4	0	0.0170892
TU.2420	chrII	2901878	2902374	+	nc-TU		129.381	0.260323	0.271129	1.03216	1.01914	1.11977	1.10672	0.964961	0.827259	0.824778	0.248213	0.12663	0.563703	0	0	0	0	4	8	0	0
TU.2421	chrII	2903057	2905992	+	ORF-TU	gene:SPBP4H10.15	31687.8	10.7929	0.00173881	12.1565	15.1853	2.20229	5.66921	0.508369	0.0495346	0.0463016	0.0832645	0.0495346	0.0832645	0.0265025	0.00141207	0.0222376	0	20	0	0	0.00879788
TU.2422	chrII	2912101	2913483	+	ORF-TU	gene:SPBP4H10.20	1669.82	1.20739	0.0128138	3.56587	3.91565	0.814238	2.20283	0.660554	0.0495346	0.0463016	0.248213	0.0495346	0.0832645	0	0	0	0	16	8	0	0
TU.2423	chrII	2916262	2918902	+	ORF-TU	gene:SPBC1703.02	5143.37	1.94751	0.0209997	1.80428	2.45284	1.29911	2.05927	0.625484	0.12663	0.0463016	0.563703	0.0495346	0.0832645	0	0.383142	0.0205637	0	16	4	0	0
TU.2425	chrII	2921241	2923544	+	ORF-TU	gene:SPBC1703.04	1216.96	0.528196	0.0390809	1.17817	1.08461	0.95554	1.07471	0.819804	0.0495346	0.506555	1	0.512691	0.0832645	0	0	0	0	12	8	0	0
TU.2426	chrII	2923900	2925327	+	ORF-TU	gene:SPBC1703.05	2912.72	2.03972	0.000977224	17.6973	21.3741	2.07844	5.13387	0	0.0495346	0.0463016	0.248213	0.0495346	0.0755606	0	0	0.00763944	0	4	8	0	0
TU.2427	chrII	2925527	2927733	+	ORF-TU	gene:SPBC1703.06	2184.24	0.989686	0.0171527	1.66359	1.86992	0.969013	1.2056	0.778195	0.0495346	0.0463016	1	0.12663	0.0832645	0.00403234	0	0.0032415	0	8	0	0	0
TU.2428	chrII	2927982	2931144	+	ORF-TU	gene:SPBC1703.07	37758.4	11.9375	0.000496804	14.2645	16.1623	1.56301	1.9159	0.264111	0.0495346	0.0463016	0.0832645	0.0495346	0.0832645	0.0128775	0	0	0	12	8	0	0
TU.2429	chrII	2931645	2932555	+	ORF-TU	gene:SPBC1703.09	761.065	0.835417	0.0468923	0.957789	1.38266	0.43046	0.879288	0.650896	0.827259	0.506555	0.0832645	0.827259	0.0832645	0	0.383142	0	0	20	8	0	0
TU.2430	chrII	2932968	2934290	+	ORF-TU	gene:SPBC1703.10	7508.2	5.67513	0.00605663	29.3795	29.3335	0.785111	36.248	0.336457	0.0495346	0.0463016	0.563703	0.0495346	0.0832645	0.111049	0.0981304	0.0216418	0	32	4	0	0.00943565
TU.2431	chrII	2934700	2936011	+	ORF-TU	gene:SPBC1703.11	880.322	0.670977	0.0114202	5.28492	5.40091	0.830386	1.34171	0.402689	0.0495346	0.0463016	1	0.0495346	0.0832645	0	0	0	0	8	0	0	0
TU.2432	chrII	2936143	2938653	+	ORF-TU	gene:SPBC1703.12	2252.51	0.897057	0.00733257	0.727986	1.57532	0.25	0.570706	0.226926	0.12663	0.0463016	0.0832645	0.0495346	0.0832645	0	0	0	0	8	8	0	0
TU.2434	chrII	2944791	2945037	+	novel nc-TU		36.88	0.149312	0.781363	0.750473	0.824765	1.05459	0.884575	0.792929	0.0495346	0.0463016	1	0.0495346	0.248213	0	0	0	0	8	8	0	0
TU.2435	chrII	2945202	2945647	+	novel nc-TU		127.628	0.286161	0.329094	1.11612	1.29162	0.903094	0.849501	0.946448	0.275234	0.0463016	1	0.12663	0.563703	0	0	0	0	12	4	0	0
TU.2436	chrII	2948280	2950199	+	ORF-TU	gene:SPBC2A9.02	6313.2	3.28812	0.00680356	10.6782	11.444	2.08209	10.7481	0.778817	0.0495346	0.0463016	0.0832645	0.0495346	0.563703	0.0163607	0	0.00926713	0	12	0	0	0
TU.2437	chrII	2951174	2952505	+	ORF-TU	gene:SPBC2A9.03	592.148	0.444556	0.0895867	0.899623	0.914558	1.14834	1.1994	1.21176	0.0495346	0.0463016	1	0.0495346	0.0832645	0	0	0.0147451	0	12	0	0	0
TU.2438	chrII	2954158	2954833	+	novel nc-TU		2.13733	0.00316174	0.111111	2.22438	2.56471	3.25	2.81092	1.28571	0.506555	0.500184	0.236137	0.268286	1	0	0	0	0	20	0	0	0
TU.2439	chrII	2959737	2960794	+	ORF-TU	gene:SPBC2A9.13	609.699	0.576275	0.0669175	1.20986	1.55483	0.487081	0.904035	0.793929	0.12663	0.0463016	0.0832645	0.275234	0.0832645	0	0.0201654	0	0	28	4	0	0
TU.2440	chrII	2962822	2963810	+	ORF-TU	gene:SPBC2A9.09	2456.88	2.48421	0.000691797	20.6688	19.0252	1.39847	4.14476	0.752123	0.0495346	0.0463016	0.563703	0.0495346	1	0.00792066	0	0	0	8	4	0	0
TU.2441	chrII	2964117	2965611	+	ORF-TU	gene:SPBC2A9.10	1045.92	0.699614	0.0081046	8.58658	9.7277	2.70804	10.9349	0.456988	0.0495346	0.0463016	0.0832645	0.0495346	0.248213	0.018302	0	0.00369643	0	12	0	0	0
TU.2442	chrII	2967279	2968212	+	ORF-TU	gene:SPBC2A9.12	818.087	0.875897	0.00939063	16.8997	22.168	3.77821	18.0099	0.951956	0.0495346	0.0463016	0.0832645	0.0495346	1	0	0	0.00426683	0	12	0	0	0
TU.2444	chrII	2971335	2974591	+	ORF-TU	gene:SPBC2D10.04	3701.81	1.13657	0.0101437	6.06818	5.69412	1.40781	6.91451	0.559745	0.0495346	0.0463016	0.0832645	0.0495346	0.0832645	0	0	0.00502491	0	24	0	0	0
TU.2445	chrII	2974806	2976518	+	ORF-TU	gene:SPBC2D10.05	1348.86	0.787423	0.00381596	5.74289	5.2883	1.39504	1.37607	0.659411	0.0495346	0.0463016	0.563703	0.512691	1	0.398193	0	0	0.0231423	8	0	0	0
TU.2448	chrII	2979912	2980547	+	nc-TU	gene:SPNCRNA.1568	615.36	0.967547	0.01448	8.40989	8.73473	1.50543	5.77279	0.56901	0.0495346	0.0463016	0.0832645	0.0495346	0.0832645	0	0	0	0	16	12	0	0
TU.2449	chrII	2981006	2982406	+	ORF-TU	gene:SPBC2D10.09	3078.28	2.1972	0.018967	2.10544	3.0991	0.592284	0.90673	0.428643	0.0495346	0.0463016	0.0832645	0.275234	0.0832645	0	0.00331725	0.0207491	0	0	0	0	0
TU.2450	chrII	2986939	2988407	+	ORF-TU	gene:SPBC2D10.12	8489.06	5.7788	0.0113957	8.16373	10.2934	2.44028	9.50839	1.05919	0.0495346	0.0463016	0.0832645	0.0495346	0.563703	0.0025107	0	0.0122837	0	12	4	0	0
TU.2451	chrII	2988659	2989931	+	ORF-TU	gene:SPBC2D10.13	695.897	0.546659	0.0993342	0.941729	1.00295	0.946493	0.865731	1.05348	0.512691	0.824778	0.563703	0.0495346	0.563703	0.0242709	0	0	0.0124454	4	0	0	0
TU.2452	chrII	2996340	2997016	+	ORF-TU	gene:SPBC2D10.16	393.731	0.581581	0.0540332	3.24181	2.39085	1.4105	4.57004	0.699208	0.0495346	0.0463016	0.248213	0.0495346	0.563703	0	0	0	0	4	4	0	0
TU.2453	chrII	2997112	3001034	+	ORF-TU	gene:SPBC2D10.17	2586.11	0.659216	0.0177759	2.42009	2.34852	1.696	2.94011	1.5274	0.0495346	0.0463016	0.0832645	0.0495346	0.0832645	0	0	0.0041299	0	20	0	0	0
TU.2454	chrII	3001181	3003273	+	ORF-TU	gene:SPBC2D10.18	2467.35	1.17886	0.00292572	7.66813	8.08392	2.56528	3.12456	1.09072	0.0495346	0.0463016	0.0832645	0.0495346	0.563703	0	0	0.00422774	0.00792751	8	0	0	0
TU.2455	chrII	3004409	3005524	+	ORF-TU	gene:SPBC2D10.20	833.183	0.746579	0.0737185	2.22158	2.39897	1.37325	1.74039	0.753817	0.0495346	0.0463016	0.0832645	0.0495346	0.0832645	0	0.0348311	0.00453156	0	4	12	0	0
TU.2456	chrII	3005645	3006965	+	novel nc-TU		390.557	0.295652	0.144681	1.16628	1.15221	1.07587	1.05933	1.03755	0.0495346	0.0463016	0.563703	0.275234	1	0.0242848	0.0232207	0	0	12	4	0	0
TU.2457	chrII	3007397	3007712	+	novel nc-TU		77.8533	0.246371	0.264766	1.265	1.31797	1.14077	1.06918	0.926561	0.12663	0.0463016	1	0.827259	1	0.00893735	0.0171556	0	0	20	8	0	0
TU.2460	chrII	3011930	3012281	+	novel nc-TU		427.057	1.21323	0.258231	1.01111	0.951131	0.928432	0.980886	0.913834	0.827259	0.268286	0.563703	0.512691	0.248213	0	0	0	0	8	4	0	0
TU.2461	chrII	3013037	3014963	+	ORF-TU	gene:SPBC15D4.02	2120.16	1.10024	0.0123355	0.633084	1.1614	0.437847	0.922156	0.537315	0.12663	0.268286	0.0832645	0.827259	0.0832645	0	0	0.00379671	0	4	0	0	0
TU.2462	chrII	3015528	3018037	+	ORF-TU	gene:SPBC15D4.03	3501.22	1.39491	0.0203664	2.75861	3.20772	2.05484	4.17407	1.0123	0.0495346	0.0463016	0.0832645	0.0495346	1	0.199601	0.0403307	0.00387683	0	4	0	0	0
TU.2463	chrII	3018146	3019843	+	ORF-TU	gene:SPBC15D4.04	3010.42	1.77292	0.0287972	1.13682	1.86313	0.719905	1.10658	0.496516	0.275234	0.0463016	0.0832645	0.512691	0.0832645	0	0	0.0109308	0.00744172	12	0	0	0
TU.2464	chrII	3020750	3022116	+	ORF-TU	gene:SPBC15D4.05	1408.68	1.03049	0.0353442	1.93484	1.72215	1.5308	2.17402	0.866157	0.0495346	0.0463016	0.0832645	0.0495346	0.563703	0	0.0132118	0	0	16	4	0	0
TU.2465	chrII	3022411	3023072	+	ORF-TU	gene:SPBC15D4.06	578.581	0.87399	0.00729637	5.52418	7.99322	4.37167	13.5195	5.35188	0.0495346	0.0463016	0.0832645	0.0495346	0.0832645	0	0.0191571	0.0104853	0	20	4	0	0
TU.2470	chrII	3026417	3027327	+	nc-TU		471.415	0.51747	0.0629938	3.2066	3.23385	1.95952	3.58273	0.87145	0.0495346	0.0463016	0.0832645	0.0495346	1	0	0	0	0	12	4	0	0
TU.2471	chrII	3028655	3030225	+	nc-TU	gene:SPNCRNA.1575	231.413	0.147303	0.0359879	2.26146	2.74325	1.63508	2.70953	0.652576	0.0495346	0.0463016	0.563703	0.0495346	0.248213	0	0	0	0	12	0	0	0
TU.2472	chrII	3031618	3032740	+	nc-TU	gene:SPNCRNA.1576	590.707	0.526008	0.0187272	5.73548	5.99358	1.76387	6.04096	1.17866	0.0495346	0.0463016	0.0832645	0.0495346	0.248213	0	0	0	0	12	0	0	0
TU.2473	chrII	3033725	3035892	+	ORF-TU	gene:SPBC15D4.14	3463.6	1.5976	0.0114841	2.8982	3.56158	0.733363	2.79104	0.567841	0.0495346	0.0463016	0.248213	0.0495346	0.248213	0	0	0.00353379	0	12	0	0	0
TU.2474	chrII	3036095	3037205	+	ORF-TU	gene:SPBC15D4.15	7422.63	6.68104	0.00534279	40.3082	42.7216	4.71084	50.8499	0.866855	0.0495346	0.0463016	0.0832645	0.0495346	0.248213	0.0234824	0	0.0137303	0.00678326	8	8	0	0
TU.2475	chrII	3037923	3040807	+	ORF-TU	gene:SPBC13E7.01	6157.1	2.13418	0.00840755	4.11886	4.75477	1.04336	4.32842	1.04237	0.0495346	0.0463016	0.563703	0.0495346	0.563703	0.0239521	0	0.011089	0	16	0	0	0
TU.2476	chrII	3041487	3043396	+	ORF-TU	gene:SPBC13E7.02	1318.95	0.690547	0.0141585	3.76351	3.35461	1.55423	4.25192	0.77988	0.0495346	0.0463016	0.0832645	0.0495346	0.0832645	0	0	0.00572483	0	8	0	0	0
TU.2477	chrII	3046805	3047618	+	ORF-TU	gene:SPBC13E7.04	7623.83	9.36588	0.0101986	7.5366	8.79224	2.18484	8.03615	0.902614	0.0495346	0.0463016	0.0832645	0.0495346	0.563703	0	0	0.00719948	0	16	4	0	0
TU.2478	chrII	3047906	3050425	+	ORF-TU	gene:SPBC13E7.05	3429.19	1.36079	0.00140928	6.52312	6.47533	2.07834	2.29077	1.84068	0.0495346	0.0463016	0.0832645	0.0495346	0.563703	0	0	0	0	16	0	0	0
TU.2479	chrII	3050580	3051655	+	ORF-TU	gene:SPBC13E7.06	777.509	0.722592	0.100871	0.893913	1.16827	0.542486	1.03423	0.560212	0.275234	0.506555	0.0832645	0.827259	0.0832645	0	0	0	0	12	4	0	0
TU.2480	chrII	3052490	3054793	+	ORF-TU	gene:SPBC13E7.07	5109.74	2.21777	0.0181838	1.57524	1.28166	1.1074	1.08083	1.07629	0.0495346	0.0463016	0.563703	0.512691	0.563703	0	0	0.00372645	0	8	0	0	0
TU.2485	chrII	3059118	3060280	+	ORF-TU	gene:SPBC13E7.11	1196.39	1.02871	0.0539519	3.49389	3.50103	1.88329	3.75968	1.04764	0.0495346	0.0463016	0.0832645	0.0495346	0.0832645	0.0460617	0	0	0.00844	24	0	0	0
TU.2486	chrII	3060550	3061578	+	ORF-TU	gene:SPBC30D10.18c	13741.9	13.3546	0.00488548	1.66488	1.65563	1.61436	2.78695	1.84189	0.0495346	0.0463016	0.0832645	0.0495346	0.0832645	0.00977397	0.0257103	0.013565	0.00878889	28	0	0	0.0210398
TU.2487	chrII	3062047	3064160	+	ORF-TU	gene:SPBC30D10.17c	10693.9	5.05862	0.0141699	6.02354	6.2925	2.7769	5.93994	0.92829	0.0495346	0.0463016	0.0832645	0.0495346	1	0.00570287	0	0.0145782	0	16	0	0	0
TU.2489	chrII	3070306	3071953	+	ORF-TU	gene:SPBC30D10.13c	14747.1	8.94846	0.00310601	5.71407	8.88332	1.17424	28.3134	0.943245	0.0495346	0.0463016	0.563703	0.0495346	0.563703	0	0	0.0135123	0	12	8	0	0
TU.2490	chrII	3072265	3073432	+	ORF-TU	gene:SPBC30D10.12c	833.085	0.713258	0.0434298	3.71635	3.49509	0.956543	3.83113	0.534693	0.0495346	0.0463016	0.563703	0.0495346	0.0832645	0	0	0.00967214	0	12	4	0	0
TU.2491	chrII	3075761	3083121	+	ORF-TU	gene:SPBC30D10.10c	8783.64	1.19327	0.00119568	1.6566	2.51735	1.0752	1.14002	0.589816	0.0495346	0.0463016	0.563703	0.512691	0.248213	0	0	0.00861719	0	24	0	0	0
TU.2492	chrII	3083416	3085203	+	ORF-TU	gene:SPBC30D10.09c	1239.03	0.692967	0.0823068	1.39555	1.50829	1.25126	1.48037	0.939691	0.0495346	0.0463016	0.0832645	0.0495346	0.0832645	0.0532203	0	0	0	3	0	0	0
TU.2493	chrII	3085981	3088884	+	ORF-TU	gene:SPBC30D10.07c	3574.38	1.23085	0.00355927	4.93352	4.19118	1.41443	5.30141	0.952118	0.0495346	0.0463016	0.248213	0.0495346	0.563703	0.332668	0	0	0.0120919	16	4	0	0
TU.2494	chrII	3089036	3091423	+	multicistronic	gene:SPBC30D10.05c;gene:SPBC30D10.21	NA	NA	NA	NA	NA	NA	NA	NA	NA	NA	NA	NA	NA	NA	0.651201	0	0	12	4	0	0
TU.2495	chrII	3091963	3093607	+	ORF-TU	gene:SPBC30D10.03c	4748.63	2.88671	0.00674593	5.19873	7.48716	0.351406	3.24198	0.306354	0.0495346	0.0463016	0.0832645	0.0495346	0.0832645	0	0	0.00295533	0	8	4	0	0
TU.2498	chrII	3098294	3100656	+	ORF-TU	gene:SPBC1778.02	1043.03	0.441399	0.0125074	1.64633	2.1751	1.06578	1.4803	0.843007	0.12663	0.0463016	0.563703	0.0495346	0.563703	0	0	0.00937166	0	8	8	0	0
TU.2501	chrII	3109674	3111240	+	ORF-TU	gene:SPBC1778.07	2892.52	1.84589	0.0193416	3.37349	4.48154	1.58118	3.80832	0.984814	0.0495346	0.0463016	0.0832645	0.0495346	0.563703	0	0	0.0163102	0	4	0	0	0
TU.2502	chrII	3112450	3114242	+	ORF-TU	gene:SPBC1778.09	5933.64	3.30934	0.00334206	5.09125	6.92538	1.78698	5.16295	0.898368	0.0495346	0.0463016	0.0832645	0.0495346	1	0	0	0.0140189	0	12	4	0	0
TU.2503	chrII	3117560	3118881	+	ORF-TU	gene:SPBC4C3.10c	4542.78	3.4363	0.000707622	14.7263	13.8831	0.98849	86.677	0.825607	0.0495346	0.0463016	1	0.0495346	0.563703	0.00116499	0	0.0213368	0	28	4	0	0.00943565
TU.2504	chrII	3121329	3122139	+	nc-TU		398.775	0.491708	0.160729	1.32483	1.43839	1.14341	1.57965	0.670468	0.0495346	0.0463016	0.248213	0.0495346	0.0832645	0.0206766	0.0225377	0	0	12	4	0	0
TU.2505	chrII	3127842	3133163	+	ORF-TU	gene:SPBC4C3.05c	46639.8	8.76358	0.000354444	5.05354	6.72719	2.01066	4.05102	1.45481	0.0495346	0.0463016	0.0832645	0.0495346	0.0832645	0.0259798	0.00580517	0.0138946	0	8	4	0	0
TU.2506	chrII	3137586	3138139	+	ORF-TU	gene:SPBC4C3.04c	496.036	0.895372	0.0495548	1.91584	2.80617	0.777026	2.58953	0.612653	0.0495346	0.0463016	0.0832645	0.0495346	0.0832645	0	0	0.0101383	0	12	0	0	0
TU.2507	chrII	3140588	3143285	+	ORF-TU	gene:SPBC405.01	36420.3	13.499	0.00060767	28.0147	35.4286	2.07442	33.7854	0.519083	0.0495346	0.0463016	0.0832645	0.0495346	0.0832645	0.0200811	0.0102444	0.0225408	0	28	8	0	0.0126004
TU.2509	chrII	3148564	3149588	+	ORF-TU	gene:SPBC405.05	824.061	0.803962	0.0856053	1.53727	1.75164	0.642491	1.53119	0.645493	0.0495346	0.0463016	0.0832645	0.0495346	0.0832645	0.047755	0	0	0.00878889	20	0	0	0
TU.2510	chrII	3150547	3152703	+	ORF-TU	gene:SPBC405.06	3977.58	1.84403	0.00912693	2.74221	3.53113	1.02292	3.14677	0.427581	0.0495346	0.0463016	0.563703	0.0495346	0.0832645	0.0779393	0	0.00733571	0	16	8	0	0
TU.2511	chrII	3153492	3154227	+	ORF-TU	gene:SPBC405.07	25463	34.5965	0.00242574	21.9967	25.4943	2.00441	78.0203	0.782249	0.0495346	0.0463016	0.0832645	0.0495346	0.0832645	0.0090878	0	0.0205459	0	20	4	0	0
TU.2512	chrII	3155389	3161308	+	ORF-TU	gene:SPBC609.01	1171.23	0.197843	0.0194891	0.738285	0.998117	0.535785	0.815152	0.699652	0.0495346	0.824778	0.0832645	0.12663	0.0832645	0	0	0	0	16	0	0	0
TU.2513	chrII	3161791	3162838	+	ORF-TU	gene:SPBC609.02	546.825	0.52178	0.0883978	1.20938	1.23507	1.17406	1.4067	1.1696	0.12663	0.0463016	0.0832645	0.12663	0.0832645	0	0	0	0.00625923	12	8	0	0
TU.2514	chrII	3163143	3165902	+	ORF-TU	gene:SPBC609.03	2206.84	0.79958	0.00730703	5.48046	6.12821	1.56718	4.09417	0.400915	0.0495346	0.0463016	0.0832645	0.0495346	0.0832645	0	0	0	0	12	0	0	0
TU.2515	chrII	3166337	3168539	+	ORF-TU	gene:SPBC609.04	1467.82	0.666281	0.000550209	9.51813	10.4726	1.75401	6.38664	0	0.0495346	0.0463016	0.248213	0.0495346	0.196706	0	0.0127714	0	0	32	16	0	0
TU.2516	chrII	3169384	3171694	+	ORF-TU	gene:SPBC609.05	4202.26	1.81837	0.0150178	5.15059	5.75564	2.44611	4.35483	0.401407	0.0495346	0.0463016	0.0832645	0.0495346	0.0832645	0.0359575	0	0.015091	0	8	0	0	0
TU.2517	chrII	3172121	3172991	+	multicistronic	gene:SPBC776.01;gene:SPSNORNA.45	NA	NA	NA	NA	NA	NA	NA	NA	NA	NA	NA	NA	NA	NA	0.104493	0.027264	0	16	12	0	0.0260909
TU.2518	chrII	3176415	3178014	+	ORF-TU	gene:SPBC776.03	28974.3	18.109	0.000447211	13.538	22.2347	1.76376	45.3719	0.811484	0.0495346	0.0463016	0.248213	0.0495346	0.563703	0	0	0.0143596	0	20	0	0	0
TU.2519	chrII	3178552	3181395	+	ORF-TU	gene:SPBC776.04	8418.56	2.96011	0.00401039	9.7755	11.9829	1.05156	16.1652	0.36904	0.0495346	0.0463016	0.563703	0.0495346	0.0832645	0.0786244	0	0.0144036	0	28	4	0	0
TU.2520	chrII	3181818	3183656	+	ORF-TU	gene:SPBC776.05	533.491	0.290099	0.0442421	1.83998	2.04172	0.894971	2.03675	0.485908	0.0495346	0.0463016	0.563703	0.0495346	0.0832645	0	0	0.0159758	0	12	0	0	0
TU.2521	chrII	3186328	3187416	+	ORF-TU	gene:SPBC776.07	4060.76	3.72889	0.0049919	3.34499	4.93468	1.23028	4.00899	1.05744	0.0495346	0.0463016	0.248213	0.0495346	1	0	0.0026515	0.00886473	0	0	0	0	0
TU.2523	chrII	3191324	3193755	+	ORF-TU	gene:SPBC776.09	19800.5	8.14164	0.00561136	10.4694	9.76888	1.22734	15.142	0.380917	0.0495346	0.0463016	0.0832645	0.0495346	0.0832645	0.123494	0.0306513	0.0231846	0	32	4	0	0.0109664
TU.2524	chrII	3196443	3197801	+	ORF-TU	gene:SPBC776.11	32862.9	24.1817	0.00156954	38.673	44.0428	2.91438	87.9263	1.37834	0.0495346	0.0463016	0.0832645	0.0495346	0.0832645	0	0	0	0	12	4	0	0
TU.2525	chrII	3200109	3203909	+	ORF-TU	gene:SPBC776.13	4858.55	1.27823	0.0134835	3.07006	3.61672	1.27034	3.64186	0.720638	0.0495346	0.0463016	0.248213	0.0495346	0.248213	0.00654429	0	0	0	16	0	0	0
TU.2526	chrII	3204409	3208161	+	ORF-TU	gene:SPBC776.14	1770.12	0.471653	0.0133763	3.27631	2.97028	1.77637	2.11322	0.698831	0.0495346	0.0463016	0.0832645	0.0495346	0.563703	0	0	0	0	8	0	0	0
TU.2527	chrII	3209900	3210872	+	ORF-TU	gene:SPBC776.16	546.502	0.561667	0.161721	1.39308	1.39852	0.813069	1.3849	0.793594	0.0495346	0.0463016	0.248213	0.0495346	0.0832645	0	0	0	0	8	0	0	0
TU.2528	chrII	3211336	3212197	+	ORF-TU	gene:SPBC776.17	2015.31	2.33794	0.0487213	4.00613	4.53053	1.56487	4.16668	0.77145	0.0495346	0.0463016	0.0832645	0.0495346	0.0832645	0.0166696	0.00543464	0.0119522	0	8	4	0	0
TU.2529	chrII	3214225	3215882	+	ORF-TU	gene:SPBC21.01	1415.35	0.853648	0.0335434	1.18756	1.48889	0.525675	0.906326	0.525271	0.0495346	0.506555	0.0832645	0.12663	0.0832645	0	0	0	0.0185437	24	8	0	0
TU.2530	chrII	3216272	3219088	+	ORF-TU	gene:SPBC21.02	1720.21	0.610652	0.0142761	5.59849	5.64884	3.35609	6.31761	0.653305	0.0495346	0.0463016	0.0832645	0.0495346	0.0832645	0.0117412	0	0	0	12	4	0	0
TU.2531	chrII	3219426	3221220	+	ORF-TU	gene:SPBC21.04	1128.19	0.628518	0.0279811	2.42626	2.01088	1.40897	1.07262	0.662466	0.0495346	0.0463016	0.0832645	0.827259	0.0832645	0	0.237183	0	0	4	8	0	0
TU.2532	chrII	3223167	3223468	+	nc-TU		69.664	0.230675	0.42796	1.00725	1.03976	1.24291	1.07695	1.17905	0.512691	0.824778	0.0832645	0.0495346	0.0832645	0	0	0	0	8	8	0	0
TU.2533	chrII	3231400	3232068	+	ORF-TU	gene:SPBC19F8.02	1339.2	2.0018	0.0054389	17.3702	20.2332	1.60979	29.7854	0.801364	0.0495346	0.0463016	0.0832645	0.0495346	0.248213	0	0	0.0156352	0	16	4	0	0
TU.2534	chrII	3234711	3235376	+	nc-TU		171.131	0.256954	0.17299	1.12939	1.08822	0.999443	1.05849	0.829743	0.12663	0.268286	0.563703	0.512691	0.248213	0	0	0	0	16	8	0	0
TU.2535	chrII	3236872	3237440	+	novel nc-TU		390.135	0.685651	0.0965382	1.1573	0.9283	0.47432	0.40931	0.18809	0.275234	0.268286	0.0832645	0.0495346	0.0832645	0.133067	1.96046	0.0288412	0	24	16	0	0
TU.2536	chrII	3238157	3241573	+	ORF-TU	gene:SPBC19F8.05	5428.92	1.5888	0.00733953	5.65011	5.98462	1.93199	6.37214	1.26276	0.0495346	0.0463016	0.0832645	0.0495346	0.248213	0.11976	0	0.0116323	0	12	4	0	0
TU.2537	chrII	3242900	3244775	+	ORF-TU	gene:SPBC19F8.07	3185.87	1.69822	0.00674588	3.69483	5.17307	0.88	3.74273	0.33797	0.0495346	0.0463016	0.563703	0.0495346	0.0832645	0	0	0.00387683	0	16	4	0	0
TU.2538	chrII	3245121	3246030	+	ORF-TU	gene:SPBC19F8.08	99741.4	109.606	0.000531072	135.904	156.379	1.94623	278.588	0.307884	0.0495346	0.0463016	0.0832645	0.0495346	0.0832645	0.106777	0	0.0262266	0	8	0	0	0.0146656
TU.2539	chrII	3246555	3248687	+	ORF-TU	gene:SPBC25H2.16c	6422.42	3.01098	0.0188773	6.71504	7.19146	2.52419	7.65289	0.886621	0.0495346	0.0463016	0.0832645	0.0495346	0.248213	0	0	0.0166045	0	16	8	0	0
TU.2540	chrII	3250202	3250432	+	novel nc-TU		64.5593	0.279478	0.411556	1.22507	1.26799	1.13301	1.28088	1.04605	0.275234	0.0463016	0.563703	0.12663	1	0.122857	0.113223	0	0	8	0	0	0
TU.2541	chrII	3253738	3260575	+	ORF-TU	gene:SPBC25H2.13c	3569.68	0.522036	0.0101466	0.505164	0.604149	0.569575	0.756713	0.715327	0.0495346	0.0463016	0.0832645	0.0495346	0.0832645	0.0748503	0	0	0	12	8	0	0
TU.2542	chrII	3260879	3266799	+	multicistronic	gene:SPBC25H2.11c;gene:SPBC25H2.12c	NA	NA	NA	NA	NA	NA	NA	NA	NA	NA	NA	NA	NA	NA	0.0058495	0	0.00888475	8	8	0	0
TU.2543	chrII	3267082	3268511	+	ORF-TU	gene:SPBC25H2.10c	1172.01	0.819589	0.0218275	7.2568	8.02182	1.55394	9.94504	0.310788	0.0495346	0.0463016	0.0832645	0.0495346	0.0832645	0.0151327	0	0.0142085	0	12	0	0	0
TU.2544	chrII	3269951	3271737	+	ORF-TU	gene:SPBC25H2.08c	1188.62	0.665151	0.0503249	1.34809	1.88176	0.911284	1.09894	0.781258	0.0495346	0.0463016	1	0.512691	0.0832645	0	0	0.0288558	0	8	4	0	0.0110939
TU.2545	chrII	3272119	3272434	+	novel nc-TU		44.3987	0.140502	0.185951	1.22912	1.20716	0.58431	0.584731	0.876377	0.512691	0.268286	0.0832645	0.12663	0.563703	0	0	0	0	4	4	0	0
TU.2546	chrII	3272906	3274844	+	ORF-TU	gene:SPBC25H2.06c	2405.12	1.24039	0.0187431	8.22941	8.2892	4.64215	2.66591	0.922718	0.0495346	0.0463016	0.0832645	0.0495346	0.563703	0.00849365	0	0.0254084	0	8	4	0	0.0095287
TU.2547	chrII	3275656	3276728	+	ORF-TU	gene:SPBC25H2.04c	2893.92	2.69703	0.0417646	3.07856	3.12885	0.898684	3.60381	0.610343	0.0495346	0.0463016	0.563703	0.0495346	0.0832645	0	0.0138485	0.0161769	0	24	12	0	0
TU.2548	chrII	3283337	3284455	+	ORF-TU	gene:SPBC20F10.01	9496.12	8.48626	0.00196317	21.6657	27.8471	3.71906	42.9243	2.57786	0.0495346	0.0463016	0.0832645	0.0495346	0.0832645	0	0	0.0202525	0	20	0	0	0
TU.2549	chrII	3287684	3289333	+	ORF-TU	gene:SPBC20F10.03	1049.24	0.6359	0.00760855	1.70134	3.00649	0.499052	3.18716	0.223437	0.12663	0.0463016	0.0832645	0.0495346	0.0832645	0	0	0.009089	0	12	0	0	0
TU.2550	chrII	3290893	3294104	+	ORF-TU	gene:SPBC20F10.05	2445.93	0.761497	0.0105212	5.0509	5.35221	3.67363	6.83013	0.538378	0.0495346	0.0463016	0.0832645	0.0495346	0.0832645	0	0	0	0	8	4	0	0
TU.2551	chrII	3294227	3295133	+	ORF-TU	gene:SPBC20F10.06	518.176	0.571308	0.0674946	1.41934	1.34522	0.528455	0.972733	0.675902	0.12663	0.121183	0.0832645	0.827259	0.0832645	0	0	0	0	0	4	0	0
TU.2552	chrII	3295630	3298469	+	ORF-TU	gene:SPBC20F10.07	4408.78	1.55239	0.00796716	2.15641	2.73718	0.856437	2.19349	0.394466	0.0495346	0.0463016	0.563703	0.0495346	0.0832645	0.00587062	0	0.00892279	0	12	0	0	0
TU.2554	chrII	3301293	3302127	+	ORF-TU	gene:SPBC20F10.09	1519.72	1.82002	0.0119341	17.9501	14.1636	1.32216	27.5197	0.969404	0.0495346	0.0463016	1	0.0495346	1	0	0	0.00829513	0	16	4	0	0
TU.2555	chrII	3303278	3306471	+	multicistronic	gene:SPBC17D11.01;gene:SPBC20F10.10	NA	NA	NA	NA	NA	NA	NA	NA	NA	NA	NA	NA	NA	NA	0	0.00964479	0	16	0	0	0
TU.2556	chrII	3310306	3311294	+	nc-TU	gene:SPNCRNA.1591	454.647	0.459704	0.0841554	1.28002	1.27927	0.915001	1.09361	0.680592	0.12663	0.121183	0.563703	0.827259	0.0832645	0	0.702426	0	0	12	8	0	0
TU.2557	chrII	3314333	3317453	+	ORF-TU	gene:SPBC17D11.05	66116.4	21.1844	0.000351977	38.8606	51.761	2.45619	65.7071	0.372096	0.0495346	0.0463016	0.0832645	0.0495346	0.0832645	0.472389	0	0.0242649	0	32	4	0	0.00943565
TU.2558	chrII	3317781	3319576	+	ORF-TU	gene:SPBC17D11.06	1629.03	0.907034	0.0205793	1.87295	2.67723	0.737687	2.02095	0.629872	0.0495346	0.0463016	0.0832645	0.0495346	0.0832645	0	0	0.0129861	0	12	0	0	0
TU.2559	chrII	3324011	3326314	+	ORF-TU	gene:SPBC17D11.08	1409.07	0.611578	0.0146642	4.33562	4.55085	1.89205	2.06477	0.527574	0.0495346	0.0463016	0.0832645	0.0495346	0.0832645	0.0748503	0	0	0	16	0	0	0
TU.2560	chrII	3326703	3329553	+	ORF-TU	gene:SPBC17D1.01	11077.1	3.88533	0.00368513	2.65778	3.08373	1.13473	6.18918	0.05449	0.0495346	0.0463016	0.248213	0.0495346	0.0832645	0.0785345	0.0197121	0.0188823	0	8	8	0	0
TU.2561	chrII	3329779	3331618	+	ORF-TU	gene:SPBC17D1.02	2920.39	1.58717	0.0222462	2.7772	3.88159	1.19043	2.00698	0.702079	0.0495346	0.0463016	0.248213	0.0495346	0.0832645	0	0	0.0102965	0	4	4	0	0
TU.2562	chrII	3333557	3337102	+	multicistronic	gene:SPBC17D1.04;gene:SPBC17D1.05;gene:SPNCRNA.112	NA	NA	NA	NA	NA	NA	NA	NA	NA	NA	NA	NA	NA	NA	0	0.0172654	0	8	4	0	0
TU.2563	chrII	3338728	3340850	+	ORF-TU	gene:SPBC17D1.06	22048.4	10.3855	0.00978928	6.64064	6.95479	3.23784	7.23342	1.31093	0.0495346	0.0463016	0.0832645	0.0495346	0.248213	0.275917	0.00330295	0.0147374	0	12	0	0	0
[truncated: 3,485 more rows]
